# Supplementary material for: Pho-Tip: One-Pot Dephosphorylation for Rapid and Sensitive Analysis of DIA Phosphoproteomics Data
Source: Anal Chem. 2026 Feb 23;98(9):6867–73. doi: 10.1021/acs.analchem.5c07139 (PMC12980491; doi:10.1021/acs.analchem.5c07139)
Supplement: Supplementary file 2 [file ac5c07139_si_002.xlsx]

## Sheet: Mock
Stripped.Sequence	Precursor.Id	Protein.Ids
AAADALSDLEIK	AAADALS(UniMod:21)DLEIK2	P09938
AAADALSDLEIKDSK	AAADALS(UniMod:21)DLEIKDSK2	P09938
AAADALSDLEIKDSK	AAADALS(UniMod:21)DLEIKDSK3	P09938
AAADALSDLEIKDSKSNLNK	AAADALSDLEIKDS(UniMod:21)KS(UniMod:21)NLNK3	P09938
AAADALSDLEIKDSKSNLNK	AAADALSDLEIKDS(UniMod:21)KSNLNK3	P09938
AAADALSDLEIKDSKSNLNK	AAADALSDLEIKDSKS(UniMod:21)NLNK3	P09938
AAAHQQNYFNDSDDEDDEDNIK	AAAHQQNYFNDS(UniMod:21)DDEDDEDNIK3	P32657
AAANHTPPDMTNMDTR	AAANHT(UniMod:21)PPDMTNMDTR3	P18759
AAASTPEPNLK	AAAS(UniMod:21)TPEPNLK2	P32790
AAASTLEDIEVKDDEWAVDMSEEAIR	AAASTLEDIEVKDDEWAVDMS(UniMod:21)EEAIR3	P38431
AADELGIDVDSDEDDISK	AADELGIDVDS(UniMod:21)DEDDISK2	P38112
AADELGIDVDSDEDDISKSNSDTFLLK	AADELGIDVDSDEDDISKS(UniMod:21)NSDTFLLK3	P38112
AADSPSMASNIDEK	AADS(UniMod:21)PSMASNIDEK2	P40480
AADVENLSDDDEHR	AADVENLS(UniMod:21)DDDEHR3	P25558
AADVENLSDDDEHRQNESR	AADVENLS(UniMod:21)DDDEHRQNESR3	P25558
AAEAGETGAATSATEGDNNNNTAAGDKK	AAEAGETGAATSATEGDNNNNT(UniMod:21)AAGDKK3	Q07478
AAEKILTPESQLK	AAEKILT(UniMod:21)PESQLK2	P05737
AAEKILTPESQLKK	AAEKILT(UniMod:21)PESQLKK3	P05737
AAIEDGPVTAENLSSETAR	AAIEDGPVTAENLS(UniMod:21)SETAR2	Q12344
AAIGSSPLNFPSSSQR	AAIGS(UniMod:21)S(UniMod:21)PLNFPSSSQR2	P30665
AAIGSSPLNFPSSSQR	AAIGSS(UniMod:21)PLNFPSSSQR2	P30665
AAKSLIHLFTSNQ	AAKS(UniMod:21)LIHLFTSNQ2	P53718
AALLSSGNVK	AALLS(UniMod:21)SGNVK2	P39730
AAMELEAKEQSQENILQEPDLK	AAMELEAKEQS(UniMod:21)QENILQEPDLK3	P40340
AAMELEAKEQSQENILQEPDLKDNK	AAMELEAKEQS(UniMod:21)QENILQEPDLKDNK3	P40340
AANMSDDESSLIK	AANMS(UniMod:21)DDESSLIK2	P19880
AAPIVDDEETEFDIYNSK	AAPIVDDEET(UniMod:21)EFDIYNSK2	P21524
AAPVLAFPVDGPNSTIGGASTK	AAPVLAFPVDGPNS(UniMod:21)TIGGASTK2	Q05518
AAPVLAFPVDGPNSTIGGASTKK	AAPVLAFPVDGPNSTIGGAS(UniMod:21)TKK3	Q05518
AAPVLAFPVDGPNSTIGGASTKK	AAPVLAFPVDGPNSTIGGAST(UniMod:21)KK3	Q05518
AAQAENIVGSVSNLK	AAQAENIVGS(UniMod:21)VSNLK2	P38164
AAQAENIVGSVSNLKDTQGYPVSETNYDIR	AAQAENIVGS(UniMod:21)VSNLKDTQGYPVSETNYDIR3	P38164
AAQAENIVGSVSNLKDTQGYPVSETNYDIR	AAQAENIVGSVS(UniMod:21)NLKDTQGYPVSETNYDIR3	P38164
AAQQDSSEDENIGGEYYTK	AAQQDS(UniMod:21)S(UniMod:21)EDENIGGEYYTK2	P25037
AAQQDSSEDENIGGEYYTK	AAQQDSS(UniMod:21)EDENIGGEYYTK2	P25037
AASEPFNTAK	AAS(UniMod:21)EPFNTAK2	P25341
AASEPNGLQLASATSPTSSSAR	AAS(UniMod:21)EPNGLQLASATS(UniMod:21)PTSSSAR2	P53739
AASEPNGLQLASATSPTSSSAR	AAS(UniMod:21)EPNGLQLASATSPTSSSAR2	P53739
AASFQDSTIPDAR	AAS(UniMod:21)FQDSTIPDAR2	P53742
AASPATVPQYR	AAS(UniMod:21)PATVPQYR2	Q08748
AASPETASVSPPIR	AAS(UniMod:21)PETASVSPPIR2	P40537
AASPFSSMK	AAS(UniMod:21)PFSSMK2	P32909
AASVSSSISNMEPSGQNK	AAS(UniMod:21)VSSSISNMEPSGQNK2	P18494
AASDAIPPASPK	AASDAIPPAS(UniMod:21)PK2	P00817
AASDAIPPASPKADAPIDK	AASDAIPPAS(UniMod:21)PKADAPIDK2	P00817
AASDAIPPASPKADAPIDK	AASDAIPPAS(UniMod:21)PKADAPIDK3	P00817
AASDDSDDNNDENMDLD	AASDDS(UniMod:21)DDNNDENMDLD2	P32590
AASEESDVEEDEDK	AASEES(UniMod:21)DVEEDEDK2	Q04660
AASVSSSISNMEPSGQNK	AASVS(UniMod:21)SSISNMEPSGQNK2	P18494
AATIVYEDHVSSR	AAT(UniMod:21)IVYEDHVSSR2	Q06211
AATTISASGAATSISSQK	AAT(UniMod:21)TISASGAATSISSQK2	P53854
AAYGDISDEEEKKQK	AAYGDIS(UniMod:21)DEEEKKQK3	P38144
AAYLNDINSTESNYDPK	AAYLNDINSTES(UniMod:21)NYDPK2	Q02775
ACINASDTPDATDTSPAQEQSPAN	AC(UniMod:4)INASDTPDATDTS(UniMod:21)PAQEQSPAN3	P07249
ACISPCER	AC(UniMod:4)IS(UniMod:21)PC(UniMod:4)ER2	P40368
ACVVYGGSPIGNQLR	AC(UniMod:4)VVYGGS(UniMod:21)PIGNQLR2	P06634
ADANSFAGPNLDDHQEDLLATK	ADANS(UniMod:21)FAGPNLDDHQEDLLATK3	P32074
ADDDSVTIISAGNDK	ADDDSVT(UniMod:21)IISAGNDK2	P38011
ADDEEDLSDENIQPELR	ADDEEDLS(UniMod:21)DENIQPELR2	P14164
ADDEEDLSDENIQPELR	ADDEEDLS(UniMod:21)DENIQPELR3	P14164
ADDEEDLSDENIQPELRGQ	ADDEEDLS(UniMod:21)DENIQPELRGQ2	P14164
ADDMPVVQADNQTSSSK	ADDMPVVQADNQTSS(UniMod:21)SK2	Q04602
ADEGIFTPGVGGGGIGIVK	ADEGIFT(UniMod:21)PGVGGGGIGIVK2	P38623
ADEPLVASNGIYSNSQPQSQVTLSDIR	ADEPLVASNGIYSNSQPQS(UniMod:21)QVTLSDIR3	P40456
ADESDPVESK	ADES(UniMod:21)DPVESK2	P38174
ADFTNNPVNGYNESDHGRMSPVLTTPK	ADFTNNPVNGYNESDHGRMS(UniMod:21)PVLTTPK3	P40484
ADFTNNPVNGYNESDHGRMSPVLTTPK	ADFTNNPVNGYNESDHGRMSPVLT(UniMod:21)TPK3	P40484
ADGTGEAQVDNSPTTESNSR	ADGTGEAQVDNS(UniMod:21)PTTESNSR2	P32499
ADIFPSESEGSSDYNPNHTSTPK	ADIFPSESEGSSDYNPNHT(UniMod:21)STPK3	Q12216
ADIFPSESEGSSDYNPNHTSTPK	ADIFPSESEGSSDYNPNHTST(UniMod:21)PK3	Q12216
ADIPSSSSSSSPPPLPTR	ADIPSSSSSSS(UniMod:21)PPPLPTR2	Q06604
ADIPSSSSSSSPPPLPTRR	ADIPSSSSSSS(UniMod:21)PPPLPTRR3	Q06604
ADKPIPLHEYITLAELDVGDSE	ADKPIPLHEYITLAELDVGDS(UniMod:21)E3	P53280
ADNNLLPSPSPQLTEDIK	ADNNLLPS(UniMod:21)PS(UniMod:21)PQLTEDIK2	P53866
ADNNLLPSPSPQLTEDIK	ADNNLLPS(UniMod:21)PSPQLTEDIK2	P53866
ADNNLLPSPSPQLTEDIK	ADNNLLPSPS(UniMod:21)PQLTEDIK2	P53866
ADQGPQDEVEATQMNDLTSAISPSSR	ADQGPQDEVEATQMNDLTSAIS(UniMod:21)PSSR3	P25376
ADSFTKEELTQFRK	ADS(UniMod:21)FTKEELTQFRK3	Q07657
ADSLDFVDGYDAK	ADS(UniMod:21)LDFVDGYDAK2	P46970
ADSRLNMMDK	ADS(UniMod:21)RLNMMDK2	Q12753
ADSSEDGDEKLDSVNVGLVGHR	ADS(UniMod:21)SEDGDEKLDSVNVGLVGHR3	P39717
ADSTDLPAIPDSIILK	ADS(UniMod:21)TDLPAIPDSIILK2	Q12208
ADSGDTSSIHSSANNTK	ADSGDTSS(UniMod:21)IHSSANNTK3	Q06385
ADTGIAVEGATDAAR	ADT(UniMod:21)GIAVEGATDAAR2	P05030;P19657
ADTREALDFFAR	ADT(UniMod:21)REALDFFAR3	P00330;P38113;P00331
ADTLKPLPSVTSFGSPR	ADTLKPLPSVTS(UniMod:21)FGSPR3	Q08001
ADTLKPLPSVTSFGSPR	ADTLKPLPSVTSFGS(UniMod:21)PR3	Q08001
ADTSIRLEGDELENK	ADTS(UniMod:21)IRLEGDELENK2	P32569
ADTSIRLEGDELENK	ADTS(UniMod:21)IRLEGDELENK3	P32569
ADTSIRLEGDELENKTK	ADTS(UniMod:21)IRLEGDELENKTK3	P32569
ADVTSLDEDLR	ADVTS(UniMod:21)LDEDLR2	Q08873
ADVTSLDEDLRQLR	ADVTS(UniMod:21)LDEDLRQLR3	Q08873
AEAESLVAEAQLSNITR	AEAES(UniMod:21)LVAEAQLSNITR2	P53252;Q12230
AEALNLANTDSQYLTPTSGSPVR	AEALNLANTDSQYLTPTSGS(UniMod:21)PVR3	P10964
AEASFTFGTK	AEAS(UniMod:21)FTFGTK2	P32499
AEDDSFTAEISR	AEDDS(UniMod:21)FTAEISR2	P06779
AEDESEDVEDVER	AEDES(UniMod:21)EDVEDVER2	P14682
AEDESEDVEDVERVSK	AEDESEDVEDVERVS(UniMod:21)K3	P14682
AEESTDFSQFEEERNNDQYK	AEES(UniMod:21)T(UniMod:21)DFSQFEEERNNDQYK3	Q12434
AELPANISLQESSSAK	AELPANIS(UniMod:21)LQESSSAK2	P24869
AEPTKVATPSIPQQPIPLK	AEPT(UniMod:21)KVATPSIPQQPIPLK3	P34216
AEPTKVATPSIPQQPIPLK	AEPTKVAT(UniMod:21)PSIPQQPIPLK3	P34216
AEQFLETDSDFAK	AEQFLETDS(UniMod:21)DFAK2	P38687
AESDAVAEANDIDD	AES(UniMod:21)DAVAEANDIDD2	P35180
AESGDDFDPILKR	AES(UniMod:21)GDDFDPILKR2	P40026
AESGDDFDPILKR	AES(UniMod:21)GDDFDPILKR3	P40026
AESITAVLYPNDNFAQGK	AES(UniMod:21)ITAVLYPNDNFAQGK2	P06738
AESVEPVENNVETAK	AES(UniMod:21)VEPVENNVETAK2	P38904
AESTSNIPPLDGEEK	AESTS(UniMod:21)NIPPLDGEEK2	P27692
AETVSQLQGLTAK	AETVS(UniMod:21)QLQGLTAK2	P35724
AEVTESPSSR	AEVTES(UniMod:21)PSSR2	Q06604
AEYPVSQNENIGTLK	AEYPVS(UniMod:21)QNENIGTLK2	Q12443
AFDEIIGNSHTDSSSNHK	AFDEIIGNS(UniMod:21)HTDSSSNHK3	P36036
AFDSSSNVSSSK	AFDSSS(UniMod:21)NVSSSK2	P53550
AFDSSSNVSSSKDLLQMLR	AFDSSSNVSS(UniMod:21)SKDLLQMLR3	P53550
AFDSSSNVSSSKDLLQMLR	AFDSSSNVSSS(UniMod:21)KDLLQMLR3	P53550
AFENELLSSAPTEEPSQEQSIGPVSSR	AFENELLSSAPTEEPSQEQS(UniMod:21)IGPVSSR3	P38904
AFFPSRQSPLPK	AFFPS(UniMod:21)RQSPLPK2	Q06648
AFFPSRQSPLPK	AFFPSRQS(UniMod:21)PLPK2	Q06648
AFFPSRQSPLPK	AFFPSRQS(UniMod:21)PLPK3	Q06648
AFINYASDQGSSIK	AFINYAS(UniMod:21)DQGSSIK2	Q03780
AFQSAYPEFSR	AFQS(UniMod:21)AYPEFSR2	P32471
AFSIIPSQR	AFS(UniMod:21)IIPS(UniMod:21)QR2	P38970
AFSIIPSQR	AFS(UniMod:21)IIPSQR2	P38970
AFSITSTSGQLSSLSR	AFS(UniMod:21)ITSTSGQLSSLSR2	P53120
AFSPVYQNIPLESR	AFS(UniMod:21)PVYQNIPLESR2	P38854
AFSSSSETVPLSK	AFS(UniMod:21)SSSETVPLSK2	Q07655
AFSIIPSQR	AFSIIPS(UniMod:21)QR2	P38970
AFSITSTSGQLSSLSR	AFSITSTSGQLSSLS(UniMod:21)R2	P53120
AFSSSSETVPLSK	AFSSS(UniMod:21)SETVPLSK2	Q07655
AFSSSSETVPLSK	AFSSSS(UniMod:21)ET(UniMod:21)VPLSK2	Q07655
AFVEEKEEEEDVDDVESVQDLEVK	AFVEEKEEEEDVDDVES(UniMod:21)VQDLEVK3	P36159
AGAGHSNTLQVSTV	AGAGHS(UniMod:21)NTLQVSTV2	P00549
AGAGHSNTLQVSTV	AGAGHSNTLQVST(UniMod:21)V2	P00549
AGANSMIQNVVDSDTISETAAR	AGANS(UniMod:21)MIQNVVDSDTISETAAR3	P31539
AGATSSIIR	AGATSS(UniMod:21)IIR2	P40474
AGATTSRFIPLK	AGATTS(UniMod:21)RFIPLK2	Q01855
AGDNDDLGQASLDVSSLEVGK	AGDNDDLGQASLDVSS(UniMod:21)LEVGK2	Q03640
AGDNPENKDASMLDVSDAASNTTINGK	AGDNPENKDASMLDVSDAAS(UniMod:21)NTT(UniMod:21)INGK3	Q04739
AGFKPEEEPEDSSYDDFGKK	AGFKPEEEPEDS(UniMod:21)SYDDFGKK3	Q02959
AGFKPEEEPEDSSYDDFGKK	AGFKPEEEPEDSSY(UniMod:21)DDFGKK3	Q02959
AGGASAGGWGSSR	AGGAS(UniMod:21)AGGWGSSR2	P06634
AGGASAGGWGSSR	AGGASAGGWGS(UniMod:21)SR2	P06634
AGHSVIIK	AGHS(UniMod:21)VIIK2	P25343
AGIEEEEESFREESK	AGIEEEEES(UniMod:21)FREESK3	P09959
AGIEEEEESFREESKK	AGIEEEEES(UniMod:21)FREESKK3	P09959
AGIEEEEESFREESK	AGIEEEEESFREES(UniMod:21)K3	P09959
AGLDNVDAESK	AGLDNVDAES(UniMod:21)K2	P09064
AGLNDSADEEDTDINGNR	AGLNDS(UniMod:21)ADEEDTDINGNR2	Q06820
AGNREPPSTPSTLPK	AGNREPPS(UniMod:21)TPSTLPK3	P38249
AGNRPTSAATSLVNR	AGNRPTS(UniMod:21)AATSLVNR2	P38427
AGNRPTSAATSLVNR	AGNRPTS(UniMod:21)AATSLVNR3	P38427
AGNRPTSAATSLVNR	AGNRPTSAAT(UniMod:21)SLVNR3	P38427
AGPSNKSVASLPSR	AGPSNKS(UniMod:21)VAS(UniMod:21)LPSR2	Q08269
AGPSSSKHSCSLTMDEQLSR	AGPSSSKHS(UniMod:21)C(UniMod:4)SLTMDEQLSR3	P38271
AGQGASGSVYLAER	AGQGASGS(UniMod:21)VYLAER2	P48562
AGQVGGAGSIPGQYVPPSRR	AGQVGGAGSIPGQYVPPS(UniMod:21)RR3	Q04067
AGSEEEISPNSTSNVVVSR	AGS(UniMod:21)EEEISPNSTSNVVVSR2	P35193
AGSFLSSSFR	AGS(UniMod:21)FLSSSFR2	P38165
AGSHSVGLLPM	AGS(UniMod:21)HSVGLLPM2	P36137
AGSLGGIFNHK	AGS(UniMod:21)LGGIFNHK2	P40971
AGSFGAPSSPTSGIPNPK	AGSFGAPSS(UniMod:21)PTSGIPNPK2	P32945
AGSFLSSSFR	AGSFLSSS(UniMod:21)FR2	P38165
AGSGTSQLDQLAALQALSSSLNK	AGSGTSQLDQLAALQALSSS(UniMod:21)LNK3	Q99383
AGSHSVGLLPM	AGSHS(UniMod:21)VGLLPM2	P36137
AGSSAGANKDDTKLQSQLAK	AGSS(UniMod:21)AGANKDDTKLQSQLAK3	Q02642
AGTTVIGGGVGAIGK	AGTT(UniMod:21)VIGGGVGAIGK2	Q12466
AHFCGSSHNSFSSVSGNR	AHFC(UniMod:4)GSSHNS(UniMod:21)FSSVSGNR3	Q03656
AHFPAITPLSR	AHFPAITPLS(UniMod:21)R2	P32770
AHFPAITPLSR	AHFPAITPLS(UniMod:21)R3	P32770
AHLASNSSRSPSVSPVR	AHLASNSS(UniMod:21)RSPSVSPVR3	P39732
AHLASNSSRSPSVSPVR	AHLASNSSRS(UniMod:21)PS(UniMod:21)VSPVR3	P39732
AHNGSSIDVVSIGDQNVLDR	AHNGS(UniMod:21)SIDVVSIGDQNVLDR3	Q12674
AHNGSSIDVVSIGDQNVLDR	AHNGSS(UniMod:21)IDVVSIGDQNVLDR3	Q12674
AHNVSTSNNSPSTDNDSISK	AHNVS(UniMod:21)TSNNSPSTDNDSISK3	P47098;Q12470;P0C2J0;Q12273;P0CX75;Q04670;P0CX69;Q03434;P0CX74;P47100;Q6Q5H1;Q04711;Q12088;P0CX57;Q12085;P0CX73;Q92392;P0C2I6;P0CX59;Q12141;P0CX58;P0CX76;P0C2I2;P0CX65;Q12269;Q03855;P0C2J1;P0CX67;Q12193;P0CX71;Q99337;Q03619;Q12217;P0CX72;Q12316;O13535;Q03612;Q12485;P0C2I4;Q04706;P47099;Q03856;P0CX66;Q07793;P0C2I3;Q92393;P0C2I8;Q12414;P0CX60;P0CX68;P0CX70;O74302;P0C2I5;P0C2I9
AHNVSTSNNSPSTDNDSISK	AHNVST(UniMod:21)SNNS(UniMod:21)PSTDNDSISK3	P47098;Q12470;P0C2J0;Q12273;P0CX75;Q04670;P0CX69;Q03434;P0CX74;P47100;Q6Q5H1;Q04711;Q12088;P0CX57;Q12085;P0CX73;Q92392;P0C2I6;P0CX59;Q12141;P0CX58;P0CX76;P0C2I2;P0CX65;Q12269;Q03855;P0C2J1;P0CX67;Q12193;P0CX71;Q99337;Q03619;Q12217;P0CX72;Q12316;O13535;Q03612;Q12485;P0C2I4;Q04706;P47099;Q03856;P0CX66;Q07793;P0C2I3;Q92393;P0C2I8;Q12414;P0CX60;P0CX68;P0CX70;O74302;P0C2I5;P0C2I9
AHNVSTFNNSPGPDNDLIR	AHNVSTFNNS(UniMod:21)PGPDNDLIR2	Q04215;Q12266;Q12490;Q04214
AHNVSTFNNSPGPDNDLIR	AHNVSTFNNS(UniMod:21)PGPDNDLIR3	Q04215;Q12266;Q12490;Q04214
AHNVSTSINSPSTDNDSISK	AHNVSTSINSPS(UniMod:21)TDNDSISK3	Q99231;Q12441
AHNVSTSNNSPSTDNDSISK	AHNVSTSNNS(UniMod:21)PSTDNDSISK3	P47098;Q12470;P0C2J0;Q12273;P0CX75;Q04670;P0CX69;Q03434;P0CX74;P47100;Q6Q5H1;Q04711;Q12088;P0CX57;Q12085;P0CX73;Q92392;P0C2I6;P0CX59;Q12141;P0CX58;P0CX76;P0C2I2;P0CX65;Q12269;Q03855;P0C2J1;P0CX67;Q12193;P0CX71;Q99337;Q03619;Q12217;P0CX72;Q12316;O13535;Q03612;Q12485;P0C2I4;Q04706;P47099;Q03856;P0CX66;Q07793;P0C2I3;Q92393;P0C2I8;Q12414;P0CX60;P0CX68;P0CX70;O74302;P0C2I5;P0C2I9
AHNVSTSNNSPSTDNDSISK	AHNVSTSNNSPSTDNDSIS(UniMod:21)K2	P47098;Q12470;P0C2J0;Q12273;P0CX75;Q04670;P0CX69;Q03434;P0CX74;P47100;Q6Q5H1;Q04711;Q12088;P0CX57;Q12085;P0CX73;Q92392;P0C2I6;P0CX59;Q12141;P0CX58;P0CX76;P0C2I2;P0CX65;Q12269;Q03855;P0C2J1;P0CX67;Q12193;P0CX71;Q99337;Q03619;Q12217;P0CX72;Q12316;O13535;Q03612;Q12485;P0C2I4;Q04706;P47099;Q03856;P0CX66;Q07793;P0C2I3;Q92393;P0C2I8;Q12414;P0CX60;P0CX68;P0CX70;O74302;P0C2I5;P0C2I9
AHQEESSEDVGGDMVETLNGQTK	AHQEES(UniMod:21)SEDVGGDMVETLNGQTK3	P11075
AHSISHVPGTHMR	AHS(UniMod:21)ISHVPGTHMR3	Q07825
AHSPQTDLKDDHDESTPDPQSK	AHS(UniMod:21)PQTDLKDDHDESTPDPQSK3	Q02629
AHSSMVGFDLPQR	AHS(UniMod:21)SMVGFDLPQR3	P00560
AHSSMVGFDLPQR	AHSS(UniMod:21)MVGFDLPQR2	P00560
AHVSSAEMIPSSPQRK	AHVSSAEMIPSS(UniMod:21)PQRK3	P38257
AIAGEQDIESQAGLMSNEEVL	AIAGEQDIES(UniMod:21)QAGLMSNEEVL2	P38995
AIASSPSLNSNLSK	AIAS(UniMod:21)S(UniMod:21)PSLNSNLSK2	P32486
AIASSPSLNSNLSK	AIAS(UniMod:21)SPSLNSNLSK2	P32486
AIASSPSLNSNLSK	AIASS(UniMod:21)PSLNSNLSK2	P32486
AIDISSLSGETSSGYK	AIDISS(UniMod:21)LSGETSSGYK2	Q12275
AIDISSLSGETSSGYKR	AIDISS(UniMod:21)LSGETSSGYKR2	Q12275
AIDISSLSGETSSGYKR	AIDISS(UniMod:21)LSGETSSGYKR3	Q12275
AIEVSETPNHVLYSNR	AIEVSET(UniMod:21)PNHVLYSNR3	P15705
AIIVLSTSGTTPR	AIIVLSTS(UniMod:21)GTTPR2	P00549
AIKEESQSIYIPR	AIKEESQS(UniMod:21)IYIPR2	P17255
AIKEESQSIYIPR	AIKEESQS(UniMod:21)IYIPR3	P17255
AIKHPDADSLYVSTIDVGDEEGPR	AIKHPDADS(UniMod:21)LYVSTIDVGDEEGPR3	P46672
AILGSVER	AILGS(UniMod:21)VER2	P04801
AINSPIIRPSSSNGVPTTSR	AINS(UniMod:21)PIIRPSSSNGVPTTSR3	P23201
AINTEHVGGLCPKPGSSQGSNEYLK	AINTEHVGGLC(UniMod:4)PKPGSSQGS(UniMod:21)NEYLK3	P34223
AIPAPHEILTSNVVTR	AIPAPHEILT(UniMod:21)SNVVTR2	P06242
AIPAPHEILTSNVVTR	AIPAPHEILT(UniMod:21)SNVVTR3	P06242
AIPSPVKSSSVLDSTAKK	AIPS(UniMod:21)PVKSSSVLDSTAKK3	Q12369
AIPSLSSSIPYSVPNSNK	AIPSLSSS(UniMod:21)IPYSVPNSNK2	P22211
AIPVMPFVDPSSNPFFR	AIPVMPFVDPSS(UniMod:21)NPFFR2	P47068
AIQIPAVSSDESLR	AIQIPAVSS(UniMod:21)DESLR2	P43616
AISEESLSPSEAIANR	AIS(UniMod:21)EES(UniMod:21)LSPSEAIANR2	P40563
AISKNLPILK	AIS(UniMod:21)KNLPILK2	P40212;Q12690
AISLTEPEAEFVVR	AIS(UniMod:21)LTEPEAEFVVR2	P32074
AISPDITLFNK	AIS(UniMod:21)PDITLFNK2	Q04066
AISSDQLFGR	AIS(UniMod:21)SDQLFGR2	P38682
AISSDQLFGRGSFDEAANR	AIS(UniMod:21)SDQLFGRGS(UniMod:21)FDEAANR3	P38682
AISAQADKQDISSSTRVEFEK	AISAQADKQDISS(UniMod:21)STRVEFEK3	P19097
AISEESLSPSEAIANR	AISEESLS(UniMod:21)PSEAIANR2	P40563
AISEESLSPSEAIANR	AISEESLSPS(UniMod:21)EAIANR2	P40563
AISSSPFHSR	AISS(UniMod:21)SPFHSR2	Q03897
AISSDQLFGRGSFDEAANR	AISSDQLFGRGS(UniMod:21)FDEAANR2	P38682
AISSDQLFGRGSFDEAANR	AISSDQLFGRGS(UniMod:21)FDEAANR3	P38682
AISSSPFHSR	AISSS(UniMod:21)PFHSR2	Q03897
AITMTNTNEVAGNTTCNK	AIT(UniMod:21)MTNTNEVAGNTTC(UniMod:4)NK2	P38148
AITPSNEGVKPNTSLEGMTSSPMESTQQSK	AIT(UniMod:21)PSNEGVKPNTSLEGMTSSPMESTQQSK3	P17106
AIVQVFEGTSGIDVK	AIVQVFEGT(UniMod:21)SGIDVK2	P16140
AIVQVFEGTSGIDVK	AIVQVFEGTS(UniMod:21)GIDVK2	P16140
AIVSESSTLHEMK	AIVSES(UniMod:21)STLHEMK3	P23255
AIVSESSTLHEMK	AIVSESS(UniMod:21)TLHEMK3	P23255
AKEDDLQLADTASIEEQPQTQGPIR	AKEDDLQLADTAS(UniMod:21)IEEQPQTQGPIR3	P38994
AKEEELINSSINEEDYAAK	AKEEELINS(UniMod:21)SINEEDYAAK3	P46676
AKEEELINSSINEEDYAAK	AKEEELINSS(UniMod:21)INEEDYAAK3	P46676
AKESQGASPTLGQSEAYHR	AKESQGAS(UniMod:21)PTLGQSEAYHR3	P46997
AKGSGGTSELGGSESTPLLR	AKGSGGTSELGGSEST(UniMod:21)PLLR3	P47818
AKGVIPERAPSPTAK	AKGVIPERAPS(UniMod:21)PTAK2	Q12017
AKGVIPERAPSPTAK	AKGVIPERAPS(UniMod:21)PTAK3	Q12017
AKLSNSSLSNLFK	AKLS(UniMod:21)NSS(UniMod:21)LSNLFK2	P13259
AKLSNSSLSNLFK	AKLS(UniMod:21)NSSLSNLFK2	P13259
AKLSNSSLSNLFKK	AKLS(UniMod:21)NSSLSNLFKK3	P13259
AKLSNSSLSNLFKK	AKLSNS(UniMod:21)SLSNLFKK3	P13259
AKNSPEPNEFLR	AKNS(UniMod:21)PEPNEFLR2	Q08951
AKNSPEPNEFLR	AKNS(UniMod:21)PEPNEFLR3	Q08951
AKNSPEPNEFLRDQSTDI	AKNS(UniMod:21)PEPNEFLRDQSTDI2	Q08951
AKNSPEPNEFLRDQSTDI	AKNS(UniMod:21)PEPNEFLRDQSTDI3	Q08951
AKNSLELELSDDDEDDVLQQYR	AKNSLELELS(UniMod:21)DDDEDDVLQQYR3	P25588
AKPPTTSTSLDFQR	AKPPT(UniMod:21)TSTSLDFQR2	Q07872
AKQPVKDGPLSTNVEAK	AKQPVKDGPLS(UniMod:21)TNVEAK3	P04840
AKQSLDVSSDR	AKQS(UniMod:21)LDVSSDR2	P05743;P53221
AKQSPLSSDVPGK	AKQS(UniMod:21)PLSSDVPGK2	P43564
AKQSPLSSDVPGK	AKQS(UniMod:21)PLSSDVPGK3	P43564
AKSCGVDAMSVDDLKK	AKS(UniMod:21)C(UniMod:4)GVDAMSVDDLKK3	P0CX44;P0CX43
AKSEGEGEVIDYNDDESLAK	AKS(UniMod:21)EGEGEVIDYNDDESLAK3	P53830
AKSNASFKGLR	AKS(UniMod:21)NAS(UniMod:21)FKGLR3	Q08921
AKSNLAGQPAAAYTNTGK	AKS(UniMod:21)NLAGQPAAAYTNTGK3	Q03177
AKTMTSFESGMDQESLPK	AKT(UniMod:21)MTS(UniMod:21)FESGMDQESLPK3	P40563
AKTMTSFESGMDQESLPK	AKT(UniMod:21)MTSFESGMDQESLPK2	P40563
AKTMTSFESGMDQESLPK	AKT(UniMod:21)MTSFESGMDQESLPK3	P40563
AKTPTPEPSPASTVASVSTSTSK	AKT(UniMod:21)PTPEPSPASTVASVSTSTSK3	P40566
AKTTSYFTSSSSNNTTMR	AKT(UniMod:21)TSYFTSSSSNNTTMR3	P23493
AKTPTPEPSPASTVASVSTSTSK	AKTPT(UniMod:21)PEPSPASTVASVSTSTSK3	P40566
AKVENRLSQLEGR	AKVENRLS(UniMod:21)QLEGR3	Q12499
ALALSSASTR	ALALS(UniMod:21)SASTR2	P46995
ALDADVVSIEFSK	ALDADVVS(UniMod:21)IEFSK2	P05694
ALEDDSASWDQFAVNEKK	ALEDDS(UniMod:21)ASWDQFAVNEKK3	P53297
ALEDDSASWDQFAVNEK	ALEDDSAS(UniMod:21)WDQFAVNEK2	P53297
ALEDTTDTSNDHLSESDIDNK	ALEDTTDTSNDHLS(UniMod:21)ESDIDNK3	P53276
ALEDTTDTSNDHLSESDIDNK	ALEDTTDTSNDHLSES(UniMod:21)DIDNK3	P53276
ALEESRITAQEDEQR	ALEES(UniMod:21)RITAQEDEQR3	Q05785
ALEEVSLK	ALEEVS(UniMod:21)LK2	P14126
ALENTSEEDGDDDLSLFR	ALENTS(UniMod:21)EEDGDDDLSLFR2	P40072
ALESVGSDTTFK	ALESVGS(UniMod:21)DTTFK2	P40477
ALESVGSDTTFK	ALESVGSDT(UniMod:21)TFK2	P40477
ALFVFCSNDSSSR	ALFVFC(UniMod:4)SNDSSS(UniMod:21)R2	P38243
ALGFSPASK	ALGFS(UniMod:21)PASK2	P32873
ALGMAGESNMNFTPTKK	ALGMAGESNMNFT(UniMod:21)PTKK3	P32505
ALGSSLEMSQIMDAGTNK	ALGS(UniMod:21)SLEMSQIMDAGTNK2	Q3E705
ALGSSLEMSQIMDAGTNK	ALGSSLEMS(UniMod:21)QIMDAGTNK2	Q3E705
ALKDSCKNIEPIDTPISFR	ALKDS(UniMod:21)C(UniMod:4)KNIEPIDTPISFR3	P41810
ALKPLINTQQSPHPVVDNDK	ALKPLINT(UniMod:21)QQSPHPVVDNDK3	P28743
ALKQEAFSTNSSNK	ALKQEAFST(UniMod:21)NSSNK2	P34223
ALKQEAFSTNSSNK	ALKQEAFSTNS(UniMod:21)SNK3	P34223
ALKSQQILEK	ALKS(UniMod:21)QQILEK2	P48415
ALLELLDDSPVTPGETRPAYDGYEASK	ALLELLDDS(UniMod:21)PVTPGETRPAYDGYEASK3	P53252
ALLELLDDSPVTPGEAR	ALLELLDDSPVT(UniMod:21)PGEAR2	Q12230
ALLELLDDSPVTPGEARPAYDGYEASR	ALLELLDDSPVT(UniMod:21)PGEARPAYDGYEASR3	Q12230
ALLELLDDSPVTPGETRPAYDGYEASK	ALLELLDDSPVT(UniMod:21)PGETRPAYDGYEASK3	P53252
ALLEMAGLVGQHQGGGSM	ALLEMAGLVGQHQGGGS(UniMod:21)M2	Q12108
ALLSNASQLEMVPPSATAR	ALLSNAS(UniMod:21)QLEMVPPSATAR2	P38837
ALLTLLSDHPLTSLISQESIK	ALLTLLSDHPLTSLISQES(UniMod:21)IK3	Q04007
ALNAVPLVAPTSSEKQKVESR	ALNAVPLVAPTSSEKQKVES(UniMod:21)R3	Q02875
ALNDFLSSESVHTHDSSR	ALNDFLSSES(UniMod:21)VHTHDSSR3	P23900
ALNLNSESLENSSVEK	ALNLNSESLENSS(UniMod:21)VEK2	Q01477
ALPDAVTIIEPK	ALPDAVT(UniMod:21)IIEPK2	P05750
ALPDAVTIIEPKEEEPILAPSVK	ALPDAVT(UniMod:21)IIEPKEEEPILAPSVK3	P05750
ALPDAVTIIEPKEEEPILAPSVK	ALPDAVTIIEPKEEEPILAPS(UniMod:21)VK3	P05750
ALPDITAPVTNSAHDAAFPEEYR	ALPDITAPVTNS(UniMod:21)AHDAAFPEEY(UniMod:21)R3	P53274
ALPSITDIPVSDDSDIKR	ALPS(UniMod:21)ITDIPVSDDSDIKR3	P46676
ALPSIHVPTIDSSPLSEAK	ALPSIHVPTIDS(UniMod:21)SPLSEAK3	P32944
ALPTSSSSLGR	ALPTS(UniMod:21)SSSLGR2	P30665
ALQSLTSK	ALQS(UniMod:21)LTSK2	Q08745;P46784
ALQSTLSSTSMYLDSFQR	ALQSTLS(UniMod:21)STSMYLDSFQR2	Q08831
ALQSTLSSTSMYLDSFQR	ALQSTLSSTS(UniMod:21)MYLDSFQR3	Q08831
ALSLDDLVNHDENEK	ALS(UniMod:21)LDDLVNHDENEK2	O13297
ALSLDDLVNHDENEKVK	ALS(UniMod:21)LDDLVNHDENEKVK3	O13297
ALSLGPEESDNK	ALS(UniMod:21)LGPEESDNK2	Q03361
ALSLGPEESDNKLK	ALS(UniMod:21)LGPEESDNKLK2	Q03361
ALSLGPEESDNKLK	ALS(UniMod:21)LGPEESDNKLK3	Q03361
ALSPIPSPTR	ALS(UniMod:21)PIPS(UniMod:21)PTR2	P39969
ALSPIPSPTR	ALS(UniMod:21)PIPSPTR2	P39969
ALSTASLISSNGQTSASK	ALS(UniMod:21)TASLISSNGQTSASK2	Q02805
ALSNNISQESLVAPAPEQGVPPAISR	ALSNNISQESLVAPAPEQGVPPAIS(UniMod:21)R3	P38427
ALSPIPSPTR	ALSPIPS(UniMod:21)PTR2	P39969
ALSTASLISSNGQTSASK	ALSTAS(UniMod:21)LISSNGQTSASK2	Q02805
ALSTDMTSNILSSTNASSNEENSR	ALSTDMTSNILS(UniMod:21)STNASSNEENSR3	P47988
ALTHLELEAADDDDSK	ALT(UniMod:21)HLELEAADDDDSK3	P32461
ALTKFEASQVTEK	ALT(UniMod:21)KFEASQVTEK2	P0CX84;P0CX85
ALTKFEASQVTEK	ALT(UniMod:21)KFEASQVTEK3	P0CX84;P0CX85
ALTNTDNFIEMYHNQQR	ALT(UniMod:21)NTDNFIEMYHNQQR3	Q12236
ALTPERNTVPLK	ALT(UniMod:21)PERNTVPLK2	P25558
ALTPERNTVPLKNNDSR	ALT(UniMod:21)PERNTVPLKNNDSR3	P25558
ALTAAEESDEER	ALTAAEES(UniMod:21)DEER2	P48234
ALTAAEESDEERIAMK	ALTAAEES(UniMod:21)DEERIAMK3	P48234
ALTAAEESDEERIAMKDGR	ALTAAEES(UniMod:21)DEERIAMKDGR3	P48234
ALTAAITPMNK	ALTAAIT(UniMod:21)PMNK2	Q05775
ALTSPERWEIR	ALTS(UniMod:21)PERWEIR2	P24384
ALTYTPPKK	ALTY(UniMod:21)TPPKK2	P36008
ALTYTPPKK	ALTYT(UniMod:21)PPKK2	P36008
AMDNGLSLPISR	AMDNGLSLPIS(UniMod:21)R2	P23642
AMDRSDIFR	AMDRS(UniMod:21)DIFR2	Q03208
AMDYAISIENIV	AMDYAIS(UniMod:21)IENIV2	P32496
AMEVDEKPTETYSDVGGLDK	AMEVDEKPTETYS(UniMod:21)DVGGLDK3	P33297
AMNFSGSPGAVSTSPTQSFMNTLPR	AMNFSGS(UniMod:21)PGAVSTSPTQSFMNTLPR3	P40510
AMNTPLQQQEGLK	AMNT(UniMod:21)PLQQQEGLK2	P38165
ANDIEILEPMESLR	ANDIEILEPMES(UniMod:21)LR2	P32901
ANDIEILEPMESLRSTTK	ANDIEILEPMES(UniMod:21)LRSTTK3	P32901
ANDIEILEPMESLRSTTKY	ANDIEILEPMES(UniMod:21)LRSTTKY3	P32901
ANDIEILEPMESLRSTTKY	ANDIEILEPMESLRST(UniMod:21)T(UniMod:21)KY3	P32901
ANDQSTAETIELSTATVPAEASPVEDEVR	ANDQSTAETIELSTATVPAEAS(UniMod:21)PVEDEVR3	P14922
ANIPPSPR	ANIPPS(UniMod:21)PR2	P32380
ANKPPESPPQSK	ANKPPES(UniMod:21)PPQSK2	Q03281
ANLDKPITEGIASPTSPK	ANLDKPITEGIAS(UniMod:21)PTSPK3	Q01389
ANLDKPITEGIASPTSPK	ANLDKPITEGIASPT(UniMod:21)S(UniMod:21)PK3	Q01389
ANLDKPITEGIASPTSPK	ANLDKPITEGIASPTS(UniMod:21)PK2	Q01389
ANMDNESLSPTPISEK	ANMDNES(UniMod:21)LSPTPISEK2	Q08234
ANMFDALMNNDGDSD	ANMFDALMNNDGDS(UniMod:21)D2	P39936
ANMLAQGSPAASK	ANMLAQGS(UniMod:21)PAASK2	P06782
ANPVISPYSSSHLR	ANPVISPYSSS(UniMod:21)HLR3	P32618
ANSAEDLKAFVNEVNK	ANS(UniMod:21)AEDLKAFVNEVNK3	P46683
ANSEPPTPAGTPNVPTR	ANS(UniMod:21)EPPTPAGTPNVPTR2	P40563
ANSEPPTPAGTPNVPTRRPILK	ANS(UniMod:21)EPPTPAGTPNVPTRRPILK3	P40563
ANSESAFTGSLNK	ANS(UniMod:21)ESAFTGSLNK2	P07866
ANSFEPQSWQK	ANS(UniMod:21)FEPQS(UniMod:21)WQK2	Q06628
ANSFEPQSWQKK	ANS(UniMod:21)FEPQS(UniMod:21)WQKK2	Q06628
ANSFEPQSWQK	ANS(UniMod:21)FEPQSWQK2	Q06628
ANSFNKEALQR	ANS(UniMod:21)FNKEALQR2	P53924
ANSFTQLAQNQQFPGSGK	ANS(UniMod:21)FTQLAQNQQFPGSGK2	P53953
ANSFTQLAQNQQFPGSGK	ANS(UniMod:21)FTQLAQNQQFPGSGK3	P53953
ANSLAYLPSILPEQDPLLK	ANS(UniMod:21)LAYLPSILPEQDPLLK2	P31374
ANSPKKPSDGTGVSASDTPK	ANS(UniMod:21)PKKPSDGTGVSASDTPK3	P50105
ANSSANLAAK	ANS(UniMod:21)SANLAAK2	P32386
ANSSANLAAKSSTSLSNLPAVK	ANS(UniMod:21)SANLAAKS(UniMod:21)STS(UniMod:21)LSNLPAVK3	P32386
ANSSANLAAKSSTSLSNLPAVK	ANS(UniMod:21)SANLAAKS(UniMod:21)STSLSNLPAVK3	P32386
ANSSDTIYFRPK	ANS(UniMod:21)SDT(UniMod:21)IYFRPK2	P36003
ANSSDTIYFRPK	ANS(UniMod:21)SDTIYFRPK2	P36003
ANSSDTIYFRPK	ANS(UniMod:21)SDTIYFRPK3	P36003
ANSSTLIHQLSR	ANS(UniMod:21)STLIHQLSR2	P32488
ANSSTSSENPSLTPFDIESNNDR	ANS(UniMod:21)STSSENPSLTPFDIESNNDR3	P10961
ANSTTLGGLFR	ANS(UniMod:21)TTLGGLFR2	P38750
ANSFEPQSWQKK	ANSFEPQS(UniMod:21)WQKK2	Q06628
ANSIPSVIGAQEPPQEASPAEEATK	ANSIPS(UniMod:21)VIGAQEPPQEASPAEEATK3	P14922
ANSIPSVIGAQEPPQEASPAEEATK	ANSIPSVIGAQEPPQEAS(UniMod:21)PAEEATK3	P14922
ANSLAYLPSILPEQDPLLK	ANSLAY(UniMod:21)LPSILPEQDPLLK3	P31374
ANSNEDGESVSSIQESPK	ANSNEDGES(UniMod:21)VSS(UniMod:21)IQESPK2	P34216
ANSNEDGESVSSIQESPK	ANSNEDGES(UniMod:21)VSSIQESPK2	P34216
ANSNEDGESVSSIQESPK	ANSNEDGESVS(UniMod:21)S(UniMod:21)IQES(UniMod:21)PK2	P34216
ANSNEDGESVSSIQESPKISAQPK	ANSNEDGESVSS(UniMod:21)IQES(UniMod:21)PKISAQPK3	P34216
ANSNEDGESVSSIQESPK	ANSNEDGESVSSIQES(UniMod:21)PK2	P34216
ANSNEDGESVSSIQESPKISAQPK	ANSNEDGESVSSIQES(UniMod:21)PKISAQPK3	P34216
ANSQSISNSVSSSDVSGR	ANSQSIS(UniMod:21)NSVSSSDVSGR2	P42944
ANSQSISNSVSSSDVSGR	ANSQSISNSVS(UniMod:21)SSDVSGR2	P42944
ANSSPTTNIDHLK	ANSS(UniMod:21)PTTNIDHLK2	P40343
ANSSPTTNIDHLK	ANSS(UniMod:21)PTTNIDHLK3	P40343
ANSSTTTLDAIKPNSK	ANSS(UniMod:21)TTT(UniMod:21)LDAIKPNSK3	P38809
ANSSTTTLDAIKPNSK	ANSS(UniMod:21)TTTLDAIKPNSK2	P38809
ANSSTTTLDAIKPNSK	ANSS(UniMod:21)TTTLDAIKPNSK3	P38809
ANSSANLAAKSSTSLSNLPAVK	ANSSANLAAKSS(UniMod:21)TS(UniMod:21)LSNLPAVK3	P32386
ANSSTTTLDAIKPNSK	ANSSTT(UniMod:21)T(UniMod:21)LDAIKPNSK2	P38809
ANSSTTTLDAIKPNSK	ANSSTTT(UniMod:21)LDAIKPNSK3	P38809
ANTGCLSPGAFLSK	ANTGC(UniMod:4)LS(UniMod:21)PGAFLSK2	P38985
ANTGGSTCSLASPTIAQTIQQSNIK	ANTGGS(UniMod:21)TC(UniMod:4)SLAS(UniMod:21)PTIAQTIQQSNIK3	P33306
ANYSPDPSAPR	ANYS(UniMod:21)PDPSAPR2	P38321
APADAEKKDEAIPELVEGQTFDADVE	APADAEKKDEAIPELVEGQT(UniMod:21)FDADVE3	Q02642
APAPTKSKLSLALQTSK	APAPT(UniMod:21)KSKLSLALQTSK3	Q03656
APAQETVTTPTSKPAQAR	APAQETVTT(UniMod:21)PTSKPAQAR3	Q03497
APATGTISPDSTK	APATGTIS(UniMod:21)PDSTK2	P35192
APATGTISPDSTK	APATGTISPDS(UniMod:21)TK2	P35192
APEAEQVLSAAATFPIAQPATDVEAR	APEAEQVLSAAATFPIAQPAT(UniMod:21)DVEAR3	P40212;Q12690
APEVEASPVVSK	APEVEAS(UniMod:21)PVVSK2	P33301
APGSDDEEGGNLGRPIENPK	APGS(UniMod:21)DDEEGGNLGRPIENPK3	P39928
APGSPAPASPTIR	APGSPAPAS(UniMod:21)PTIR2	Q04751
APIGTVVSPYSK	APIGTVVS(UniMod:21)PYSK2	P32909
APKPPSYPSPVQPPQSPSFNNR	APKPPSYPS(UniMod:21)PVQPPQSPSFNNR3	P38041
APKSPEVIEID	APKS(UniMod:21)PEVIEID2	P53044
APNGSTIDLDFTLR	APNGS(UniMod:21)TIDLDFTLR2	P11972
APNGSTIDLDFTLR	APNGST(UniMod:21)IDLDFTLR2	P11972
APPPKEEPAAPTSTATNMFSALMGESDDEE	APPPKEEPAAPTSTATNMFSALMGES(UniMod:21)DDEE3	P39935
APPVTAAPLPSVTPVPPAVPVPQANTSNEK	APPVTAAPLPSVT(UniMod:21)PVPPAVPVPQANTSNEK3	P32521
APQIIHSSPEFITSTR	APQIIHSS(UniMod:21)PEFITSTR3	Q12132
APSDTTFDLYK	APS(UniMod:21)DTTFDLYK2	Q01080
APSPTAKLEEALEEAIAK	APS(UniMod:21)PTAKLEEALEEAIAK2	Q12017
APSPTAKLEEALEEAIAK	APS(UniMod:21)PTAKLEEALEEAIAK3	Q12017
APSSVSMVSPPPLHK	APS(UniMod:21)SVSMVSPPPLHK2	P38968
APSSVSMVSPPPLHK	APS(UniMod:21)SVSMVSPPPLHK3	P38968
APSSVSMVSPPPLHK	APSS(UniMod:21)VS(UniMod:21)MVSPPPLHK2	P38968
APSSVSMVSPPPLHK	APSS(UniMod:21)VSMVSPPPLHK2	P38968
APSSVSMVSPPPLHK	APSSVSMVS(UniMod:21)PPPLHK3	P38968
APTAAELQAPPPPPSSTK	APT(UniMod:21)AAELQAPPPPPSSTK2	Q12230
APTASQLQNPPPPPSTTK	APT(UniMod:21)ASQLQNPPPPPSTTK2	P53252
APTASQLQNPPPPPSTTK	APT(UniMod:21)ASQLQNPPPPPSTTK3	P53252
APTPPAPSR	APT(UniMod:21)PPAPSR2	P38266
APTAAELQAPPPPPSSTKSK	APTAAELQAPPPPPSST(UniMod:21)KSK3	Q12230
APTAAELQAPPPPPSSTKSK	APTAAELQAPPPPPSSTKS(UniMod:21)K3	Q12230
APTAAELQAPPPPPSSTKSKFFGK	APTAAELQAPPPPPSSTKS(UniMod:21)KFFGK3	Q12230
APVASPRPAATPNLSK	APVAS(UniMod:21)PRPAAT(UniMod:21)PNLSK2	Q12117
APVASPRPAATPNLSK	APVAS(UniMod:21)PRPAAT(UniMod:21)PNLSK3	Q12117
APVASPRPAATPNLSK	APVAS(UniMod:21)PRPAATPNLSK2	Q12117
APVASPRPAATPNLSK	APVAS(UniMod:21)PRPAATPNLSK3	Q12117
APVASPRPAATPNLSK	APVASPRPAAT(UniMod:21)PNLSK2	Q12117
APVASPRPAATPNLSK	APVASPRPAAT(UniMod:21)PNLSK3	Q12117
APVASPRPAATPNLSKDK	APVASPRPAAT(UniMod:21)PNLSKDK3	Q12117
APVMEEKSGFFGGFFSTK	APVMEEKS(UniMod:21)GFFGGFFSTK3	P21576
APVVISESEEDEDRVAITR	APVVIS(UniMod:21)ES(UniMod:21)EEDEDRVAITR3	Q04673
APVVISESEEDEDR	APVVIS(UniMod:21)ESEEDEDR2	Q04673
APVVISESEEDEDRVAITR	APVVIS(UniMod:21)ESEEDEDRVAITR3	Q04673
APVVISESEEDEDRVAITR	APVVISES(UniMod:21)EEDEDRVAIT(UniMod:21)R3	Q04673
APVVISESEEDEDRVAITR	APVVISES(UniMod:21)EEDEDRVAITR3	Q04673
APYPSNQNATSNTHVQPVAPK	APYPSNQNATS(UniMod:21)NTHVQPVAPK3	P48562
APYSSNSTLNEVNK	APYSS(UniMod:21)NSTLNEVNK2	P33332
APYSSNSTLNEVNKR	APYSS(UniMod:21)NSTLNEVNKR3	P33332
APYSSNSTLNEVNKR	APYSSNS(UniMod:21)T(UniMod:21)LNEVNKR3	P33332
AQADIPATPIPYEPK	AQADIPAT(UniMod:21)PIPYEPK2	Q06675
AQALRDSSMSSYMSSK	AQALRDS(UniMod:21)SMSSYMSSK3	P15108;P02829
AQDIYQTLPVSR	AQDIYQTLPVS(UniMod:21)R2	P38166
AQDVDVSMQD	AQDVDVS(UniMod:21)MQD2	O13563
AQEEEEDVATDSE	AQEEEEDVATDS(UniMod:21)E2	P38079
AQHESSSPVLCTR	AQHESSS(UniMod:21)PVLC(UniMod:4)TR3	P40066
AQKDSIGTPPTTPLR	AQKDSIGT(UniMod:21)PPTTPLR3	P53687
AQLTSSSGGNIIVVSNR	AQLTSSS(UniMod:21)GGNIIVVSNR2	Q00764
AQPTEVSSILEER	AQPTEVSS(UniMod:21)ILEER2	P07251
AQRPITGASLDLIK	AQRPITGAS(UniMod:21)LDLIK2	P04449;P24000
AQRPITGASLDLIK	AQRPITGAS(UniMod:21)LDLIK3	P04449;P24000
AQRPITGASLDLIKER	AQRPITGAS(UniMod:21)LDLIKER3	P04449;P24000
AQSEEVTYLR	AQS(UniMod:21)EEVTYLR2	Q02724
AQSIHIDDFENENN	AQS(UniMod:21)IHIDDFENENN2	P53185
AQSSLGSISK	AQSS(UniMod:21)LGSISK2	Q06407
AQSSPKQDHDEFLK	AQSS(UniMod:21)PKQDHDEFLK3	P53090
AQTLHAVHGVVVR	AQT(UniMod:21)LHAVHGVVVR3	Q03193
AQTLLEEAR	AQT(UniMod:21)LLEEAR2	P38041
AQTPDVKR	AQT(UniMod:21)PDVKR2	P39520
AQTQSSVQLK	AQTQS(UniMod:21)SVQLK2	P27705
AQVESGRIETENDQLKK	AQVESGRIET(UniMod:21)ENDQLKK3	P47068
ARASLDLPGINHAETLLSQR	ARAS(UniMod:21)LDLPGINHAETLLSQR3	Q12675
AREQTIDSNASIPEWQK	AREQTIDSNAS(UniMod:21)IPEWQK3	P53112
ARLSMFNQDITEQVPLPK	ARLS(UniMod:21)MFNQDITEQVPLPK2	P47068
ARLSMFNQDITEQVPLPK	ARLS(UniMod:21)MFNQDITEQVPLPK3	P47068
ARMSALTGK	ARMS(UniMod:21)ALTGK2	P32521
ARPFYLTHLITQSVSPK	ARPFYLTHLITQSVS(UniMod:21)PK3	Q12163
ARQSLDLER	ARQS(UniMod:21)LDLER2	P38080
ARSATPTLQDQK	ARS(UniMod:21)AT(UniMod:21)PTLQDQK2	P43583
ARSIEGAVQVSK	ARS(UniMod:21)IEGAVQVSK2	P32325
ARSLSESIK	ARS(UniMod:21)LSESIK2	P38970
ARSSTNMGGTDKFNK	ARS(UniMod:21)STNMGGTDKFNK3	P40091
ARTSLDLPGVTNAASLIGTQQNN	ART(UniMod:21)SLDLPGVTNAASLIGTQQNN3	P32660
ARTSLDLPGVTNAASLIGTQQNN	ARTS(UniMod:21)LDLPGVTNAASLIGTQQNN3	P32660
ASAPGSVILLENLR	AS(UniMod:21)APGSVILLENLR2	P00560
ASDMSKSATPSKEINFDDDF	AS(UniMod:21)DMSKSATPSKEINFDDDF3	P49723
ASDSSQSFR	AS(UniMod:21)DSSQSFR2	Q00816
ASFPIASSTTQTS	AS(UniMod:21)FPIASSTTQTS2	P53935
ASFSAFADEGR	AS(UniMod:21)FSAFADEGR2	Q06251
ASFSIVTR	AS(UniMod:21)FSIVTR2	Q12497
ASFSLHNDKPQPAK	AS(UniMod:21)FSLHNDKPQPAK3	P43638
ASLDGQMLGK	AS(UniMod:21)LDGQMLGK2	P53094
ASLDLPGINHAETLLSQR	AS(UniMod:21)LDLPGINHAETLLSQR3	Q12675
ASLSLQAVR	AS(UniMod:21)LSLQAVR2	Q12674
ASLSLQAVRK	AS(UniMod:21)LSLQAVRK2	Q12674
ASPGATLR	AS(UniMod:21)PGATLR2	P06843
ASQEDPFRFER	AS(UniMod:21)QEDPFRFER2	P36166
ASQEDPFRFER	AS(UniMod:21)QEDPFRFER3	P36166
ASSEPSSPPPISR	AS(UniMod:21)SEPSS(UniMod:21)PPPISR2	Q03306
ASSPSRPLFGVGTSPNR	AS(UniMod:21)SPSRPLFGVGTSPNR3	P38692
ASTAVESLDNHPPK	AS(UniMod:21)TAVES(UniMod:21)LDNHPPK2	P25297
ASTFDLLK	AS(UniMod:21)TFDLLK2	P29465
ASTSNNLDELTESK	AS(UniMod:21)TSNNLDELTESK2	P32873
ASVVGGPPLLPQK	AS(UniMod:21)VVGGPPLLPQK2	P48582
ASAFLSQNESSSK	ASAFLSQNESS(UniMod:21)SK2	Q03337
ASAFLSQNESSSK	ASAFLSQNESSS(UniMod:21)K2	Q03337
ASAPGSVILLENLR	ASAPGS(UniMod:21)VILLENLR2	P00560
ASASGNPAAVPSPIMTLNLK	ASASGNPAAVPSPIMT(UniMod:21)LNLK2	P22149
ASDMSKSATPSKEINFDDDF	ASDMSKS(UniMod:21)AT(UniMod:21)PSKEINFDDDF3	P49723
ASDMSKSATPSKEINFDDDF	ASDMSKS(UniMod:21)ATPSKEINFDDDF3	P49723
ASDSSQSFR	ASDS(UniMod:21)SQSFR2	Q00816
ASDSQDDDIRSASTTNLDR	ASDSQDDDIRSAS(UniMod:21)TTNLDR3	Q03758
ASDSQDDDIRSASTTNLDR	ASDSQDDDIRSAST(UniMod:21)TNLDR3	Q03758
ASDSQDDDIRSASTTNLDR	ASDSQDDDIRSASTT(UniMod:21)NLDR3	Q03758
ASDVSIESSYVPLTTVATSSR	ASDVSIES(UniMod:21)SYVPLTTVATSSR2	P34244
ASELSHSLPSPSQIK	ASELSHSLPS(UniMod:21)PSQIK3	P50105
ASFTDEEDEFILDVVR	ASFT(UniMod:21)DEEDEFILDVVR2	P11938
ASGAFTGENSVDQIKDVGAK	ASGAFTGENS(UniMod:21)VDQIKDVGAK2	P00942
ASGAFTGENSVDQIKDVGAK	ASGAFTGENS(UniMod:21)VDQIKDVGAK3	P00942
ASGLGNEGTPIGNEESTNK	ASGLGNEGT(UniMod:21)PIGNEESTNK2	P40449
ASGLTVSPLTR	ASGLT(UniMod:21)VSPLTR2	P42933
ASHPLTSSPLFEDSGTPCGK	ASHPLTSS(UniMod:21)PLFEDSGTPC(UniMod:4)GK3	P53094
ASHSSLLDNAK	ASHS(UniMod:21)SLLDNAK2	Q12315
ASIAAPVPCSDLHSTKSNDASR	ASIAAPVPC(UniMod:4)S(UniMod:21)DLHSTKSNDASR3	P53918
ASIASSFRK	ASIASS(UniMod:21)FRK2	Q12230
ASITVSGTKR	ASIT(UniMod:21)VSGTKR2	P25567
ASKSNSLITSTDPVEDHISK	ASKS(UniMod:21)NSLITSTDPVEDHISK2	Q06146
ASKSNSLITSTDPVEDHISK	ASKS(UniMod:21)NSLITSTDPVEDHISK3	Q06146
ASLSTFSSTFSDSPSK	ASLSTFSSTFS(UniMod:21)DSPSK2	P39523
ASLSTFSSTFSDSPSK	ASLSTFSSTFSDS(UniMod:21)PSK2	P39523
ASLSTFSSTFSDSPSKQR	ASLSTFSSTFSDS(UniMod:21)PSKQR2	P39523
ASLSTFSSTFSDSPSKQR	ASLSTFSSTFSDS(UniMod:21)PSKQR3	P39523
ASLSTFSSTFSDSPSK	ASLSTFSSTFSDSPS(UniMod:21)K2	P39523
ASLSTFSSTFSDSPSKQR	ASLSTFSSTFSDSPS(UniMod:21)KQR3	P39523
ASNFDSDDEMDENEIWSALVK	ASNFDS(UniMod:21)DDEMDENEIWSALVK3	Q12176
ASNISLGSVEQQQQQSITKPQNK	ASNIS(UniMod:21)LGSVEQQQQQSITKPQNK3	P29366
ASNISLGSVEQQQQQSITKPQNK	ASNISLGS(UniMod:21)VEQQQQQSITKPQNK3	P29366
ASNLAKPSVDDDDSPANIK	ASNLAKPSVDDDDS(UniMod:21)PANIK3	Q08972
ASNSSQTSNFLAEQYER	ASNS(UniMod:21)SQTSNFLAEQYER2	P33332
ASNSSQTSNFLAEQYER	ASNSS(UniMod:21)QTS(UniMod:21)NFLAEQYER2	P33332
ASNSSQTSNFLAEQYER	ASNSSQTS(UniMod:21)NFLAEQYER2	P33332
ASNTLPELSGVNTNIATSDK	ASNT(UniMod:21)LPELSGVNTNIATSDK2	Q06604
ASPIRQPSVDVPPLTTR	ASPIRQPS(UniMod:21)VDVPPLTTR3	P46958
ASQSSDSESIEVPTAILK	ASQSSDS(UniMod:21)ES(UniMod:21)IEVPTAILK2	Q07878
ASQSSDSESIEVPTAILK	ASQSSDSES(UniMod:21)IEVPTAILK2	Q07878
ASQSSDSESIEVPTAILK	ASQSSDSES(UniMod:21)IEVPTAILK3	Q07878
ASQSSDSESIEVPTAILKNETFNADLGGLR	ASQSSDSESIEVPT(UniMod:21)AILKNETFNADLGGLR3	Q07878
ASSDASDLLR	ASS(UniMod:21)DAS(UniMod:21)DLLR2	P16861
ASSDASDLLR	ASS(UniMod:21)DASDLLR2	P16861
ASSDLDLHLTLDDIDEK	ASS(UniMod:21)DLDLHLTLDDIDEK3	P17442
ASSFDASSSITK	ASS(UniMod:21)FDASSSITK2	P40477
ASSFTQSSFSNFFK	ASS(UniMod:21)FTQSSFSNFFK2	P39523
ASSLDDFISR	ASS(UniMod:21)LDDFISR2	Q02875
ASSLVSLSSSSATPSTSR	ASS(UniMod:21)LVS(UniMod:21)LSSSSATPSTSR2	P21538
ASSPSRPLFGVGTSPNR	ASS(UniMod:21)PSRPLFGVGTS(UniMod:21)PNR3	P38692
ASSPSRPLFGVGTSPNR	ASS(UniMod:21)PSRPLFGVGTSPNR2	P38692
ASSPSSLTYK	ASS(UniMod:21)PSSLTYK2	P53551
ASSTTISDVGDSFSTDQDNTNHR	ASS(UniMod:21)TTISDVGDSFSTDQDNTNHR3	P36124
ASSDLDLHLTLDDIDEK	ASSDLDLHLT(UniMod:21)LDDIDEK2	P17442
ASSEPSSPPPISR	ASSEPSS(UniMod:21)PPPISR2	Q03306
ASSGLAYTADYPNATSPDFAK	ASSGLAYTADYPNATS(UniMod:21)PDFAK2	P39001
ASSIFSINTTPLAPPNATDIQK	ASSIFS(UniMod:21)INTTPLAPPNATDIQK3	P08456
ASSISLSLR	ASSIS(UniMod:21)LSLR2	P20437
ASSITSGTSTINDLQTLITK	ASSITSGTS(UniMod:21)TINDLQTLITK2	Q04934
ASSLDDFISR	ASSLDDFIS(UniMod:21)R2	Q02875
ASSLVSLSSSSATPSTSR	ASSLVS(UniMod:21)LSSSSATPSTSR2	P21538
ASSSTSNLPSFK	ASSS(UniMod:21)TSNLPSFK2	P36152
ASSSTSNLPSFKK	ASSS(UniMod:21)TSNLPSFKK2	P36152
ASSSKKSFDDTIELK	ASSSKKS(UniMod:21)FDDTIELK3	P39104
ASSSSLSLNVLK	ASSSS(UniMod:21)LSLNVLK2	P43633
ASSSSNNSSSSSITTALR	ASSSS(UniMod:21)NNSS(UniMod:21)SSSITTALR2	Q03497
ASSSSNNSSSSSITTALR	ASSSS(UniMod:21)NNSSSSSITTALR2	Q03497
ASSSSNNSSSSSITTALR	ASSSSNNSSSSS(UniMod:21)ITTALR2	Q03497
ASSVASIHNQR	ASSVAS(UniMod:21)IHNQR2	Q06108
ASTAVESLDNHPPK	AST(UniMod:21)AVES(UniMod:21)LDNHPPK3	P25297
ASTAVESLDNHPPK	AST(UniMod:21)AVESLDNHPPK3	P25297
ASTFDLLKK	AST(UniMod:21)FDLLKK2	P29465
ASTSNNLDELTESK	AST(UniMod:21)SNNLDELTESK2	P32873
ASTAVESLDNHPPK	ASTAVES(UniMod:21)LDNHPPK2	P25297
ASTAVESLDNHPPK	ASTAVES(UniMod:21)LDNHPPK3	P25297
ASTAVESLDNHPPKASFK	ASTAVES(UniMod:21)LDNHPPKASFK3	P25297
ASTHSEQSILSSISLK	ASTHSEQSILS(UniMod:21)SISLK3	P53191
ASTHSEQSILSSISLK	ASTHSEQSILSSIS(UniMod:21)LK3	P53191
ASTSLPESSTDDISPLREEGK	ASTSLPESS(UniMod:21)TDDISPLREEGK3	Q08206
ASTSLPESSTDDISPLREEGK	ASTSLPESSTDDIS(UniMod:21)PLREEGK3	Q08206
ASTVGTTTNSSVDDGFSSIRR	ASTVGTT(UniMod:21)TNSSVDDGFSSIRR3	P32634
ASTVGTTTNSSVDDGFSSIRR	ASTVGTTTNS(UniMod:21)SVDDGFSSIRR3	P32634
ASTVGTTTNSSVDDGFSSIR	ASTVGTTTNSS(UniMod:21)VDDGFSSIR2	P32634
ASVEGSPSSRDTDSVEMK	ASVEGS(UniMod:21)PSSRDTDSVEMK3	Q05672
ASVGVMITASHNPK	ASVGVMITAS(UniMod:21)HNPK3	Q03262
ASVHSSSMNEIHK	ASVHSSS(UniMod:21)MNEIHK3	P39717
ASVLEISPQDSIASVLSPDSNIMSDSKK	ASVLEISPQDSIASVLS(UniMod:21)PDSNIMSDSKK3	P19659
ASVQLSNSNGHISAHLVNK	ASVQLSNSNGHIS(UniMod:21)AHLVNK3	P47166
ASVSPSSLPR	ASVS(UniMod:21)PSSLPR2	Q03337
ASVSSPSISTTSR	ASVS(UniMod:21)SPSISTTSR2	Q03407
ASVSAMSPPLCR	ASVSAMS(UniMod:21)PPLC(UniMod:4)R2	P53273
ASVSSPSISTTSR	ASVSSPS(UniMod:21)ISTTSR2	Q03407
ASVVGGPPLLPQKSAAFQSLSR	ASVVGGPPLLPQKS(UniMod:21)AAFQSLSR3	P48582
ASYGSGGNSQNQEYSSDDNIDVNK	ASYGSGGNSQNQEYSS(UniMod:21)DDNIDVNK3	Q07653
ATFDSNQQFFYYPESPTK	AT(UniMod:21)FDSNQQFFYYPES(UniMod:21)PTK2	Q03208
ATPFQEEK	AT(UniMod:21)PFQEEK2	P32521
ATSLMVLPDNDTASK	AT(UniMod:21)SLMVLPDNDTASK2	Q08217
ATSYPNPLPSK	AT(UniMod:21)SYPNPLPSK2	P36004
ATTSLNNPYGFR	AT(UniMod:21)TSLNNPYGFR2	Q08157
ATAEPSDNDILSQMTK	ATAEPS(UniMod:21)DNDILSQMTK2	P22936
ATAKTSVESEIGGNQVGLK	ATAKT(UniMod:21)S(UniMod:21)VESEIGGNQVGLK3	P34250
ATEISPPPVSPSK	ATEIS(UniMod:21)PPPVS(UniMod:21)PSK2	Q04839
ATEISPPPVSPSK	ATEIS(UniMod:21)PPPVSPSK2	Q04839
ATEISPPPVSPSK	ATEISPPPVS(UniMod:21)PSK2	Q04839
ATEISPPPVSPSKMK	ATEISPPPVS(UniMod:21)PSKMK3	Q04839
ATFDSNQQFFYYPESPTK	ATFDSNQQFFYYPES(UniMod:21)PTK2	Q03208
ATFDSNQQFFYYPESPTK	ATFDSNQQFFYYPES(UniMod:21)PTK3	Q03208
ATGKQDSNVKLSPASK	ATGKQDSNVKLS(UniMod:21)PASK3	P39083
ATGQPPSQPQAQTQSQQFGAR	ATGQPPSQPQAQTQS(UniMod:21)QQFGAR2	P23291
ATGQPPSQPQAQTQSQQFGAR	ATGQPPSQPQAQTQS(UniMod:21)QQFGAR3	P23291
ATGTPNLR	ATGT(UniMod:21)PNLR2	Q03088
ATLEEAEGESGVEDDAATGSSNK	ATLEEAEGES(UniMod:21)GVEDDAATGSSNK3	P21304
ATLSASGPNSNGPTPAVLPQKPK	ATLS(UniMod:21)ASGPNSNGPTPAVLPQKPK3	Q07362
ATNGIDGENIYHEGSENETR	ATNGIDGENIYHEGS(UniMod:21)ENETR3	P29056
ATNGIDGENIYHEGSENETR	ATNGIDGENIYHEGSENET(UniMod:21)R3	P29056
ATNSSSVHGNKELPDLAEVTTANR	ATNSSS(UniMod:21)VHGNKELPDLAEVTTANR3	P25558
ATPVSTPVISKPSMTTTPR	ATPVSTPVISKPS(UniMod:21)MTTTPR3	Q03497
ATPVSTPVISKPSMTTTPR	ATPVSTPVISKPSMTTT(UniMod:21)PR3	Q03497
ATQTAQISDAETR	ATQTAQIS(UniMod:21)DAETR2	P54784
ATSLMVLPDNDTASK	ATS(UniMod:21)LMVLPDNDTASK2	Q08217
ATSPLLESDSIEK	ATS(UniMod:21)PLLESDSIEK2	P32379
ATSYPNPLPSK	ATS(UniMod:21)YPNPLPSK2	P36004
ATSADLTSELETVEELHKK	ATSADLTSELET(UniMod:21)VEELHKK3	Q03281
ATSDETDYEDIFNK	ATSDET(UniMod:21)DYEDIFNK2	Q03735
ATSNLSPPSFK	ATSNLS(UniMod:21)PPSFK2	P24276
ATSSAGAVFK	ATSS(UniMod:21)AGAVFK2	P20676
ATTPEKFER	ATT(UniMod:21)PEKFER2	P53836
ATTSLNNPYGFR	ATT(UniMod:21)SLNNPYGFR2	Q08157
ATTGLNTPEEPK	ATTGLNT(UniMod:21)PEEPK2	Q99247
ATTNDIAGGNYAADNASDNTQTK	ATTNDIAGGNYAADNAS(UniMod:21)DNTQTK3	P40335
ATTNDIAGGNYAADNASDNTQTK	ATTNDIAGGNYAADNASDNT(UniMod:21)QTK3	P40335
ATVEPASTSTIAQR	ATVEPAS(UniMod:21)TSTIAQR2	Q02959
ATVITDDELESR	ATVIT(UniMod:21)DDELESR2	P39931
ATVPVLEQQGTVITR	ATVPVLEQQGT(UniMod:21)VITR2	P39676
ATVSPDKAKLDMIAQK	ATVS(UniMod:21)PDKAKLDMIAQK3	P38249
ATVTNTVSYPIQPSATK	ATVTNTVSYPIQPSAT(UniMod:21)K2	Q02630
ATVVMQGDRGSFGDVENVLK	ATVVMQGDRGS(UniMod:21)FGDVENVLK3	P11914
AVADVWSDLEAEFK	AVADVWS(UniMod:21)DLEAEFK2	P40075
AVALGSPDR	AVALGS(UniMod:21)PDR2	P17255
AVDDFLISLDGTANKSK	AVDDFLISLDGTANKS(UniMod:21)K3	P00924
AVDDFLLSLDGTANK	AVDDFLLS(UniMod:21)LDGTANK2	P00925
AVDIDTIDAQPLHEGPK	AVDIDT(UniMod:21)IDAQPLHEGPK2	Q04602
AVDIDTIDAQPLHEGPK	AVDIDT(UniMod:21)IDAQPLHEGPK3	Q04602
AVDLAEEVNLIDLSDDEGEEKR	AVDLAEEVNLIDLS(UniMod:21)DDEGEEKR3	P53258
AVDNDTAGSAGKKPLATESTEK	AVDNDTAGS(UniMod:21)AGKKPLATESTEK3	P38250
AVDSSNNASNTVPSPIKQEEGLNSTVAER	AVDSSNNASNTVPS(UniMod:21)PIKQEEGLNSTVAER3	P41895
AVEESAEPAQVILGEDGKPLSK	AVEES(UniMod:21)AEPAQVILGEDGKPLSK3	P04802
AVEESAEPAQVILGEDGKPLSKK	AVEESAEPAQVILGEDGKPLS(UniMod:21)KK3	P04802
AVEFAQQVQQSLPK	AVEFAQQVQQS(UniMod:21)LPK2	P37291
AVEFAQQVQQSLPKDACR	AVEFAQQVQQS(UniMod:21)LPKDAC(UniMod:4)R3	P37291
AVFNTGNVSGTSIVGSTTPDALPYGIER	AVFNTGNVS(UniMod:21)GTSIVGSTTPDALPYGIER3	Q12263
AVGAHSDLLK	AVGAHS(UniMod:21)DLLK2	P10664;P49626
AVGAPIERPKSFSTEK	AVGAPIERPKS(UniMod:21)FSTEK3	P00890
AVGAPIERPKSFSTEK	AVGAPIERPKSFST(UniMod:21)EK3	P00890
AVGGEVGASAALAPK	AVGGEVGAS(UniMod:21)AALAPK2	P0CX54;P0CX53
AVGPESDSRVESPGMTGQIK	AVGPESDSRVES(UniMod:21)PGMTGQIK3	P23201
AVIAGSLPFSPSSK	AVIAGSLPFS(UniMod:21)PSSK2	Q08471
AVITNRPGSVSPIK	AVITNRPGSVS(UniMod:21)PIK3	P33332
AVLDNEREQLDSPSAR	AVLDNEREQLDS(UniMod:21)PSAR3	P10964
AVLSLQSLK	AVLS(UniMod:21)LQSLK2	Q00362
AVLSLQSLKLPQLSQHDK	AVLS(UniMod:21)LQSLKLPQLSQHDK3	Q00362
AVNEDLDNLIEQISR	AVNEDLDNLIEQIS(UniMod:21)R2	P46949
AVNPLVTSSPIHMSPLQSR	AVNPLVTSS(UniMod:21)PIHMS(UniMod:21)PLQSR3	Q06616
AVNPLVTSSPIHMSPLQSR	AVNPLVTSSPIHMS(UniMod:21)PLQSR3	Q06616
AVNPLVTSSPIHMSPLQSR	AVNPLVTSSPIHMSPLQS(UniMod:21)R3	Q06616
AVNSKLSGASDFDATHEK	AVNS(UniMod:21)KLS(UniMod:21)GASDFDATHEK3	P25558
AVNSKLSGASDFDATHEK	AVNS(UniMod:21)KLSGASDFDATHEK3	P25558
AVPIYATTSYVFENSK	AVPIYATT(UniMod:21)SYVFENSK2	P06106
AVPIYATTSYVFENSK	AVPIYATT(UniMod:21)SYVFENSK3	P06106
AVQDNGESAFR	AVQDNGES(UniMod:21)AFR2	P40212;Q12690
AVQESDSTTSRIIEEHESPIDAEK	AVQESDS(UniMod:21)TTS(UniMod:21)RIIEEHESPIDAEK3	Q06689
AVSPTDSTPPSTHTEDSK	AVS(UniMod:21)PTDSTPPSTHTEDSK3	P47098;Q12112;P0C2J0;Q12273;Q04670;Q03434;P47100;Q04711;O13527;Q12088;P0C2I6;Q12141;P0C2I2;Q12269;Q03855;P0C2J1;Q12193;Q99231;Q99337;Q03619;Q12490;Q04214;Q12316;O13535;Q03612;Q07793;P0C2I3;Q92393;Q12414;P0C2I5;P0C2I9
AVSPTDSTPPSTHTEDSKPISEINLR	AVS(UniMod:21)PTDSTPPSTHTEDSKPISEINLR3	P0C2I6;P0C2J1
AVSPTDSTPPSTHTEDSKR	AVS(UniMod:21)PTDSTPPSTHTEDSKR3	P47098;Q12112;P0C2J0;Q12273;Q04670;Q03434;P47100;Q04711;O13527;Q12088;Q12141;P0C2I2;Q12269;Q03855;Q12193;Q99231;Q99337;Q03619;Q12490;Q04214;Q12316;O13535;Q03612;Q07793;P0C2I3;Q92393;Q12414;P0C2I5;P0C2I9
AVSREGLQVLNFDR	AVS(UniMod:21)REGLQVLNFDR3	P07271
AVSSASINSSLSGSR	AVS(UniMod:21)SAS(UniMod:21)INSSLSGSR2	P27637
AVSSASINSSLSGSR	AVS(UniMod:21)SASINSSLSGSR2	P27637
AVSTANDNSFLQPPHR	AVS(UniMod:21)TANDNSFLQPPHR3	P32486
AVSVSDLSYVANSQSSPLR	AVS(UniMod:21)VSDLSYVANSQSSPLR2	Q00955
AVSVSDLSYVANSQSSPLR	AVS(UniMod:21)VSDLSYVANSQSSPLR3	Q00955
AVSEEDEYSSDMIR	AVSEEDEYS(UniMod:21)SDMIR2	Q06708
AVSSASINSSLSGSR	AVSSAS(UniMod:21)INSSLSGSR2	P27637
AVSSASINSSLSGSR	AVSSASINSS(UniMod:21)LSGSR2	P27637
AVSTANDNSFLQPPHR	AVST(UniMod:21)ANDNSFLQPPHR2	P32486
AVTSIIADADENPQKK	AVT(UniMod:21)SIIADADENPQKK2	Q12063
AVTSIIADADENPQKK	AVT(UniMod:21)SIIADADENPQKK3	Q12063
AVTTTFDKVHQDW	AVT(UniMod:21)TTFDKVHQDW2	P07264
AVTSASNSASSNISEIPK	AVTS(UniMod:21)ASNSASSNISEIPK2	P23201
AVTSIIADADENPQK	AVTS(UniMod:21)IIADADENPQK2	Q12063
AVTSIIADADENPQKK	AVTS(UniMod:21)IIADADENPQKK2	Q12063
AVTSIIADADENPQKK	AVTS(UniMod:21)IIADADENPQKK3	Q12063
AVTSASNSASSNISEIPK	AVTSAS(UniMod:21)NSASSNISEIPK2	P23201
AVTTTFDKVHQDW	AVTT(UniMod:21)TFDKVHQDW2	P07264
AVVEGFDETSAEPTPAPAPAPVER	AVVEGFDETS(UniMod:21)AEPTPAPAPAPVER3	P31380
AYSGDISAADDNLNPFER	AY(UniMod:21)SGDISAADDNLNPFER2	P38266
AYEELSNTDLEFK	AYEELS(UniMod:21)NTDLEFK2	P16521
AYEELSNTDLEFKFPEPGYLEGVK	AYEELS(UniMod:21)NTDLEFKFPEPGYLEGVK3	P16521
AYEPDLSDADFEGIEASPK	AYEPDLS(UniMod:21)DADFEGIEAS(UniMod:21)PK2	P49687
AYEPDLSDADFEGIEASPK	AYEPDLS(UniMod:21)DADFEGIEASPK2	P49687
AYEPDLSDADFEGIEASPK	AYEPDLS(UniMod:21)DADFEGIEASPK3	P49687
AYLAQSPQFNK	AYLAQS(UniMod:21)PQFNK2	P04802
AYSGDISAADDNLNPFER	AYS(UniMod:21)GDIS(UniMod:21)AADDNLNPFER2	P38266
AYSGDISAADDNLNPFER	AYS(UniMod:21)GDISAADDNLNPFER2	P38266
AYSGDISAADDNLNPFER	AYS(UniMod:21)GDISAADDNLNPFER3	P38266
AYSLPTR	AYS(UniMod:21)LPTR2	P34250
AYSHSIAGSPR	AYSHSIAGS(UniMod:21)PR2	Q12152
AYSMTMETTSLSSQTNSR	AYSMTMETTS(UniMod:21)LSS(UniMod:21)QTNSR2	Q05050
AYSMTMETTSLSSQTNSR	AYSMTMETTS(UniMod:21)LSSQTNSR2	Q05050
AYTHEIVTLWYR	AYT(UniMod:21)HEIVTLWYR2	P00546
AYTHEIVTLWYR	AYT(UniMod:21)HEIVTLWYR3	P00546
AYTIGDIR	AYT(UniMod:21)IGDIR2	Q00955
AYTPSPR	AYT(UniMod:21)PSPR2	P34233
AYTPSPRSPNYHR	AYTPSPRS(UniMod:21)PNYHR3	P34233
CCIGFVGGSDLSK	C(UniMod:4)C(UniMod:4)IGFVGGSDLS(UniMod:21)K2	P07283
CFYVSLAPLVVSSAR	C(UniMod:4)FYVSLAPLVVSS(UniMod:21)AR2	Q03735
CKSSDALFR	C(UniMod:4)KS(UniMod:21)SDALFR2	Q08921
CLLSSTSSLSINQR	C(UniMod:4)LLSST(UniMod:21)SSLS(UniMod:21)INQR2	P11792
CLLSSTSSLSINQR	C(UniMod:4)LLSSTS(UniMod:21)SLSINQR2	P11792
CQDEANGIGPALTSQINIANLQAR	C(UniMod:4)QDEANGIGPALTS(UniMod:21)QINIANLQAR3	Q08269
CTGGGIILTASHNPGGPENDLGIK	C(UniMod:4)TGGGIILTAS(UniMod:21)HNPGGPENDLGIK3	P33401
CTGGIILTASHNPGGPENDMGIK	C(UniMod:4)TGGIILTAS(UniMod:21)HNPGGPENDMGIK3	P37012
DADAHDSLNDIDQLAR	DADAHDS(UniMod:21)LNDIDQLAR3	P11938
DAEDLGDVEEDSAEAKDTK	DAEDLGDVEEDS(UniMod:21)AEAKDTK3	P32561
DAETADIGDQSEVESDTEELKK	DAETADIGDQS(UniMod:21)EVES(UniMod:21)DTEELKK3	P20484
DAETADIGDQSEVESDTEELKK	DAETADIGDQS(UniMod:21)EVESDTEELKK3	P20484
DAETADIGDQSEVESDTEELKK	DAETADIGDQSEVES(UniMod:21)DTEELKK3	P20484
DAFLEATSEDEIISR	DAFLEATS(UniMod:21)EDEIISR2	P16861
DAFLEATSEDEIISR	DAFLEATSEDEIIS(UniMod:21)R2	P16861
DAFLEATSEDEIISRASSDASDLLR	DAFLEATSEDEIIS(UniMod:21)RAS(UniMod:21)SDASDLLR3	P16861
DAFLEATSEDEIISRASSDASDLLR	DAFLEATSEDEIIS(UniMod:21)RASSDASDLLR3	P16861
DAFLEATSEDEIISRASSDASDLLR	DAFLEATSEDEIISRAS(UniMod:21)SDASDLLR3	P16861
DAKNPVILADACASR	DAKNPVILADAC(UniMod:4)AS(UniMod:21)R2	P16467
DALEDVFATPK	DALEDVFAT(UniMod:21)PK2	P36169
DALFGTDISPSMK	DALFGTDIS(UniMod:21)PSMK2	Q12365
DALLSANTK	DALLS(UniMod:21)ANTK2	Q03063
DAMMSAPGSR	DAMMS(UniMod:21)APGS(UniMod:21)R2	P06634
DAMMSAPGSR	DAMMS(UniMod:21)APGSR2	P06634
DAMMSAPGSR	DAMMSAPGS(UniMod:21)R2	P06634
DAMMSAPGSRSNSR	DAMMSAPGS(UniMod:21)RS(UniMod:21)NSR3	P06634
DAMMSAPGSRSNSR	DAMMSAPGS(UniMod:21)RSNS(UniMod:21)R2	P06634
DAMMSAPGSRSNSR	DAMMSAPGS(UniMod:21)RSNSR3	P06634
DAMMSAPGSRSNSRR	DAMMSAPGSRS(UniMod:21)NS(UniMod:21)RR3	P06634
DAPLNLSSTNIYLLNQTVNK	DAPLNLS(UniMod:21)STNIYLLNQTVNK3	P39113
DAPLNLSSTNIYLLNQTVNK	DAPLNLSST(UniMod:21)NIYLLNQTVNK2	P39113
DAPPASKDSFITTR	DAPPASKDS(UniMod:21)FITTR2	P39935
DAPPASKDSFITTR	DAPPASKDS(UniMod:21)FITTR3	P39935
DAQGEESTINTPTGDESGEVVKK	DAQGEESTINT(UniMod:21)PTGDESGEVVKK3	P53883
DAQIVVGTPGR	DAQIVVGT(UniMod:21)PGR2	P10081
DASLSEMKK	DAS(UniMod:21)LSEMKK2	P38041
DASLTPLK	DAS(UniMod:21)LTPLK2	P53946
DASSVELTEVPSKPK	DAS(UniMod:21)SVELTEVPSKPK3	P38904
DASYAYLK	DAS(UniMod:21)YAYLK2	P25558
DASASSTSTFDAR	DASASS(UniMod:21)TST(UniMod:21)FDAR2	P32521
DASASSTSTFDAR	DASASS(UniMod:21)TSTFDAR2	P32521
DASASSTSTFDAR	DASASSTST(UniMod:21)FDAR2	P32521
DASLTPLKAVVIDDPPLR	DASLT(UniMod:21)PLKAVVIDDPPLR3	P53946
DASMLDVSDAASNTTINGK	DASMLDVSDAAS(UniMod:21)NT(UniMod:21)TINGK2	Q04739
DASQEESLI	DASQEES(UniMod:21)LI2	P16140
DASQNGSGDSQSVISVDK	DASQNGS(UniMod:21)GDSQSVISVDK2	P32774
DASQNGSGDSQSVISVDK	DASQNGSGDS(UniMod:21)QSVISVDK2	P32774
DASQNGSGDSQSVISVDKLR	DASQNGSGDS(UniMod:21)QSVISVDKLR3	P32774
DASQNGSGDSQSVISVDKLR	DASQNGSGDSQSVIS(UniMod:21)VDKLR3	P32774
DASSLSPTSAGSR	DASS(UniMod:21)LS(UniMod:21)PTSAGSR2	P35817
DASSLSPTSAGSR	DASSLS(UniMod:21)PTSAGSR2	P35817
DASSLSPTSAGSRK	DASSLS(UniMod:21)PTSAGSRK2	P35817
DASSLSPTSAGSRK	DASSLS(UniMod:21)PTSAGSRK3	P35817
DATSDKITQDAAEAIKK	DAT(UniMod:21)SDKITQDAAEAIKK3	P21954
DATESVAVEPSNEDVKPEEK	DATES(UniMod:21)VAVEPSNEDVKPEEK3	Q12114
DAVNSAPSNSLLK	DAVNSAPSNS(UniMod:21)LLK2	Q02959
DAVPFTPFNGDR	DAVPFT(UniMod:21)PFNGDR2	Q03290
DAVSVFGFR	DAVS(UniMod:21)VFGFR2	P0CX31;P0CX32
DDDIRDRSYTSVAELNR	DDDIRDRS(UniMod:21)YTS(UniMod:21)VAELNR3	Q06146
DDDIRDRSYTSVAELNR	DDDIRDRS(UniMod:21)YTSVAELNR3	Q06146
DDEKHSFSTTQQVV	DDEKHS(UniMod:21)FSTTQQVV2	Q08485
DDEKHSFSTTQQVV	DDEKHS(UniMod:21)FSTTQQVV3	Q08485
DDFETVTKTTPSGTTVTTLVPTK	DDFETVTKTT(UniMod:21)PSGTTVTTLVPTK3	P34228
DDFLSDLDQENNGK	DDFLS(UniMod:21)DLDQENNGK2	Q12494
DDLVDDNISVYEHEHEK	DDLVDDNIS(UniMod:21)VYEHEHEK3	P05316
DDMDGQEDSFNKDTNVVK	DDMDGQEDS(UniMod:21)FNKDTNVVK3	Q02100
DDMDGQEDSFNKDTNVVK	DDMDGQEDSFNKDT(UniMod:21)NVVK3	Q02100
DDSIKFDNSTLGTPTTHVSMK	DDSIKFDNSTLGT(UniMod:21)PTTHVSMK3	Q12514
DDSINSLGNNKQPLR	DDSINS(UniMod:21)LGNNKQPLR2	P53121
DDSINSLGNNKQPLR	DDSINS(UniMod:21)LGNNKQPLR3	P53121
DDTLKAIHDR	DDT(UniMod:21)LKAIHDR2	Q08229
DDTGAAVSSFSSSSSSASIQQAK	DDTGAAVSSFSSSSSSAS(UniMod:21)IQQAK2	P38080
DDVELPETLEERDTINNTANR	DDVELPETLEERDT(UniMod:21)INNTANR3	P34216
DDVKPELANKSVDELLTFIEGDSSNSK	DDVKPELANKS(UniMod:21)VDELLTFIEGDSSNSK3	Q03690
DDVRSLAIK	DDVRS(UniMod:21)LAIK2	P53852
DDYDLPSISSLPGSSSGSRTDVR	DDYDLPSISSLPGSS(UniMod:21)SGSRTDVR3	Q05580
DEAIPELVEGQTFDADVE	DEAIPELVEGQT(UniMod:21)FDADVE2	Q02642
DEEAPSENEEDELFGEK	DEEAPS(UniMod:21)ENEEDELFGEK2	P41895
DEEAPSENEEDELFGEKK	DEEAPS(UniMod:21)ENEEDELFGEKK3	P41895
DEEKPVKLSSSPLK	DEEKPVKLSS(UniMod:21)SPLK3	P47136
DEKDNLSDTEEVIVIK	DEKDNLS(UniMod:21)DTEEVIVIK3	Q08951
DEKDNLSDTEEVIVIKK	DEKDNLS(UniMod:21)DTEEVIVIKK3	Q08951
DEKDNLSDTEEVIVIKK	DEKDNLSDT(UniMod:21)EEVIVIKK3	Q08951
DENDGYASDEVGGTLSR	DENDGYAS(UniMod:21)DEVGGTLSR2	P08456
DESVLPISQLSK	DES(UniMod:21)VLPISQLSK2	P25588
DFDFDKPMTLNDSDEELLTEQR	DFDFDKPMTLNDS(UniMod:21)DEELLTEQR3	Q08287
DFDQAPLKPNQSSYKPIGK	DFDQAPLKPNQSSY(UniMod:21)KPIGK3	P15891
DFDYSVTPEEGALVPEKDDTFLK	DFDYSVT(UniMod:21)PEEGALVPEKDDTFLK3	P35844
DFEVNISSLDAR	DFEVNISS(UniMod:21)LDAR2	P07703
DFFTPPSVQHR	DFFT(UniMod:21)PPS(UniMod:21)VQHR2	P38691
DFFTPPSVQHR	DFFT(UniMod:21)PPSVQHR2	P38691
DFFTPPSVQHR	DFFTPPS(UniMod:21)VQHR2	P38691
DFHAELSTPLLKPVNK	DFHAELST(UniMod:21)PLLKPVNK2	Q12122
DFHAELSTPLLKPVNK	DFHAELST(UniMod:21)PLLKPVNK3	Q12122
DFLKGDASPIVK	DFLKGDAS(UniMod:21)PIVK2	P17967
DFLTPEQHPSNIAR	DFLT(UniMod:21)PEQHPSNIAR2	P43565
DFLTPEQHPSNIAR	DFLT(UniMod:21)PEQHPSNIAR3	P43565
DFSFANLK	DFS(UniMod:21)FANLK2	P36076
DFSPNFTGIDK	DFS(UniMod:21)PNFTGIDK2	P38931
DFSEDLNSFDKQNAK	DFSEDLNS(UniMod:21)FDKQNAK2	Q04773
DFTITEKQDEVSGQTAEPR	DFTITEKQDEVS(UniMod:21)GQTAEPR3	P38085
DFVDDQQSYEEK	DFVDDQQS(UniMod:21)YEEK2	P47166
DGESIGAFSNPHEALMQSK	DGES(UniMod:21)IGAFSNPHEALMQSK3	Q04322
DGESIGAFSNPHEALMQSK	DGESIGAFSNPHEALMQS(UniMod:21)K3	Q04322
DGFESAVGEEDSK	DGFES(UniMod:21)AVGEEDSK2	P25567
DGGASAWGNQDDGNR	DGGAS(UniMod:21)AWGNQDDGNR2	P27692
DGGDKPPSSAFNFSFNTSR	DGGDKPPSSAFNFS(UniMod:21)FNTSR3	P39705
DGGLASIGKK	DGGLAS(UniMod:21)IGKK2	P34226
DGKAPEAEQVLSAAATFPIAQPATDVEAR	DGKAPEAEQVLSAAATFPIAQPAT(UniMod:21)DVEAR3	P40212
DGLLEDPDNVSFR	DGLLEDPDNVS(UniMod:21)FR2	P32343
DGLLEDPDNVSFREALSEGK	DGLLEDPDNVS(UniMod:21)FREALSEGK3	P32343
DGLLEDPDNVSFREALSEGKDIEVAK	DGLLEDPDNVS(UniMod:21)FREALSEGKDIEVAK3	P32343
DGLLEDPDNVSFREALSEGK	DGLLEDPDNVSFREALS(UniMod:21)EGK3	P32343
DGLLEDPDNVSFREALSEGKDIEVAK	DGLLEDPDNVSFREALS(UniMod:21)EGKDIEVAK3	P32343
DGLPSPNLSK	DGLPS(UniMod:21)PNLSK2	P33400
DGLPSPNLSKR	DGLPS(UniMod:21)PNLSKR2	P33400
DGLPSPNLSKR	DGLPSPNLS(UniMod:21)KR2	P33400
DGLVNLKSSNSLRPR	DGLVNLKS(UniMod:21)SNSLRPR3	P18759
DGLYWDRSVHDLR	DGLYWDRS(UniMod:21)VHDLR3	Q06479
DGNIPEMQPLQENISPACPTPPYR	DGNIPEMQPLQENISPAC(UniMod:4)PT(UniMod:21)PPYR3	P52919
DGNLASSNSAHFPPVANQNVK	DGNLAS(UniMod:21)SNSAHFPPVANQNVK3	Q03063
DGNLASSNSAHFPPVANQNVK	DGNLASSNS(UniMod:21)AHFPPVANQNVK3	Q03063
DGNSSPQEFK	DGNSS(UniMod:21)PQEFK2	Q07084
DGRMTPSGHNWVSGQGAGPR	DGRMT(UniMod:21)PSGHNWVSGQGAGPR3	P16521
DGSPMLIR	DGS(UniMod:21)PMLIR2	P40036
DGSSDIPR	DGS(UniMod:21)SDIPR2	P53009
DGSTEETLNSLK	DGS(UniMod:21)TEETLNSLK2	P40036
DGSVPLNGLK	DGS(UniMod:21)VPLNGLK2	Q08001
DGSQTPTVDSVTK	DGSQT(UniMod:21)PTVDSVTK2	P41895
DGTPISSFENSIDEK	DGT(UniMod:21)PISSFENSIDEK2	P38850
DGTPKVEEK	DGT(UniMod:21)PKVEEK2	Q08412
DGTKPATTFQSEEDIKR	DGTKPATTFQS(UniMod:21)EEDIKR3	P13393
DGTPISSFENSIDEK	DGTPISSFENS(UniMod:21)IDEK2	P38850
DGTTPLESNRESSLEGQDLTK	DGTTPLESNRESS(UniMod:21)LEGQDLTK3	Q04052
DGTTPLESNRESSLEGQDLTK	DGTTPLESNRESSLEGQDLT(UniMod:21)K3	Q04052
DGVNEVRRSPYK	DGVNEVRRS(UniMod:21)PYK3	Q12365
DGVNEVRRSPYK	DGVNEVRRSPY(UniMod:21)K3	Q12365
DGYDVSSDAESSISR	DGYDVSS(UniMod:21)DAESSISR2	P36148
DGYVSGSEISVR	DGYVS(UniMod:21)GSEISVR2	P40477
DHDEVVEIGPTPQVYGK	DHDEVVEIGPT(UniMod:21)PQVYGK3	P34252
DHNDDPKDGYVSGSEISVR	DHNDDPKDGYVS(UniMod:21)GSEISVR3	P40477
DHSKISDGTSGESSLVK	DHSKIS(UniMod:21)DGTSGESSLVK3	P53920
DHSKISDGTSGESSLVK	DHSKISDGT(UniMod:21)SGESSLVK3	P53920
DIEDMALYSVNYGDSPVR	DIEDMALYSVNYGDS(UniMod:21)PVR2	Q03088
DIEDMALYSVNYGDSPVR	DIEDMALYSVNYGDS(UniMod:21)PVR3	Q03088
DIFSNDELLSDAYDAK	DIFSNDELLS(UniMod:21)DAYDAK2	P35691
DIFVASSAQK	DIFVASS(UniMod:21)AQK2	Q03640
DIGGSSSTTDFTNEIINK	DIGGSSST(UniMod:21)TDFTNEIINK2	P28834
DIGSTSPDYENSEPHVAEADFLER	DIGSTS(UniMod:21)PDYENSEPHVAEADFLER3	P32604
DIHNIGKTSGGGSR	DIHNIGKT(UniMod:21)SGGGSR3	Q05050
DIHNIGKTSGGGSR	DIHNIGKTS(UniMod:21)GGGSR3	Q05050
DIINDKEEIMSSPMAIDMIETNISPNK	DIINDKEEIMS(UniMod:21)SPMAIDMIETNISPNK3	Q08581
DIKLGDDYSDKETAK	DIKLGDDYS(UniMod:21)DKETAK3	P25558
DINSSPDWGNAHR	DINS(UniMod:21)SPDWGNAHR3	P38833
DINSSPLKNQGGSTANAK	DINS(UniMod:21)SPLKNQGGSTANAK3	P41813
DINSSPDWGNAHR	DINSS(UniMod:21)PDWGNAHR2	P38833
DINSSPLKNQGGSTANAK	DINSS(UniMod:21)PLKNQGGSTANAK3	P41813
DIPGDEAYNSDDIMAPLR	DIPGDEAY(UniMod:21)NSDDIMAPLR2	Q03780
DIPGDEAYNSDDIMAPLR	DIPGDEAYNS(UniMod:21)DDIMAPLR2	Q03780
DIPGKFPSPLTK	DIPGKFPS(UniMod:21)PLTK2	Q12365
DISESPERTVSQADFPGLEGVAK	DIS(UniMod:21)ESPERTVSQADFPGLEGVAK3	P04801
DISLHSLK	DIS(UniMod:21)LHSLK2	P47035
DISTPDLSK	DIS(UniMod:21)TPDLSK2	Q12675
DISANTTTSFDETPSTEDEKPK	DISANTTTSFDETPS(UniMod:21)TEDEKPK3	Q06523
DISANTTTSFDETPSTEDEKPK	DISANTTTSFDETPST(UniMod:21)EDEKPK3	Q06523
DISASSPNLGGILK	DISASS(UniMod:21)PNLGGILK2	Q08548
DISTMMEHTNSNDMSGSGK	DISTMMEHTNS(UniMod:21)NDMSGSGK3	Q12180
DITHEASSIPIDLQER	DITHEASS(UniMod:21)IPIDLQER2	P13712
DITHEASSIPIDLQER	DITHEASS(UniMod:21)IPIDLQER3	P13712
DITSPEK	DITS(UniMod:21)PEK2	P29366
DITSMARTPTTTHK	DITSMART(UniMod:21)PTTTHK3	P23201
DITYNGASWEEGTKDLTPFIAQAEAEAETD	DITYNGASWEEGTKDLTPFIAQAEAEAET(UniMod:21)D3	P38088
DIVADKPILGFNAFAALESEDEDDEA	DIVADKPILGFNAFAALES(UniMod:21)EDEDDEA3	P12962
DIVASFMSR	DIVASFMS(UniMod:21)R2	Q00402
DKATQTAQISDAETR	DKATQTAQIS(UniMod:21)DAETR2	P54784
DKATQTAQISDAETR	DKATQTAQIS(UniMod:21)DAETR3	P54784
DKDSNSSITISTSTPSEMR	DKDS(UniMod:21)NS(UniMod:21)SITISTSTPSEMR2	P38080
DKDSNSSITISTSTPSEMR	DKDS(UniMod:21)NSS(UniMod:21)ITISTSTPSEMR3	P38080
DKDSNSSITISTSTPSEMR	DKDS(UniMod:21)NSSITISTSTPSEMR3	P38080
DKDSAADADDLESELNAMYSDYK	DKDSAADADDLES(UniMod:21)ELNAMYSDYK3	P25582
DKDSNSSITISTSTPSEMR	DKDSNSS(UniMod:21)ITISTSTPSEMR3	P38080
DKDVSDTLSPDFDSK	DKDVS(UniMod:21)DTLSPDFDSK2	P39969
DKDVSDTLSPDFDSK	DKDVSDTLS(UniMod:21)PDFDSK2	P39969
DKDVSDTLSPDFDSKGSATGR	DKDVSDTLSPDFDSKGS(UniMod:21)ATGR3	P39969
DKDVSDTLSPDFDSKGSATGR	DKDVSDTLSPDFDSKGSAT(UniMod:21)GR3	P39969
DKEFTGSQDDGEDEYDLDK	DKEFTGS(UniMod:21)QDDGEDEYDLDK3	P53725
DKENLQQSLYSSIDPAPPLPLEK	DKENLQQS(UniMod:21)LYSSIDPAPPLPLEK3	P47120
DKEVDKSPSVSTLK	DKEVDKSPS(UniMod:21)VSTLK2	P47116
DKEVDKSPSVSTLK	DKEVDKSPS(UniMod:21)VSTLK3	P47116
DKFVPETSPTNIPTDVLIK	DKFVPETSPTNIPT(UniMod:21)DVLIK3	Q12369
DKSFAIDK	DKS(UniMod:21)FAIDK2	P12385
DKSFQFK	DKS(UniMod:21)FQFK2	P43621
DKSKGNDAFSDLFSYSK	DKS(UniMod:21)KGNDAFSDLFSYSK3	Q03769
DKSQTDETLWDTDEEIELMK	DKSQTDETLWDT(UniMod:21)DEEIELMK3	Q02775
DKVDAVYSSS	DKVDAVYSS(UniMod:21)S2	P30624
DLARENSLETTFSSVNTR	DLARENS(UniMod:21)LETTFSSVNTR3	Q01560
DLDIPLVPSPK	DLDIPLVPS(UniMod:21)PK2	P21192
DLDSPIEVKPEIGELEFEK	DLDS(UniMod:21)PIEVKPEIGELEFEK3	P33314
DLDTLYLVHNNADEKSN	DLDTLYLVHNNADEKS(UniMod:21)N3	P53899
DLEDSILDLVR	DLEDS(UniMod:21)ILDLVR2	P53226
DLESEGSSPIR	DLES(UniMod:21)EGSS(UniMod:21)PIR2	P38213
DLESEGSSPIR	DLESEGSS(UniMod:21)PIR2	P38213
DLIHYSPNSLQK	DLIHYS(UniMod:21)PNSLQK2	P29461
DLIHYSPNSLQK	DLIHYS(UniMod:21)PNSLQK3	P29461
DLLDLNEEESSDKKPETIR	DLLDLNEEESSDKKPET(UniMod:21)IR3	Q08951
DLNKPFLMPVEDIFSISGR	DLNKPFLMPVEDIFS(UniMod:21)ISGR3	P02992
DLPEPISPETK	DLPEPIS(UniMod:21)PETK2	P47068
DLPEPISPETKK	DLPEPIS(UniMod:21)PETKK2	P47068
DLPEPISPETKK	DLPEPIS(UniMod:21)PETKK3	P47068
DLPKSSQQAVAITR	DLPKS(UniMod:21)SQQAVAITR3	P32523
DLPSLGSNAAFANVK	DLPSLGS(UniMod:21)NAAFANVK2	P06105
DLPTSKSPSPKPR	DLPTS(UniMod:21)KSPSPKPR3	Q12236
DLQDSPFPSAPLR	DLQDS(UniMod:21)PFPSAPLR2	P13517
DLSEASVYPEYALPK	DLS(UniMod:21)EASVYPEYALPK2	P39939;P39938
DLSGVLETNTFK	DLS(UniMod:21)GVLETNTFK2	P32336
DLSLLGSHVR	DLS(UniMod:21)LLGSHVR2	P17255
DLSLNDLIK	DLS(UniMod:21)LNDLIK2	Q12421
DLSLSSVANAQDVTK	DLS(UniMod:21)LSS(UniMod:21)VANAQDVTK2	Q08967
DLSLSSVANAQDVTKK	DLS(UniMod:21)LSS(UniMod:21)VANAQDVTKK2	Q08967
DLSSEVVGQMDAIK	DLS(UniMod:21)SEVVGQMDAIK2	P31539
DLSTVSLKR	DLS(UniMod:21)TVSLKR2	Q03016
DLSIVSTASSTSER	DLSIVSTASS(UniMod:21)TSER2	Q12152
DLSLKDTLNGSPSR	DLSLKDTLNGS(UniMod:21)PSR2	P53739
DLSLKDTLNGSPSR	DLSLKDTLNGS(UniMod:21)PSR3	P53739
DLSLLGSHVR	DLSLLGS(UniMod:21)HVR2	P17255
DLSLSSVANAQDVTKK	DLSLS(UniMod:21)SVANAQDVTKK3	Q08967
DLSLSSVANAQDVTK	DLSLSS(UniMod:21)VANAQDVTK2	Q08967
DLSTLVHSSSPSTSSNMDVGNPR	DLSTLVHS(UniMod:21)SSPSTSSNMDVGNPR3	P19659
DLSTLVHSSSPSTSSNMDVGNPR	DLSTLVHSSS(UniMod:21)PSTSSNMDVGNPR3	P19659
DLTFEKSVNEK	DLT(UniMod:21)FEKS(UniMod:21)VNEK2	Q03661
DLTNSLTLDTGYNSESKK	DLTNSLTLDT(UniMod:21)GYNSESKK3	Q99247
DLTNSLTLDTGYNSESK	DLTNSLTLDTGYNSES(UniMod:21)K2	Q99247
DLTNSLTLDTGYNSESKKNNK	DLTNSLTLDTGYNSES(UniMod:21)KKNNK3	Q99247
DLTPFIAQAEAEAETD	DLTPFIAQAEAEAET(UniMod:21)D2	P38088
DLVGGKSTVQNEILGDLGK	DLVGGKST(UniMod:21)VQNEILGDLGK2	P19097
DMGDVGSTTSFKEEEKPK	DMGDVGSTT(UniMod:21)S(UniMod:21)FKEEEKPK3	P43597
DMGDVGSTTSFKEEEKPK	DMGDVGSTTS(UniMod:21)FKEEEKPK3	P43597
DMNSETFQIEQDHASK	DMNS(UniMod:21)ETFQIEQDHASK2	P24583
DMNSETFQIEQDHASK	DMNS(UniMod:21)ETFQIEQDHASK3	P24583
DMNSETFQIEQDHASK	DMNSET(UniMod:21)FQIEQDHASK3	P24583
DMPTESNKSINETVGLSSTTNTVK	DMPTESNKS(UniMod:21)INETVGLSSTTNTVK3	P53550
DMSVETFFEK	DMS(UniMod:21)VETFFEK2	P39744
DMSNLSTYEDLAHR	DMSNLST(UniMod:21)YEDLAHR3	P31374
DNADLPVDPYHLSPQQQPSNNLFGSGR	DNADLPVDPY(UniMod:21)HLSPQQQPSNNLFGSGR3	P14180
DNASIASSSVDSLNMLLER	DNASIASS(UniMod:21)SVDSLNMLLER2	P38990
DNDDTSVASSIDLDHLSR	DNDDTSVAS(UniMod:21)SIDLDHLSR3	Q00402
DNDDTSVASSIDLDHLSR	DNDDTSVASS(UniMod:21)IDLDHLSR3	Q00402
DNDQEDDESLAIR	DNDQEDDES(UniMod:21)LAIR2	P40570
DNDSETDLIVEK	DNDS(UniMod:21)ETDLIVEK2	P38315
DNDTSAKDGTPKVEEK	DNDTSAKDGT(UniMod:21)PKVEEK3	Q08412
DNEASQLMDIPLSPHTR	DNEASQLMDIPLS(UniMod:21)PHTR3	P40543
DNEDGYSYTEMATDASAR	DNEDGYS(UniMod:21)YTEMATDASAR2	Q12256
DNEDGYSYTEMATDASAR	DNEDGYSY(UniMod:21)TEMATDASAR2	Q12256
DNESMVTAGDSNSSFVDICK	DNESMVTAGDS(UniMod:21)NSSFVDIC(UniMod:4)K2	P08678
DNESMVTAGDSNSSFVDICK	DNESMVTAGDSNSS(UniMod:21)FVDIC(UniMod:4)K2	P08678
DNESMVTAGDSNSSFVDICKENVPNDSK	DNESMVTAGDSNSS(UniMod:21)FVDIC(UniMod:4)KENVPNDSK3	P08678
DNFLSLDYEAPSPAFSK	DNFLSLDYEAPSPAFS(UniMod:21)K2	P53858
DNGLLDESPNRLR	DNGLLDES(UniMod:21)PNRLR2	P32500
DNGLLDESPNRLR	DNGLLDES(UniMod:21)PNRLR3	P32500
DNLKPTENLPPSPVR	DNLKPTENLPPS(UniMod:21)PVR3	Q06616
DNLSDTEEVIVIK	DNLS(UniMod:21)DTEEVIVIK2	Q08951
DNNKSGILDAVTSSK	DNNKS(UniMod:21)GILDAVTSSK2	P10964
DNNKSGILDAVTSSK	DNNKS(UniMod:21)GILDAVTSSK3	P10964
DNNVPQHNFSTSISSLTNNLR	DNNVPQHNFSTS(UniMod:21)ISSLTNNLR3	Q08921
DNQISTSDLLSDSQVR	DNQIST(UniMod:21)SDLLSDSQVR2	Q03653
DNQISTSDLLSDSQVRTTPLEYK	DNQISTSDLLS(UniMod:21)DSQVRTTPLEYK3	Q03653
DNQISTSDLLSDSQVRTTPLEYK	DNQISTSDLLSDSQVRT(UniMod:21)TPLEYK3	Q03653
DNSDVERVEEDAGKR	DNS(UniMod:21)DVERVEEDAGKR3	P36165
DNSFASINGQPEQELQYK	DNS(UniMod:21)FASINGQPEQELQYK2	P40161
DNSFRGGSGWGSDSK	DNS(UniMod:21)FRGGSGWGSDSK2	P06634
DNSFRGGSGWGSDSK	DNS(UniMod:21)FRGGSGWGSDSK3	P06634
DNSKTFEVR	DNS(UniMod:21)KTFEVR2	P38990
DNSQVFGVAR	DNS(UniMod:21)QVFGVAR2	P06367;P39516
DNSFASINGQPEQELQYK	DNSFAS(UniMod:21)INGQPEQELQYK2	P40161
DNTGTIDELKSNDSFINDDR	DNTGTIDELKS(UniMod:21)NDSFINDDR3	P10961
DNTGTIDELKSNDSFINDDR	DNTGTIDELKSNDS(UniMod:21)FINDDR3	P10961
DNVGNSSDTEDMDEIDVQDKK	DNVGNSS(UniMod:21)DTEDMDEIDVQDKK3	Q06833
DNVGNSSDTEDMDEIDVQDK	DNVGNSSDT(UniMod:21)EDMDEIDVQDK2	Q06833
DQETKESITNSPTSEVPIETK	DQETKESIT(UniMod:21)NSPTSEVPIETK3	P39521
DQETKESITNSPTSEVPIETK	DQETKESITNS(UniMod:21)PTSEVPIETK3	P39521
DQIIQALYSNIEASTDLVSRK	DQIIQALY(UniMod:21)SNIEASTDLVS(UniMod:21)RK3	Q12310
DQLSPVTTTNNLPR	DQLS(UniMod:21)PVTTTNNLPR2	Q12675
DQLSHESQTAYQQGDKK	DQLSHES(UniMod:21)QTAYQQGDKK3	Q08954
DQLSPVTTTNNLPR	DQLSPVTT(UniMod:21)TNNLPR2	Q12675
DQLSPVTTTNNLPR	DQLSPVTTT(UniMod:21)NNLPR2	Q12675
DQLTESDLDEAINATENFAQELSSQRK	DQLTES(UniMod:21)DLDEAINATENFAQELSSQRK3	P43597
DQTDASSASNNELPNDLSIITETSK	DQTDASS(UniMod:21)ASNNELPNDLSIITETSK3	P39531
DQTIDSTFYLAHK	DQTIDS(UniMod:21)TFYLAHK3	P53898
DQTIDSTFYLAHK	DQTIDST(UniMod:21)FYLAHK2	P53898
DQYVPEVSALDLSR	DQYVPEVS(UniMod:21)ALDLSR2	P02407;P14127
DREVDDLSNRFSK	DREVDDLS(UniMod:21)NRFSK3	P43603
DRNSLIIESTLEQHR	DRNS(UniMod:21)LIIESTLEQHR3	Q01919
DRQVSTDQLPELSFEV	DRQVS(UniMod:21)TDQLPELSFEV2	P36164
DRQVSTDQLPELSFEV	DRQVSTDQLPELS(UniMod:21)FEV2	P36164
DRSLIIDNLKEK	DRS(UniMod:21)LIIDNLKEK3	P38213
DRSSVLILEK	DRS(UniMod:21)SVLILEK2	P38261
DRSYTSVAELNR	DRS(UniMod:21)YTSVAELNR2	Q06146
DRSYTSVAELNR	DRS(UniMod:21)YTSVAELNR3	Q06146
DRSDSEIAQFR	DRSDS(UniMod:21)EIAQFR2	P24783
DRSDSEIAQFRK	DRSDS(UniMod:21)EIAQFRK2	P24783
DRSDSEIAQFRK	DRSDS(UniMod:21)EIAQFRK3	P24783
DRSSVLILEK	DRSS(UniMod:21)VLILEK2	P38261
DSGSTMINTELK	DS(UniMod:21)GSTMINTELK2	Q12494
DSKSPIILQTSNGGAAYFAGK	DS(UniMod:21)KSPIILQTSNGGAAYFAGK3	P14540
DSSINIENYLEDAK	DS(UniMod:21)SINIENYLEDAK2	P30624
DSSMSSYMSSK	DS(UniMod:21)SMSSYMSSK2	P15108;P02829
DSSPVPSDLDEK	DS(UniMod:21)SPVPSDLDEK2	P38266
DSSSQLDNELNRK	DS(UniMod:21)SSQLDNELNRK3	P48813
DSTTGGSSVMIDGVK	DS(UniMod:21)TTGGSS(UniMod:21)VMIDGVK2	P00812
DSALGDQSVIYSK	DSALGDQS(UniMod:21)VIYSK2	P40535
DSAQSLDDLLM	DSAQS(UniMod:21)LDDLLM2	Q12314
DSDATVVLPLSEHTPR	DSDATVVLPLS(UniMod:21)EHTPR2	Q12407
DSDATVVLPLSEHTPR	DSDATVVLPLS(UniMod:21)EHTPR3	Q12407
DSDGVQVANESEEDPELK	DSDGVQVANES(UniMod:21)EEDPELK2	Q07418
DSDNAVHAAASPLAPSNTPSDPK	DSDNAVHAAAS(UniMod:21)PLAPSNTPSDPK3	P39001
DSEFNSFLGTTKPPSMTESSLK	DSEFNS(UniMod:21)FLGTTKPPSMTESSLK3	P15891
DSEFNSFLGTTKPPSMTESSLK	DSEFNSFLGTTKPPS(UniMod:21)MTESSLK3	P15891
DSEGNAQSEEEHDLER	DSEGNAQS(UniMod:21)EEEHDLER3	Q00816
DSEIISTPNGSK	DSEIIST(UniMod:21)PNGSK2	Q04477
DSEIPSPAKNPNADR	DSEIPS(UniMod:21)PAKNPNADR3	P38990
DSEISSLVTTK	DSEISS(UniMod:21)LVTTK2	P34756
DSESSQDLDKLTEAEK	DSES(UniMod:21)SQDLDKLTEAEK3	Q02256
DSESTEEPVVDEK	DSES(UniMod:21)TEEPVVDEK2	Q03532
DSGASMSQVGGGVNSTLEMK	DSGASMSQVGGGVNS(UniMod:21)TLEMK2	Q06070
DSGITKPKSISSSLNR	DSGITKPKS(UniMod:21)ISSSLNR3	P33749
DSGSLPFNR	DSGS(UniMod:21)LPFNR2	Q06708
DSGYSSSSPGQLLDILNSK	DSGYSSS(UniMod:21)SPGQLLDILNSK2	P53550
DSGYSSSSPGQLLDILNSK	DSGYSSSS(UniMod:21)PGQLLDILNSK2	P53550
DSHNSIGSIAFPSNSGVQNIR	DSHNS(UniMod:21)IGSIAFPSNSGVQNIR3	P32634
DSHNSIGSIAFPSNSGVQNIR	DSHNSIGS(UniMod:21)IAFPSNSGVQNIR3	P32634
DSIGTPPTTPLR	DSIGT(UniMod:21)PPTTPLR2	P53687
DSIINSPVSGRQSISPTLSNATTTTTK	DSIINSPVS(UniMod:21)GRQSISPT(UniMod:21)LSNATTTTTK3	P36024
DSITSSSTTTPPSSQQK	DSITSSSTTT(UniMod:21)PPSSQQK2	P46963
DSLVDDENEPSQSLISTR	DSLVDDENEPS(UniMod:21)QSLISTR2	P38170
DSMKDISESPER	DSMKDISES(UniMod:21)PER2	P04801
DSMKPEEEVESTPQLK	DSMKPEEEVEST(UniMod:21)PQLK3	Q06053
DSMTPVEPR	DSMT(UniMod:21)PVEPR2	P43633
DSNALGISQSLQSMFK	DSNALGISQS(UniMod:21)LQSMFK2	P34244
DSNSLYSLKEPVSK	DSNSLYS(UniMod:21)LKEPVSK2	Q08229
DSNVSSLSR	DSNVSS(UniMod:21)LSR2	P32351
DSNVSSLSR	DSNVSSLS(UniMod:21)R2	P32351
DSPSFLPGQQRPTIISPPILTPGGSK	DSPSFLPGQQRPTIISPPILT(UniMod:21)PGGSK3	Q02100
DSSISITSK	DSS(UniMod:21)ISITSK2	P32862
DSSLLFSPAAVAMR	DSS(UniMod:21)LLFSPAAVAMR2	P38623
DSSPINVTR	DSS(UniMod:21)PINVTR2	P36004
DSSSFKNIGAVK	DSS(UniMod:21)SFKNIGAVK2	P00958
DSSSQLDNELNRK	DSS(UniMod:21)SQLDNELNRK2	P48813
DSSTNILIR	DSS(UniMod:21)TNILIR2	P47134
DSSVDAFEK	DSS(UniMod:21)VDAFEK2	P09064
DSSVDAFEKELAK	DSS(UniMod:21)VDAFEKELAK2	P09064
DSSVPLIIDSSGSAN	DSS(UniMod:21)VPLIIDSSGSAN2	P38310
DSSDEASVSPIADNER	DSSDEAS(UniMod:21)VSPIADNER2	P39968
DSSLDLNEVIEEESIYQPK	DSSLDLNEVIEEES(UniMod:21)IYQPK2	P40074
DSSLDLNEVIEEESIYQPK	DSSLDLNEVIEEES(UniMod:21)IYQPK3	P40074
DSSMSSYMSSK	DSSMS(UniMod:21)SYMSSK2	P15108;P02829
DSSNSEDSEDEEMDGPTLLHPGK	DSSNSEDS(UniMod:21)EDEEMDGPTLLHPGK3	P36114
DSSQTSFTQEEFHR	DSSQTS(UniMod:21)FTQEEFHR2	Q01919
DSSQTSFTQEEFHR	DSSQTS(UniMod:21)FTQEEFHR3	Q01919
DSSQTSFTQEEFHR	DSSQTSFT(UniMod:21)QEEFHR3	Q01919
DSSSPIISQR	DSSS(UniMod:21)PIISQR2	P32784
DSSSQLDNELNR	DSSS(UniMod:21)QLDNELNR2	P48813
DSSSQLDNELNRK	DSSS(UniMod:21)QLDNELNRK2	P48813
DSSSQLDNELNRK	DSSS(UniMod:21)QLDNELNRK3	P48813
DSSVVSEPKKPSFTFASSK	DSSVVSEPKKPS(UniMod:21)FTFASSK3	P20676
DSTISDIYSGSYSTNHLQK	DSTISDIYSGS(UniMod:21)YSTNHLQK3	P40061
DSTISDIYSGSYSTNHLQK	DSTISDIYSGSYS(UniMod:21)TNHLQK3	P40061
DSTLSNHLADNVPSTLR	DSTLS(UniMod:21)NHLADNVPSTLR3	P08678
DSTSPGKLTLSR	DSTS(UniMod:21)PGKLTLSR2	P32833
DSTTGGSSVMIDGVK	DSTTGGS(UniMod:21)SVMIDGVK2	P00812
DSTVRQSPDILHSNK	DSTVRQS(UniMod:21)PDILHSNK3	P47134
DSVDDNENSDDGLDIPK	DSVDDNENS(UniMod:21)DDGLDIPK2	Q06631
DSVHFVGTNVDSTFPQK	DSVHFVGTNVDS(UniMod:21)TFPQK3	P19881
DSVTETESISQTPISNEQTEGEPK	DSVTETESIS(UniMod:21)QTPISNEQTEGEPK3	P38687
DSVVTEEIPMTFMHGEDGSPSGYQK	DSVVTEEIPMT(UniMod:21)FMHGEDGSPSGYQK3	P32660
DSVVTEEIPMTFMHGEDGSPSGYQK	DSVVTEEIPMTFMHGEDGSPS(UniMod:21)GYQK3	P32660
DSYEENKSPSMDQMNYAR	DSYEENKS(UniMod:21)PSMDQMNYAR3	P53865
DSYEENKSPSMDQMNYAR	DSYEENKSPS(UniMod:21)MDQMNYAR3	P53865
DSYVSDDVANSTER	DSYVS(UniMod:21)DDVANS(UniMod:21)TER2	P32901
DSYVSDDVANSTER	DSYVS(UniMod:21)DDVANSTER2	P32901
DSYVSDDVANSTER	DSYVSDDVANS(UniMod:21)TER2	P32901
DTDSENNITIAQDDEK	DT(UniMod:21)DSENNITIAQDDEK2	P38196
DTTGDFSENIR	DT(UniMod:21)TGDFSENIR2	P12868
DTASQISATVSEMAPDVVSK	DTASQIS(UniMod:21)ATVSEMAPDVVSK2	P32568
DTDIGLVNDDANSDEKENEK	DTDIGLVNDDANS(UniMod:21)DEKENEK3	Q06106
DTDIGLVNDDANSDEKENEKR	DTDIGLVNDDANS(UniMod:21)DEKENEKR3	Q06106
DTDQLSVPGLPHLAPSK	DTDQLS(UniMod:21)VPGLPHLAPSK3	Q03361
DTDSVEMKFDK	DTDS(UniMod:21)VEMKFDK2	Q05672
DTDSVEMKFDKLNI	DTDS(UniMod:21)VEMKFDKLNI2	Q05672
DTEESLGHDSASASSASR	DTEESLGHDSASASSAS(UniMod:21)R3	Q07541
DTFTTPMTSGMLNHENSER	DTFTTPMTS(UniMod:21)GMLNHENSER3	Q06315
DTLFSLSSDTTTATATNNNK	DTLFSLSS(UniMod:21)DTTTATATNNNK2	P25639
DTLFSLSSDTTTATATNNNKR	DTLFSLSS(UniMod:21)DTTTATATNNNKR3	P25639
DTLFSLSSDTTTATATNNNKR	DTLFSLSSDTT(UniMod:21)TATATNNNKR3	P25639
DTNNDNNNHLTIPSPITTK	DTNNDNNNHLTIPS(UniMod:21)PITTK3	P40473
DTSFANLHNFR	DTS(UniMod:21)FANLHNFR2	Q04216
DTSFEHEKESEILER	DTS(UniMod:21)FEHEKESEILER3	P40157
DTTPTGSDSSSFNK	DTT(UniMod:21)PTGSDSSSFNK2	P40507
DTVISGKEPTSLTSSNR	DTVISGKEPTS(UniMod:21)LTSSNR3	Q08236
DTVISGKEPTSLTSSNRK	DTVISGKEPTS(UniMod:21)LTSSNRK3	Q08236
DTVSLNSYFQFSPR	DTVSLNSYFQFS(UniMod:21)PR2	P43565
DVAAQDFINAYASFLQR	DVAAQDFINAYAS(UniMod:21)FLQR2	P07281;P07280
DVASARGDDKIDEEK	DVAS(UniMod:21)ARGDDKIDEEK3	Q05050
DVASAISLYDQSIYTNNR	DVASAIS(UniMod:21)LYDQSIYTNNR2	P40052
DVASAISLYDQSIYTNNR	DVASAIS(UniMod:21)LYDQSIYTNNR3	P40052
DVEESNFSTSPLR	DVEESNFSTS(UniMod:21)PLR2	Q05854
DVENLNTSSSPSSDLYIR	DVENLNTSSS(UniMod:21)PSSDLYIR2	P16649
DVENLNTSSSPSSDLYIR	DVENLNTSSS(UniMod:21)PSSDLYIR3	P16649
DVGQDGLQAAISYATGNR	DVGQDGLQAAISYAT(UniMod:21)GNR2	Q08601
DVGQDGLQAAISYATGNR	DVGQDGLQAAISYAT(UniMod:21)GNR3	Q08601
DVISTADEPK	DVIS(UniMod:21)TADEPK2	Q02875
DVLADKKEVISTPTAK	DVLADKKEVIS(UniMod:21)TPTAK3	P47134
DVLADKKEVISTPTAK	DVLADKKEVISTPT(UniMod:21)AK3	P47134
DVNPWLANESDEEHTVKK	DVNPWLANES(UniMod:21)DEEHTVKK3	Q04500
DVNPWLANESDEEHTVK	DVNPWLANESDEEHT(UniMod:21)VK3	Q04500
DVPNFIHSTPR	DVPNFIHS(UniMod:21)TPR3	P53865
DVPNFIHSTPRENSSK	DVPNFIHS(UniMod:21)TPRENSSK3	P53865
DVPNFIHSTPR	DVPNFIHST(UniMod:21)PR3	P53865
DVPNFIHSTPRENSSK	DVPNFIHST(UniMod:21)PRENSSK3	P53865
DVRRSQLAQQIQAR	DVRRS(UniMod:21)QLAQQIQAR3	P04147
DVSDDDEPLTK	DVS(UniMod:21)DDDEPLTK2	P31244
DVSISDR	DVS(UniMod:21)ISDR2	Q12514
DVSPDPIFSPDPADDSSNTSDAGSR	DVS(UniMod:21)PDPIFSPDPADDSSNTSDAGSR3	P40059
DVSVDNNNVNDQSNVTLEQQK	DVS(UniMod:21)VDNNNVNDQSNVTLEQQK3	P06102
DVSQITSSPKKSFQDK	DVSQIT(UniMod:21)SSPKKS(UniMod:21)FQDK3	P38623
DVSQITSSPK	DVSQITSS(UniMod:21)PK2	P38623
DVSQITSSPKK	DVSQITSS(UniMod:21)PKK2	P38623
DVSQITSSPKK	DVSQITSS(UniMod:21)PKK3	P38623
DVSQITSSPKKSFQDK	DVSQITSSPKKS(UniMod:21)FQDK3	P38623
DVTGDQEIDDINISDEFQR	DVTGDQEIDDINIS(UniMod:21)DEFQR2	P43597
DVTMSSLDPWNSNISPSPVRK	DVTMSSLDPWNSNISPS(UniMod:21)PVRK3	P38928
DVTTTSANEGKFEAR	DVTTTS(UniMod:21)ANEGKFEAR3	P40217
DWLAPLNAYDSDDVPVPK	DWLAPLNAYDS(UniMod:21)DDVPVPK2	P53179
DYIEVGADSYAEEF	DYIEVGADS(UniMod:21)YAEEF2	P09734
DYIEVGADSYAEEEEF	DYIEVGADSY(UniMod:21)AEEEEF2	P09733
DYIMSPVGNPEGPEKPNK	DYIMS(UniMod:21)PVGNPEGPEKPNK3	P14540
DYIMSPVGNPEGPEKPNKK	DYIMS(UniMod:21)PVGNPEGPEKPNKK3	P14540
DYNKPVPQNMAPSPIYPINEPTTR	DYNKPVPQNMAPS(UniMod:21)PIYPINEPTTR3	P20134
DYRPAEETEAQAEPVEA	DYRPAEET(UniMod:21)EAQAEPVEA2	P05750
DYSPGINHLYSSDSQQDFMEK	DYSPGINHLYSSDS(UniMod:21)QQDFMEK3	P32900
DYTDATTTLTTR	DYT(UniMod:21)DATTTLTTR2	P24279
DYYGNSGSNDTLSESTPGALGLSSK	DYYGNSGSNDTLSEST(UniMod:21)PGALGLSSK3	P32607
EAAAEESEVDAAAR	EAAAEES(UniMod:21)EVDAAAR2	P40024
EAAESPEEADVEMS	EAAES(UniMod:21)PEEADVEMS2	P32379
EADATPDDDRSSISSNSNK	EADATPDDDRS(UniMod:21)SISSNSNK3	P47018
EADATPDDDRSSISSNSNK	EADATPDDDRSS(UniMod:21)ISSNSNK3	P47018
EADIDDLSSHSQNLR	EADIDDLS(UniMod:21)S(UniMod:21)HSQNLR3	Q08921
EADIDDLSSHSQNLR	EADIDDLSS(UniMod:21)HSQNLR3	Q08921
EADIDDLSSHSQNLR	EADIDDLSSHS(UniMod:21)QNLR2	Q08921
EADIDDLSSHSQNLR	EADIDDLSSHS(UniMod:21)QNLR3	Q08921
EADIDDLSSHSQNLRASLVK	EADIDDLSSHS(UniMod:21)QNLRASLVK3	Q08921
EADIDDLSSHSQNLRASLVK	EADIDDLSSHSQNLRAS(UniMod:21)LVK3	Q08921
EADLTIDSTHTNPFR	EADLTIDS(UniMod:21)THTNPFR2	P24583
EADLTIDSTHTNPFR	EADLTIDST(UniMod:21)HTNPFR3	P24583
EAENDEDSEVNAK	EAENDEDS(UniMod:21)EVNAK2	Q06344
EAETTSTGEITTNNHTK	EAETTST(UniMod:21)GEITTNNHTK3	Q03631
EAFTLSPELTK	EAFTLS(UniMod:21)PELTK2	P07806
EAGFPVDDVSSITHAPEMLGGR	EAGFPVDDVSS(UniMod:21)ITHAPEMLGGR3	P54113
EAIRLSLEDQDNR	EAIRLS(UniMod:21)LEDQDNR2	P40210
EAIRLSLEDQDNR	EAIRLS(UniMod:21)LEDQDNR3	P40210
EAKPALNPIVTDSDLPDSQVLAR	EAKPALNPIVT(UniMod:21)DSDLPDSQVLAR3	P23201
EAKPALNPIVTDSDLPDSQVLAR	EAKPALNPIVTDSDLPDS(UniMod:21)QVLAR3	P23201
EALSQNMGNPSPPTTSTTETVPSTK	EALSQNMGNPS(UniMod:21)PPTTSTTETVPSTK3	P38086
EALVMELDTENAAAYSAGTTPMSQSR	EALVMELDTENAAAYS(UniMod:21)AGTTPMSQSR3	P23202
EANATLIIPGQAGR	EANAT(UniMod:21)LIIPGQAGR2	P54000
EAPKPPANTSPQR	EAPKPPANT(UniMod:21)SPQR2	Q01389
EAPKPPANTSPQR	EAPKPPANTS(UniMod:21)PQR2	Q01389
EAPKPPANTSPQR	EAPKPPANTS(UniMod:21)PQR3	Q01389
EAQQEKEDEFTNSSSSTK	EAQQEKEDEFTNSSS(UniMod:21)STK3	P38682
EAQQEKEDEFTNSSSSTKIR	EAQQEKEDEFTNSSSS(UniMod:21)TKIR3	P38682
EASAAYESFKK	EAS(UniMod:21)AAYESFKK2	P04147
EASGVFDDLVR	EAS(UniMod:21)GVFDDLVR2	P31373
EASPAPTGSHSLTK	EAS(UniMod:21)PAPTGSHSLTK2	P21524
EASPAPTGSHSLTK	EAS(UniMod:21)PAPTGSHSLTK3	P21524
EASPAQYSHSLHER	EAS(UniMod:21)PAQYSHS(UniMod:21)LHER2	P38085
EASPAQYSHSLHER	EAS(UniMod:21)PAQYSHS(UniMod:21)LHER3	P38085
EASPAQYSHSLHER	EAS(UniMod:21)PAQYSHSLHER2	P38085
EASPAQYSHSLHER	EAS(UniMod:21)PAQYSHSLHER3	P38085
EASPATEFANEFTGENSTAK	EAS(UniMod:21)PATEFANEFTGENSTAK2	P13259
EASPATEFANEFTGENSTAK	EAS(UniMod:21)PATEFANEFTGENSTAK3	P13259
EASAAYESFKKEQEQQTEQA	EASAAYES(UniMod:21)FKKEQEQQTEQA3	P04147
EASKPDVSDEQTEEVALPK	EASKPDVS(UniMod:21)DEQTEEVALPK3	Q08208
EASKPDVSDEQTEEVALPK	EASKPDVSDEQT(UniMod:21)EEVALPK2	Q08208
EASKSPISSFVNDYR	EASKS(UniMod:21)PISSFVNDYR2	Q03833
EASKSPISSFVNDYR	EASKS(UniMod:21)PISSFVNDYR3	Q03833
EASLSTPPNEK	EASLS(UniMod:21)TPPNEK2	P38853
EASLSTPPNEK	EASLST(UniMod:21)PPNEK2	P38853
EASLTDSSNESLHK	EASLTDSS(UniMod:21)NESLHK2	Q00816
EASLTDSSNESLHK	EASLTDSS(UniMod:21)NESLHK3	Q00816
EASLTDSSNESLHK	EASLTDSSNES(UniMod:21)LHK2	Q00816
EASLTDSSNESLHK	EASLTDSSNES(UniMod:21)LHK3	Q00816
EASLTDSSNESLHKVVQNAR	EASLTDSSNES(UniMod:21)LHKVVQNAR3	Q00816
EASPAQYSHSLHER	EASPAQYS(UniMod:21)HS(UniMod:21)LHER3	P38085
EASPAQYSHSLHER	EASPAQYSHS(UniMod:21)LHER3	P38085
EATGQDEVLNSITNELSHIK	EAT(UniMod:21)GQDEVLNSITNELSHIK2	P38266
EATGQDEVLNSITNELSHIK	EAT(UniMod:21)GQDEVLNSITNELSHIK3	P38266
EATPSNIAPGSK	EAT(UniMod:21)PSNIAPGSK2	P32480
EATPSNIAPGSKK	EAT(UniMod:21)PSNIAPGSKK2	P32480
EATPVLPANEAVK	EAT(UniMod:21)PVLPANEAVK2	P39936
EATPVLPANEAVKDTLTETSNEK	EAT(UniMod:21)PVLPANEAVKDTLTETSNEK3	P39936
EATETSSAVQTK	EATETS(UniMod:21)SAVQTK2	Q05050
EATETSSAVQTK	EATETSS(UniMod:21)AVQTK2	Q05050
EATETSSAVQTKEPEEK	EATETSS(UniMod:21)AVQTKEPEEK2	Q05050
EATETSSAVQTKEPEEK	EATETSS(UniMod:21)AVQTKEPEEK3	Q05050
EATETSSAVQTKEPEEKISIGNK	EATETSS(UniMod:21)AVQTKEPEEKIS(UniMod:21)IGNK3	Q05050
EATETSSAVQTKEPEEKISIGNK	EATETSSAVQTKEPEEKIS(UniMod:21)IGNK3	Q05050
EATTPTIETPISCKPSLFR	EATT(UniMod:21)PTIETPISC(UniMod:4)KPSLFR3	P08678
EATYPMPTAYSFSAVR	EATYPMPTAYS(UniMod:21)FSAVR2	Q07655
EAVPESPR	EAVPES(UniMod:21)PR2	P25619
EAVVDDGSENAFGIPEFTR	EAVVDDGS(UniMod:21)ENAFGIPEFTR2	Q12030
EAVVDDGSENAFGIPEFTRK	EAVVDDGS(UniMod:21)ENAFGIPEFTRK3	Q12030
EAYAAQKFEGSDDDENHPLPPLNVAK	EAYAAQKFEGS(UniMod:21)DDDENHPLPPLNVAK3	P13185
EDAEEFTFNDDTEYDNHSFQPTPK	EDAEEFTFNDDTEYDNHS(UniMod:21)FQPTPK3	P32660
EDAHEDPVSPK	EDAHEDPVS(UniMod:21)PK2	P35193
EDDNTPAGHAGNPTNISSPIVANSPNK	EDDNTPAGHAGNPTNIS(UniMod:21)SPIVANSPNK3	Q05166
EDINIEPVNPDEDEREKTQDNTAAVK	EDINIEPVNPDEDEREKTQDNT(UniMod:21)AAVK3	P39521
EDISSLILDHDLGAYTSESEIEDDAIVR	EDISSLILDHDLGAYT(UniMod:21)SESEIEDDAIVR3	P38789;Q12153
EDNLIASGYLSPEK	EDNLIASGYLS(UniMod:21)PEK2	P38986
EDNSDETKADSPMQSVK	EDNSDETKADS(UniMod:21)PMQSVK3	P43579
EDSAPVAAGESESSL	EDS(UniMod:21)APVAAGESESSL2	P25567
EDSAPVAAGESESSL	EDSAPVAAGESESS(UniMod:21)L2	P25567
EDSTKQPSTSSLVR	EDSTKQPS(UniMod:21)TSSLVR2	Q05022
EDSTKQPSTSSLVR	EDSTKQPS(UniMod:21)TSSLVR3	Q05022
EDTPLSQNESTR	EDTPLS(UniMod:21)QNESTR2	Q08773
EDVNVTSPTK	EDVNVTSPT(UniMod:21)K2	P38959
EDYELSPQAVSSFVR	EDYELSPQAVSS(UniMod:21)FVR2	P22141
EEAAPKPPSSAVFSMFGGK	EEAAPKPPS(UniMod:21)SAVFSMFGGK3	P41920
EEAAPKPPSSAVFSMFGGK	EEAAPKPPSSAVFS(UniMod:21)MFGGK3	P41920
EEAIGFIRGSNK	EEAIGFIRGS(UniMod:21)NK2	P47037
EEASDDELNAFKDDENDVMSVK	EEAS(UniMod:21)DDELNAFKDDENDVMSVK3	Q03361
EEDATPASLHQDHYLVPYNQR	EEDAT(UniMod:21)PASLHQDHYLVPYNQR3	P16649
EEDHSGKPPTITTSPAEK	EEDHSGKPPTITTS(UniMod:21)PAEK3	Q03373
EEDKTATAILR	EEDKT(UniMod:21)ATAILR2	P25694
EEEDMIQGGSSAESPR	EEEDMIQGGSSAES(UniMod:21)PR2	Q06328
EEEPILAPSVK	EEEPILAPS(UniMod:21)VK2	P05750
EEKPIGSVESSTDSSNISVATSGNNK	EEKPIGSVESSTDSSNIS(UniMod:21)VATSGNNK3	P36041
EEMLANHQLDTRYSVER	EEMLANHQLDTRYS(UniMod:21)VER3	Q12675
EENFEENSEDEDGFDLDALR	EENFEENS(UniMod:21)EDEDGFDLDALR3	P53313
EENFSSNTSELGNKK	EENFSS(UniMod:21)NTSELGNKK3	P33419
EENSPIQSPVQPILSSPK	EENS(UniMod:21)PIQSPVQPILSSPK2	P38313
EEPEQEEIAPSLPSR	EEPEQEEIAPS(UniMod:21)LPSR2	P15891
EEPEQEEIAPSLPSR	EEPEQEEIAPSLPS(UniMod:21)R2	P15891
EEPEQEEIAPSLPSRNSIPAPK	EEPEQEEIAPSLPS(UniMod:21)RNSIPAPK3	P15891
EEPEQEEIAPSLPSRNSIPAPK	EEPEQEEIAPSLPSRNS(UniMod:21)IPAPK3	P15891
EESDDDMGFGLFD	EES(UniMod:21)DDDMGFGLFD2	P05318;P02400
EESVGSDDDATAANQQVYLK	EESVGS(UniMod:21)DDDATAANQQVYLK2	Q03305
EESVGSDDDATAANQQVYLK	EESVGS(UniMod:21)DDDATAANQQVYLK3	Q03305
EETPLAEPTNVSK	EET(UniMod:21)PLAEPTNVSK2	P38845
EETPLAEPTNVSK	EETPLAEPTNVS(UniMod:21)K2	P38845
EEVFKDMSVETFFEK	EEVFKDMS(UniMod:21)VETFFEK3	P39744
EFIFDSNSTPSK	EFIFDSNS(UniMod:21)TPSK2	P38277
EFKRSPSELTQK	EFKRS(UniMod:21)PSELTQK3	P38041
EFSTSNLR	EFS(UniMod:21)TSNLR2	P34225
EFSVAASDVELENEHVPWGK	EFSVAAS(UniMod:21)DVELENEHVPWGK3	P19807
EFSVAASDVELENEHVPWGKK	EFSVAAS(UniMod:21)DVELENEHVPWGKK3	P19807
EFTFEDTKSLDEKK	EFTFEDT(UniMod:21)KSLDEKK3	P07866
EFTFEDTKSLDEK	EFTFEDTKS(UniMod:21)LDEK2	P07866
EFTFEDTKSLDEK	EFTFEDTKS(UniMod:21)LDEK3	P07866
EFTFEDTKSLDEKK	EFTFEDTKS(UniMod:21)LDEKK3	P07866
EGALLTDEVDLENVDASK	EGALLT(UniMod:21)DEVDLENVDASK2	Q06146
EGAVDLTSVSQSIKK	EGAVDLTSVSQS(UniMod:21)IKK3	P27692
EGDDAPESPDIHFEPVVHLEK	EGDDAPES(UniMod:21)PDIHFEPVVHLEK3	P41920
EGENMHEESFEANLR	EGENMHEES(UniMod:21)FEANLR3	Q12071
EGESMNSLNNTSIPYR	EGES(UniMod:21)MNS(UniMod:21)LNNTSIPYR2	P47166
EGESMNSLNNTSIPYR	EGESMNS(UniMod:21)LNNTSIPYR2	P47166
EGESMNSLNNTSIPYRR	EGESMNSLNNT(UniMod:21)SIPYRR3	P47166
EGFITHGDDEDDEASAPGAR	EGFIT(UniMod:21)HGDDEDDEASAPGAR3	P27692
EGFITHGDDEDDEASAPGAR	EGFITHGDDEDDEAS(UniMod:21)APGAR3	P27692
EGFQIPTNLDAAAAGTSQAR	EGFQIPTNLDAAAAGTS(UniMod:21)QAR2	P40422
EGIKDSSLLEK	EGIKDSS(UniMod:21)LLEK2	Q08412
EGLCVEEGQTQPEEESA	EGLC(UniMod:4)VEEGQT(UniMod:21)QPEEES(UniMod:21)A2	P40096
EGLCVEEGQTQPEEESA	EGLC(UniMod:4)VEEGQTQPEEES(UniMod:21)A2	P40096
EGLLNTPPIEGAR	EGLLNT(UniMod:21)PPIEGAR2	P34756
EGNISINSGSGNSSK	EGNISINS(UniMod:21)GSGNSSK2	P07560
EGPQSVSSTVQPQPIMK	EGPQS(UniMod:21)VSSTVQPQPIMK2	P35724
EGPSSPASILPAK	EGPS(UniMod:21)SPASILPAK2	P47035
EGPSSPASILPAK	EGPSS(UniMod:21)PASILPAK2	P47035
EGRENQVYSPVTGAR	EGRENQVYS(UniMod:21)PVTGAR3	Q99321
EGSINLDEPLIIQK	EGS(UniMod:21)INLDEPLIIQK2	P53962
EGSVEAINAVNNSSLPNGK	EGS(UniMod:21)VEAINAVNNSSLPNGK2	P53741
EGSSSQVSQTLNIPIK	EGSSS(UniMod:21)QVSQTLNIPIK2	Q12072
EGSSSQVSQTLNIPIK	EGSSSQVS(UniMod:21)QTLNIPIK2	Q12072
EGSTNTVPATSASSK	EGSTNTVPATSAS(UniMod:21)SK2	Q06108
EGSTNTVPATSASSK	EGSTNTVPATSASS(UniMod:21)K2	Q06108
EGTPKTDSFIFDGTAK	EGT(UniMod:21)PKTDS(UniMod:21)FIFDGTAK2	Q12343
EGTPKTDSFIFDGTAK	EGT(UniMod:21)PKTDS(UniMod:21)FIFDGTAK3	Q12343
EGTPKTDSFIFDGTAK	EGT(UniMod:21)PKTDSFIFDGTAK2	Q12343
EGTPKTDSFIFDGTAK	EGT(UniMod:21)PKTDSFIFDGTAK3	Q12343
EGTPLENR	EGT(UniMod:21)PLENR2	P35197
EGTPLENRR	EGT(UniMod:21)PLENRR2	P35197
EGTPSANSSIQQEVGLPYSELLSR	EGT(UniMod:21)PSANSSIQQEVGLPYSELLSR3	P09064
EGVDLSKLSPQELK	EGVDLSKLS(UniMod:21)PQELK3	Q9P305
EHQETTQNNTSELSLSER	EHQETTQNNTS(UniMod:21)ELS(UniMod:21)LSER3	P38273
EHSGDVTDSSFKR	EHS(UniMod:21)GDVTDSSFKR2	P39009
EHSGDVTDSSFKR	EHS(UniMod:21)GDVTDSSFKR3	P39009
EHSNHSQTNPYGIER	EHS(UniMod:21)NHSQTNPYGIER3	P34244
EHSNSGTYISR	EHS(UniMod:21)NSGTYISR2	Q05518
EHSNCGSPIMLSSSSFSPTVAR	EHSNC(UniMod:4)GS(UniMod:21)PIMLSSSSFSPTVAR3	P53739
EHSNCGSPIMLSSSSFSPTVAR	EHSNC(UniMod:4)GSPIMLSSS(UniMod:21)SFSPTVAR3	P53739
EHSNHSQTNPYGIER	EHSNHS(UniMod:21)QTNPYGIER3	P34244
EHSNSGTYISR	EHSNS(UniMod:21)GTYISR2	Q05518
EIAAFPMLEMSDDENNASGK	EIAAFPMLEMS(UniMod:21)DDENNASGK2	Q12389
EIAFGDDSSSTDTEERE	EIAFGDDSSST(UniMod:21)DTEERE2	P53599
EIAKEHPTPVK	EIAKEHPT(UniMod:21)PVK3	P25357
EIASSVIGEK	EIASS(UniMod:21)VIGEK2	Q12451
EIDDLLSSHKDEITSGNEAK	EIDDLLS(UniMod:21)SHKDEITSGNEAK3	P32916
EIDDLLSSHKDEITSGNEAK	EIDDLLSS(UniMod:21)HKDEITSGNEAK3	P32916
EIDSDFLEAIPEDIR	EIDS(UniMod:21)DFLEAIPEDIR2	Q03280
EIESAGDITFNR	EIES(UniMod:21)AGDITFNR2	P47136
EIFAADDTDLNEFIGLKK	EIFAADDT(UniMod:21)DLNEFIGLKK3	P42846
EIGGGSPIRK	EIGGGS(UniMod:21)PIRK2	P16622
EIIGNVTPK	EIIGNVT(UniMod:21)PK2	P38283
EIKLENESLPNLSG	EIKLENESLPNLS(UniMod:21)G2	Q05024
EILAVDPYNNITSDEEDEQAIAR	EILAVDPYNNITS(UniMod:21)DEEDEQAIAR3	P32354
EILDSPR	EILDS(UniMod:21)PR2	P40026
EILDTTDNINSAGNK	EILDTTDNINS(UniMod:21)AGNK2	P38966
EILDTTDNINSAGNKSIR	EILDTTDNINSAGNKS(UniMod:21)IR3	P38966
EILDTTDNINSAGNKSIRSAK	EILDTTDNINSAGNKS(UniMod:21)IRS(UniMod:21)AK3	P38966
EILGDMCSEWGGEER	EILGDMC(UniMod:4)S(UniMod:21)EWGGEER2	Q12516
EILPTIPHNDQPILASSDKSNGTLK	EILPTIPHNDQPILASS(UniMod:21)DKSNGTLK3	P47035
EINGEFDNSSDNDKR	EINGEFDNS(UniMod:21)SDNDKR3	Q04500
EINGEFDNSSDNDKR	EINGEFDNSS(UniMod:21)DNDKR3	Q04500
EINTYTTNSPSK	EINTYTTNS(UniMod:21)PSK2	P08153
EINTYTTNSPSKITR	EINTYTTNS(UniMod:21)PSKITR3	P08153
EINTYTTNSPSKITR	EINTYTTNSPSKIT(UniMod:21)R3	P08153
EINYANSMVGSPDYMALEVLEGK	EINYANSMVGS(UniMod:21)PDYMALEVLEGK3	P22204
EIQEALSEKPTREPTPSVK	EIQEALS(UniMod:21)EKPT(UniMod:21)REPT(UniMod:21)PSVK3	P25441
EIQEALSEKPTREPTPSVK	EIQEALS(UniMod:21)EKPT(UniMod:21)REPTPSVK3	P25441
EIQEALSEKPTREPTPSVK	EIQEALS(UniMod:21)EKPTREPT(UniMod:21)PSVK3	P25441
EIQEALSEKPTREPTPSVK	EIQEALS(UniMod:21)EKPTREPTPSVK3	P25441
EIQEALSEKPTREPTPSVK	EIQEALSEKPTREPT(UniMod:21)PSVK3	P25441
EISDIKKDDQK	EIS(UniMod:21)DIKKDDQK3	P35732
EISNSIVVDEK	EIS(UniMod:21)NSIVVDEK2	Q12420
EISSKTELVFK	EIS(UniMod:21)SKTELVFK2	P11075
EISEYNIVGNNFSPYKEDIFEECKK	EISEYNIVGNNFSPY(UniMod:21)KEDIFEEC(UniMod:4)KK3	Q04781
EISFQNSFGR	EISFQNS(UniMod:21)FGR2	P32600
EISIVSVSPR	EISIVSVS(UniMod:21)PR2	P50942
EISSKTELVFK	EISS(UniMod:21)KTELVFK2	P11075
EISSPPSSVSSSSTIPVLPKPR	EISS(UniMod:21)PPSSVSSSSTIPVLPKPR3	P32525
EISSPPSSVSSSSTIPVLPKPR	EISSPPS(UniMod:21)SVSSSSTIPVLPKPR3	P32525
EITALAPSSMK	EITALAPS(UniMod:21)SMK2	P60010
EIVESVTDATSK	EIVES(UniMod:21)VTDATSK2	P38221
EIVESVTDATSK	EIVESVT(UniMod:21)DATSK2	P38221
EKAAQQDSSEDENIGGEYYTK	EKAAQQDSS(UniMod:21)EDENIGGEYYTK3	P25037
EKEAAESPEEADVEMS	EKEAAES(UniMod:21)PEEADVEMS2	P32379
EKEINYANSMVGSPDYMALEVLEGK	EKEINYANSMVGS(UniMod:21)PDYMALEVLEGK3	P22204
EKEKQESPDAAFETGFR	EKEKQES(UniMod:21)PDAAFETGFR3	P38439
EKGTSQVGELSQSSTK	EKGTSQVGELSQSST(UniMod:21)K3	P32604
EKLSALCKTPPSLIK	EKLSALC(UniMod:4)KT(UniMod:21)PPSLIK3	P32562
EKLVSPSDPTSYMK	EKLVS(UniMod:21)PSDPTSYMK2	P13574
EKNNTPTSVEALDAELDAYMKG	EKNNT(UniMod:21)PTSVEALDAELDAYMKG3	P36036
EKPIDSVVDEYLSESVQK	EKPIDSVVDEYLSES(UniMod:21)VQK3	P12688
EKPLNSDQEDVFISEK	EKPLNS(UniMod:21)DQEDVFISEK2	Q04279
EKPLNSDQEDVFISEK	EKPLNS(UniMod:21)DQEDVFISEK3	Q04279
EKPSFSEDVKEEESK	EKPS(UniMod:21)FSEDVKEEESK3	Q04213
EKQESPDAAFETGFR	EKQES(UniMod:21)PDAAFETGFR2	P38439
EKQESPDAAFETGFR	EKQES(UniMod:21)PDAAFETGFR3	P38439
EKQESPDAAFETGFRK	EKQES(UniMod:21)PDAAFETGFRK3	P38439
EKQESATLDHESISR	EKQESATLDHES(UniMod:21)ISR3	P35724
EKSPEISKPK	EKS(UniMod:21)PEISKPK2	P53741
EKSPTPQTSTASLSSVTK	EKS(UniMod:21)PTPQTSTASLSSVTK2	Q12271
EKSPTPQTSTASLSSVTK	EKS(UniMod:21)PTPQTSTASLSSVTK3	Q12271
EKSVSLELSSIDSSATNQNLVNMGSK	EKS(UniMod:21)VSLELSSIDSSATNQNLVNMGSK3	P41814
EKSVTPVSPSIEK	EKS(UniMod:21)VT(UniMod:21)PVSPSIEK2	P38806
EKSVTPVSPSIEKK	EKS(UniMod:21)VT(UniMod:21)PVSPSIEKK3	P38806
EKSVTPVSPSIEK	EKS(UniMod:21)VTPVSPSIEK2	P38806
EKSVTPVSPSIEKK	EKS(UniMod:21)VTPVSPSIEKK3	P38806
EKSESLQEEIN	EKSES(UniMod:21)LQEEIN2	Q07451
EKSVTPVSPSIEK	EKSVTPVS(UniMod:21)PSIEK2	P38806
EKSVTPVSPSIEKK	EKSVTPVS(UniMod:21)PSIEKK3	P38806
EKTQSPILASR	EKT(UniMod:21)QS(UniMod:21)PILASR2	P40480
EKTQSPILASR	EKTQS(UniMod:21)PILASR2	P40480
EKTQSPILASR	EKTQS(UniMod:21)PILASR3	P40480
EKTSTPPLPMHFNAQR	EKTST(UniMod:21)PPLPMHFNAQR2	P07278
EKTSTPPLPMHFNAQR	EKTST(UniMod:21)PPLPMHFNAQR3	P07278
EKWAVATSGTR	EKWAVATSGT(UniMod:21)R2	P40106;P41277
EKYSFLEGGSK	EKYS(UniMod:21)FLEGGSK2	P07264
ELAAVSSDEDNEDHDIAR	ELAAVS(UniMod:21)S(UniMod:21)DEDNEDHDIAR2	Q04500
ELAAVSSDEDNEDHDIAR	ELAAVS(UniMod:21)S(UniMod:21)DEDNEDHDIAR3	Q04500
ELAAVSSDEDNEDHDIAR	ELAAVSS(UniMod:21)DEDNEDHDIAR3	Q04500
ELAEDVDDASTGDGAAK	ELAEDVDDAST(UniMod:21)GDGAAK2	P17890
ELASGLSFPVGFK	ELASGLS(UniMod:21)FPVGFK2	P32449
ELDEIAASLENL	ELDEIAAS(UniMod:21)LENL2	P17536
ELDIPIDSSTVEIKK	ELDIPIDS(UniMod:21)STVEIKK3	P47134
ELDNSSTISTHDASTNGLINQFK	ELDNSSTIS(UniMod:21)THDASTNGLINQFK3	P12709
ELDNSSTISTHDASTNGLINQFK	ELDNSSTIST(UniMod:21)HDAS(UniMod:21)TNGLINQFK3	P12709
ELDSGDDQPQSSEAK	ELDS(UniMod:21)GDDQPQSSEAK2	P32639
ELDSGDDQPQSSEAKR	ELDS(UniMod:21)GDDQPQSSEAKR2	P32639
ELDVSAESLTKR	ELDVS(UniMod:21)AES(UniMod:21)LTKR2	Q12342
ELDVSAESLTKR	ELDVS(UniMod:21)AESLTKR3	Q12342
ELDVSAESLTK	ELDVSAES(UniMod:21)LTK2	Q12342
ELEDFAFPDTPTIVK	ELEDFAFPDT(UniMod:21)PTIVK2	P32473
ELEEIESLISK	ELEEIES(UniMod:21)LISK2	P40563
ELEQSNTEKENEIKSLSAK	ELEQSNTEKENEIKS(UniMod:21)LSAK3	P40414
ELESQDRPDAVNTQSQFISK	ELESQDRPDAVNTQSQFIS(UniMod:21)K3	Q07807
ELFGVGTPQKL	ELFGVGT(UniMod:21)PQKL2	P47988
ELFLTKPQDSSSEEVASLTK	ELFLTKPQDSSSEEVAS(UniMod:21)LTK3	P11709
ELGDAYVSSDEEF	ELGDAYVS(UniMod:21)S(UniMod:21)DEEF2	P16521
ELGDAYVSSDEEF	ELGDAYVS(UniMod:21)SDEEF2	P16521
ELGDAYVSSDEEF	ELGDAYVSS(UniMod:21)DEEF2	P16521
ELGLIQSTEFPSITSSVILGSQSK	ELGLIQSTEFPSIT(UniMod:21)SSVILGSQSK3	P20676
ELGMYGNDRSR	ELGMYGNDRS(UniMod:21)R2	P25555
ELGSPLKK	ELGS(UniMod:21)PLKK2	P09959
ELIMEEEGTGSDSNR	ELIMEEEGTGS(UniMod:21)DSNR2	Q03730
ELITEVSKEK	ELITEVS(UniMod:21)KEK2	Q06511
ELLMSDDGDITAVSSGNR	ELLMSDDGDIT(UniMod:21)AVSSGNR2	P16603
ELLPHDSGQEDNER	ELLPHDS(UniMod:21)GQEDNER2	Q03654
ELLPHDSGQEDNER	ELLPHDS(UniMod:21)GQEDNER3	Q03654
ELNLENEGVEQQDQAKADESDPVESK	ELNLENEGVEQQDQAKADES(UniMod:21)DPVESK3	P38174
ELPAEGMSDLIR	ELPAEGMS(UniMod:21)DLIR2	Q99252
ELPDLAEVTTANR	ELPDLAEVT(UniMod:21)TANR2	P25558
ELPDLAEVTTANR	ELPDLAEVTT(UniMod:21)ANR2	P25558
ELQEDSPIR	ELQEDS(UniMod:21)PIR2	P40340
ELQEDSPIREK	ELQEDS(UniMod:21)PIREK2	P40340
ELQEDSPIREK	ELQEDS(UniMod:21)PIREK3	P40340
ELQEDSPIREKR	ELQEDS(UniMod:21)PIREKR3	P40340
ELQSLLGK	ELQS(UniMod:21)LLGK2	P00560
ELSDLHLTVPNLR	ELS(UniMod:21)DLHLTVPNLR2	P24276
ELSEVASR	ELS(UniMod:21)EVASR2	P48415
ELSGGYEDVDSALHSEEASFHSL	ELSGGYEDVDSALHSEEAS(UniMod:21)FHS(UniMod:21)L3	P40563
ELSGGYEDVDSALHSEEASFHSL	ELSGGYEDVDSALHSEEASFHS(UniMod:21)L3	P40563
ELSLNKSAIPSPR	ELSLNKS(UniMod:21)AIPS(UniMod:21)PR2	P32364
ELSLNKSAIPSPR	ELSLNKS(UniMod:21)AIPS(UniMod:21)PR3	P32364
ELSQILDQFEINSDGEE	ELSQILDQFEINS(UniMod:21)DGEE2	P53923
ELTDLNSDLHLQIEDLNAK	ELTDLNS(UniMod:21)DLHLQIEDLNAK3	P23201
ELTLDENASLDSEKQLNPR	ELTLDENAS(UniMod:21)LDS(UniMod:21)EKQLNPR3	P32578
ELTLDENASLDSEKQLNPR	ELTLDENASLDS(UniMod:21)EKQLNPR3	P32578
ELVSNYDSGSMSSSSLDSSSK	ELVSNYDS(UniMod:21)GSMSSSSLDSSSK2	P41910
ELYSPEEDSAAQLVTER	ELYSPEEDS(UniMod:21)AAQLVTER2	Q06328
EMDSFEINDLDFDLR	EMDS(UniMod:21)FEINDLDFDLR2	Q02785
EMEAAMEEEISGDEEEGK	EMEAAMEEEIS(UniMod:21)GDEEEGK2	P20448
EMECGSSDDDLSSSLSVSK	EMEC(UniMod:4)GSS(UniMod:21)DDDLSSSLSVSK2	Q12092
EMNDTSLQLPSTTR	EMNDT(UniMod:21)SLQLPSTTR2	Q04835
EMSVDALQNYLQVK	EMS(UniMod:21)VDALQNYLQVK2	P46367
EMTPEIR	EMT(UniMod:21)PEIR2	P46949
EMTDDTTSMEAIPEGTDK	EMTDDTTS(UniMod:21)MEAIPEGTDK2	Q06179
EMTPTSTESSDSITR	EMTPTSTESSDS(UniMod:21)ITR2	Q04922
ENAGDVDTQEMEKNILEFK	ENAGDVDT(UniMod:21)QEMEKNILEFK3	Q08991;Q08913
ENASTYGRSPSGFRPR	ENASTYGRS(UniMod:21)PSGFRPR3	P36165
ENDFEDELAESMQSYNR	ENDFEDELAES(UniMod:21)MQSYNR2	P40474
ENDNDLSPNSSSSPAER	ENDNDLS(UniMod:21)PNSSSSPAER2	Q12139
ENDNNYMPPSPSMSESSMIFER	ENDNNYMPPSPS(UniMod:21)MSESSMIFER3	P40463
ENDRVSIDGVSTFNR	ENDRVS(UniMod:21)IDGVSTFNR3	Q08206
ENDSNISETVER	ENDSNIS(UniMod:21)ETVER2	P11075
ENEDSLQTQVTEENFSK	ENEDS(UniMod:21)LQTQVTEENFSK2	P40340
ENEIDVVGSR	ENEIDVVGS(UniMod:21)R2	Q08217
ENGSGDDLFAGLK	ENGS(UniMod:21)GDDLFAGLK2	P09064
ENGSGDDLFAGLKK	ENGS(UniMod:21)GDDLFAGLKK2	P09064
ENGSGDDLFAGLKK	ENGS(UniMod:21)GDDLFAGLKK3	P09064
ENISSPLGK	ENIS(UniMod:21)SPLGK2	P38193
ENISSPLGK	ENISS(UniMod:21)PLGK2	P38193
ENISSPLGKK	ENISS(UniMod:21)PLGKK2	P38193
ENISSKPSVGK	ENISSKPS(UniMod:21)VGK2	Q12046
ENKQPDFETNDENDEDSPEAR	ENKQPDFETNDENDEDS(UniMod:21)PEAR3	P41818
ENLNSSPTSEFK	ENLNS(UniMod:21)S(UniMod:21)PTSEFK2	P13382
ENLNSSPTSEFK	ENLNSS(UniMod:21)PTSEFK2	P13382
ENLPHSVAGTRNSPLK	ENLPHS(UniMod:21)VAGTRNSPLK3	Q08949
ENLPHSVAGTRNSPLK	ENLPHSVAGT(UniMod:21)RNSPLK3	Q08949
ENNVVSPGVSSPNHTTTDPAITSK	ENNVVSPGVS(UniMod:21)SPNHTTTDPAITSK3	Q04279
ENNVVSPGVSSPNHTTTDPAITSK	ENNVVSPGVSSPNHTTT(UniMod:21)DPAITSK3	Q04279
ENQKNEDLSDIKL	ENQKNEDLS(UniMod:21)DIKL2	P36144
ENQVYSPVTGAR	ENQVYS(UniMod:21)PVTGAR2	Q99321
ENRDNEDFSTADLPKR	ENRDNEDFS(UniMod:21)TADLPKR3	P34226
ENSLETTFSSVNTR	ENS(UniMod:21)LETTFSSVNTR2	Q01560
ENSLETTFSSVNTR	ENS(UniMod:21)LETTFSSVNTR3	Q01560
ENSSLSSIK	ENS(UniMod:21)SLSSIK2	Q01448
ENSSSSNFIIQGNSMISTPSGR	ENS(UniMod:21)SSSNFIIQGNSMISTPSGR3	Q12753
ENSSELPDSYDYSDSEFEDNLERR	ENSSELPDSYDYSDS(UniMod:21)EFEDNLERR3	P27637
ENSTIQSSSSSNLR	ENSTIQSSS(UniMod:21)SSNLR2	P32644
ENSVDDFFSNWQKPSSNSSSK	ENSVDDFFSNWQKPS(UniMod:21)SNSSSK3	P38682
ENTFENSSPAAQVVSQR	ENTFENSS(UniMod:21)PAAQVVSQR2	Q03388
ENTFENSSPAAQVVSQR	ENTFENSS(UniMod:21)PAAQVVSQR3	Q03388
ENVGPSSMSAEQLK	ENVGPS(UniMod:21)SMSAEQLK2	P40579
ENVLAADPLSNDALFK	ENVLAADPLS(UniMod:21)NDALFK2	Q08235
ENVPNDSKTALDTK	ENVPNDSKT(UniMod:21)ALDTK2	P08678
EPEEKISIGNK	EPEEKIS(UniMod:21)IGNK2	Q05050
EPFIPQSSGVMSSSFWHGDHPESR	EPFIPQSSGVMSSSFWHGDHPES(UniMod:21)R3	P32909
EPVKTPSPAPAAK	EPVKTPS(UniMod:21)PAPAAK2	P15891
EQAEASIDNLK	EQAEAS(UniMod:21)IDNLK2	Q08245
EQAEASIDNLKNEATPEAEQVK	EQAEAS(UniMod:21)IDNLKNEAT(UniMod:21)PEAEQVK3	Q08245
EQAEASIDNLKNEATPEAEQVKK	EQAEAS(UniMod:21)IDNLKNEAT(UniMod:21)PEAEQVKK3	Q08245
EQAEASIDNLKNEATPEAEQVK	EQAEAS(UniMod:21)IDNLKNEATPEAEQVK3	Q08245
EQAEASIDNLKNEATPEAEQVK	EQAEASIDNLKNEAT(UniMod:21)PEAEQVK3	Q08245
EQAEASIDNLKNEATPEAEQVKK	EQAEASIDNLKNEAT(UniMod:21)PEAEQVKK3	Q08245
EQDLSPIER	EQDLS(UniMod:21)PIER2	P36166
EQDNKTPILNK	EQDNKT(UniMod:21)PILNK2	P08678
EQDNKTPILNK	EQDNKT(UniMod:21)PILNK3	P08678
EQDSPHSESSDLPPILEK	EQDS(UniMod:21)PHSESSDLPPILEK2	Q12276
EQDSPHSESSDLPPILEK	EQDS(UniMod:21)PHSESSDLPPILEK3	Q12276
EQDSVDTYSNIPVGR	EQDSVDT(UniMod:21)YSNIPVGR2	P40467
EQDSVDTYSNIPVGR	EQDSVDTYS(UniMod:21)NIPVGR2	P40467
EQEENEINDIRSQQDK	EQEENEINDIRS(UniMod:21)QQDK3	P36152
EQEENEINDIRSQQDKVVK	EQEENEINDIRS(UniMod:21)QQDKVVK3	P36152
EQGSHQSLQEHLQR	EQGS(UniMod:21)HQS(UniMod:21)LQEHLQR2	P53894
EQGSHQSLQEHLQR	EQGS(UniMod:21)HQS(UniMod:21)LQEHLQR3	P53894
EQGSHQSLQEHLQR	EQGS(UniMod:21)HQSLQEHLQR3	P53894
EQGSHQSLQEHLQR	EQGSHQS(UniMod:21)LQEHLQR3	P53894
EQHHEDSEEEDSWSQFVEK	EQHHEDS(UniMod:21)EEEDSWSQFVEK3	Q08412
EQITHTAIAIGDSYNSFVANSAGNEK	EQITHTAIAIGDSYNS(UniMod:21)FVANSAGNEK3	P53890
EQIVLGQPKTNR	EQIVLGQPKT(UniMod:21)NR2	P40970
EQLISTPIKDNEH	EQLIS(UniMod:21)TPIKDNEH2	P38692
EQLISTPIKDNEH	EQLIS(UniMod:21)TPIKDNEH3	P38692
EQLISTPIKDNEH	EQLIST(UniMod:21)PIKDNEH2	P38692
EQLISTPIKDNEH	EQLIST(UniMod:21)PIKDNEH3	P38692
EQLNHNSFAHIAPINTK	EQLNHNS(UniMod:21)FAHIAPINTK3	P32571
EQMIATNQLDNRYSVER	EQMIATNQLDNRY(UniMod:21)SVER3	P32660
EQMIATNQLDNRYSVER	EQMIATNQLDNRYS(UniMod:21)VER3	P32660
EQMLGQGSMAGSGDEPDSKR	EQMLGQGS(UniMod:21)MAGSGDEPDSKR3	P25631
EQMLGQGSMAGSGDEPDSKR	EQMLGQGSMAGS(UniMod:21)GDEPDSKR3	P25631
EQPGSYTPK	EQPGS(UniMod:21)YTPK2	P38759
EQPQQHITSPQR	EQPQQHITS(UniMod:21)PQR2	Q05854
EQQDTLTPK	EQQDTLT(UniMod:21)PK2	P38682
EQQKSFTHILSQK	EQQKS(UniMod:21)FTHILSQK3	P21373
EQSDGEESAVASR	EQS(UniMod:21)DGEESAVASR2	P07271
EQSEMNLR	EQS(UniMod:21)EMNLR2	P38814
EQSFDIGTTHEVACPR	EQS(UniMod:21)FDIGTTHEVAC(UniMod:4)PR3	Q08949
EQSPNKMEAALCPFELDEK	EQS(UniMod:21)PNKMEAALC(UniMod:4)PFELDEK3	P40563
EQSQENILQEPDLK	EQS(UniMod:21)QENILQEPDLK2	P40340
EQSQENILQEPDLKDNK	EQS(UniMod:21)QENILQEPDLKDNK2	P40340
EQSQENILQEPDLKDNK	EQS(UniMod:21)QENILQEPDLKDNK3	P40340
EQSSSSVSLPTLDSSEPCHIEVILR	EQS(UniMod:21)SSSVSLPTLDSSEPC(UniMod:4)HIEVILR3	P32364
EQSVIDVTNNNLHEAPTYK	EQS(UniMod:21)VIDVTNNNLHEAPTYK3	P35845
EQTPFNDIQSAVK	EQT(UniMod:21)PFNDIQSAVK2	Q12151
EQTSQQLSQSTQR	EQT(UniMod:21)SQQLSQSTQR2	P40357
EQTIDSNASIPEWQK	EQTIDS(UniMod:21)NAS(UniMod:21)IPEWQK2	P53112
EQTIDSNASIPEWQK	EQTIDSNAS(UniMod:21)IPEWQK2	P53112
EQTSQQLSQSTQR	EQTS(UniMod:21)QQLSQSTQR2	P40357
EQVSTASLLER	EQVSTAS(UniMod:21)LLER2	Q12344
ERDDYDLPSISSLPGSSSGSR	ERDDYDLPSISS(UniMod:21)LPGSSSGSR3	Q05580
ERDDYDLPSISSLPGSSSGSR	ERDDYDLPSISSLPGS(UniMod:21)SSGSR3	Q05580
ERDDYDLPSISSLPGSSSGSRTDVR	ERDDYDLPSISSLPGS(UniMod:21)SSGSRTDVR3	Q05580
EREDDDEPASLDF	EREDDDEPAS(UniMod:21)LDF2	P10363
EREEDDRLSEDDLDLLMENAGVER	EREEDDRLS(UniMod:21)EDDLDLLMENAGVER3	P23615
EREENFEENSEDEDGFDLDALR	EREENFEENS(UniMod:21)EDEDGFDLDALR3	P53313
ERESSIGEHAPGAER	ERES(UniMod:21)SIGEHAPGAER3	P43598
ERESSIGEHAPGAER	ERESS(UniMod:21)IGEHAPGAER3	P43598
ERLSFEIGK	ERLS(UniMod:21)FEIGK2	P40531
ERPLSIGNNVTTLSYTAK	ERPLS(UniMod:21)IGNNVTTLSYTAK3	Q03306
ERPSTANSSSITPTPVTPNNLIQIK	ERPSTANSSS(UniMod:21)ITPTPVTPNNLIQIK3	P46676
ERPSTANSSSITPTPVTPNNLIQIK	ERPSTANSSSIT(UniMod:21)PTPVTPNNLIQIK3	P46676
ERQLTITSGK	ERQLT(UniMod:21)ITSGK2	P37297
ERSPIPK	ERS(UniMod:21)PIPK2	P40340
ERSPNKLSFIGNSEER	ERS(UniMod:21)PNKLSFIGNSEER3	Q06412
ERSPSPTHVDR	ERS(UniMod:21)PS(UniMod:21)PTHVDR3	P43638
ERSQSEREEEWLEK	ERS(UniMod:21)QSEREEEWLEK3	P40007
ERSSAELSSIHAK	ERS(UniMod:21)SAELSSIHAK3	P53685
ERSYSSLSISGIQQQSQEIPLR	ERS(UniMod:21)YSSLSISGIQQQSQEIPLR3	P38713
ERSYSSLSISGIQQQSQEIPLR	ERSY(UniMod:21)SSLSISGIQQQSQEIPLR3	P38713
ESNSNEEGRNDYDDDNQLDIR	ES(UniMod:21)NSNEEGRNDYDDDNQLDIR3	Q08581
ESRNSASSEPIVPVVESK	ES(UniMod:21)RNSASSEPIVPVVESK3	P40343
ESSRSPIALNYEAR	ES(UniMod:21)S(UniMod:21)RSPIALNYEAR3	P39956
ESSDQPDWSASIGADIVNHGR	ES(UniMod:21)SDQPDWSASIGADIVNHGR3	P40079
ESSIPVEGELEQLQK	ES(UniMod:21)SIPVEGELEQLQK2	P39109
ESSPLKELEDPNFIEEQK	ES(UniMod:21)SPLKELEDPNFIEEQK2	P32909
ESSPLKELEDPNFIEEQKK	ES(UniMod:21)SPLKELEDPNFIEEQKK3	P32909
ESTAEPDSLSR	ES(UniMod:21)TAEPDSLSR2	P38881
ESTDDNKTSNTTPLHVLAR	ES(UniMod:21)TDDNKTSNTTPLHVLAR3	Q03305
ESTEGVLDGSK	ES(UniMod:21)TEGVLDGSK2	P38845
ESTPPISPK	ES(UniMod:21)TPPISPK2	P53857
ESVELQAK	ES(UniMod:21)VELQAK2	P46949
ESAEGVEVEKSKTPESPK	ESAEGVEVEKSKT(UniMod:21)PESPK3	P43597
ESASHETPTDLRPVIPR	ESAS(UniMod:21)HETPTDLRPVIPR3	P36041
ESDASLNVTTGNNTSR	ESDAS(UniMod:21)LNVTTGNNTSR2	P43633
ESDDLDDVSLNHDER	ESDDLDDVS(UniMod:21)LNHDER2	Q04410
ESDDLDDVSLNHDER	ESDDLDDVS(UniMod:21)LNHDER3	Q04410
ESDIIVSNDNLTANR	ESDIIVS(UniMod:21)NDNLTANR2	P08004
ESDIIVSNDNLTANR	ESDIIVSNDNLT(UniMod:21)ANR2	P08004
ESESLEAVGNTIPSNMTVK	ESES(UniMod:21)LEAVGNTIPSNMTVK2	P23201
ESEVSGSVASGSSTGVK	ESEVS(UniMod:21)GSVASGSSTGVK2	P40319
ESFVGSKEFK	ESFVGS(UniMod:21)KEFK2	P38041
ESFVGSKEFKR	ESFVGS(UniMod:21)KEFKR3	P38041
ESGNNASTPSSSPEPVANPPK	ESGNNAST(UniMod:21)PSSS(UniMod:21)PEPVANPPK2	P53741
ESGSTPISISNAPTFNPK	ESGST(UniMod:21)PISISNAPTFNPK2	P39705
ESHSNPSFTPK	ESHS(UniMod:21)NPSFTPK2	P40535
ESHSNPSFTPK	ESHS(UniMod:21)NPSFTPK3	P40535
ESHSNSSSGIFQNLK	ESHSNS(UniMod:21)SSGIFQNLK2	P41832
ESHSNSSSGIFQNLKR	ESHSNS(UniMod:21)SSGIFQNLKR3	P41832
ESHSNSSSGIFQNLK	ESHSNSS(UniMod:21)SGIFQNLK3	P41832
ESHVVASSTLTGISPTSAK	ESHVVASSTLTGIS(UniMod:21)PTSAK2	Q12100
ESHVVASSTLTGISPTSAK	ESHVVASSTLTGIS(UniMod:21)PTSAK3	Q12100
ESIISTGSEFLPPPK	ESIISTGS(UniMod:21)EFLPPPK2	P48415
ESISGTPTPTSIPHEEQR	ESISGT(UniMod:21)PTPTSIPHEEQR3	Q06608
ESITNSPTSEVPIETK	ESITNS(UniMod:21)PTSEVPIETK2	P39521
ESKSTINTSLSSPLR	ESKST(UniMod:21)INTSLSSPLR3	Q06315
ESLENDKEQESDTTASTLGQIAK	ESLENDKEQESDT(UniMod:21)TAS(UniMod:21)TLGQIAK3	Q12451
ESLENDKEQESDTTASTLGQIAK	ESLENDKEQESDTTAS(UniMod:21)TLGQIAK3	Q12451
ESLISVTSSR	ESLISVT(UniMod:21)SSR2	Q12263
ESLISVTSSR	ESLISVTS(UniMod:21)SR2	Q12263
ESLQEGQSFLK	ESLQEGQS(UniMod:21)FLK2	Q12344
ESLSSLQAR	ESLS(UniMod:21)SLQAR2	Q04934
ESLSSLQAR	ESLSS(UniMod:21)LQAR2	Q04934
ESLTSSSLPGTSFTPTSTK	ESLTSS(UniMod:21)SLPGTSFTPTSTK2	P53974
ESLTSSSLPGTSFTPTSTK	ESLTSSSLPGTSFT(UniMod:21)PTSTK2	P53974
ESMSQQNLNETTQK	ESMS(UniMod:21)QQNLNETTQK2	P01123
ESMSSIFSNAHGPTTPTSAMNLPIR	ESMSSIFSNAHGPT(UniMod:21)TPTSAMNLPIR3	Q03177
ESMSSIFSNAHGPTTPTSAMNLPIR	ESMSSIFSNAHGPTTPT(UniMod:21)SAMNLPIR3	Q03177
ESNSSVSLK	ESNS(UniMod:21)SVSLK2	Q00816
ESNTPSLTMNALDSK	ESNTPS(UniMod:21)LTMNALDSK2	P36166
ESPTEDSVPHAE	ESPTEDS(UniMod:21)VPHAE2	Q06616
ESPVETSKSNLILSK	ESPVETSKS(UniMod:21)NLILSK3	P39956
ESPVTVFRQPSLSHSK	ESPVTVFRQPSLS(UniMod:21)HSK3	P25344
ESQAGASISNNMNFK	ESQAGAS(UniMod:21)ISNNMNFK2	P42944
ESQGASPTLGQSEAYHR	ESQGAS(UniMod:21)PTLGQSEAYHR3	P46997
ESQGASPTLGQSEAYHR	ESQGASPT(UniMod:21)LGQSEAYHR3	P46997
ESRNSASSEPIVPVVESK	ESRNS(UniMod:21)ASSEPIVPVVESK3	P40343
ESSADRALLDIDTLDEK	ESS(UniMod:21)ADRALLDIDTLDEK3	Q05775
ESSFDELQNNSISQER	ESS(UniMod:21)FDELQNNSISQER2	P07271
ESSIFDDTDSTEVLENVK	ESS(UniMod:21)IFDDTDSTEVLENVK2	Q12420
ESSIGEHAPGAER	ESS(UniMod:21)IGEHAPGAER2	P43598
ESSIGEHAPGAER	ESS(UniMod:21)IGEHAPGAER3	P43598
ESSIGEHAPGAERR	ESS(UniMod:21)IGEHAPGAERR3	P43598
ESSISTVAR	ESS(UniMod:21)ISTVAR2	Q04216
ESSPLKELEDPNFIEEQK	ESS(UniMod:21)PLKELEDPNFIEEQK2	P32909
ESSPLKELEDPNFIEEQK	ESS(UniMod:21)PLKELEDPNFIEEQK3	P32909
ESSRSPIALNYEAR	ESS(UniMod:21)RSPIALNYEAR3	P39956
ESSSEDLLKR	ESS(UniMod:21)SEDLLKR2	P47048
ESSVSFTPIDNK	ESS(UniMod:21)VSFTPIDNK2	P38198
ESSDTFSAQPPPVPK	ESSDT(UniMod:21)FSAQPPPVPK2	P34216
ESSEKEELSSENEELSKR	ESSEKEELS(UniMod:21)S(UniMod:21)ENEELSKR3	Q12052
ESSEKEELSSENEELSKR	ESSEKEELSS(UniMod:21)ENEELSKR3	Q12052
ESSRSPIALNYEAR	ESSRS(UniMod:21)PIALNYEAR3	P39956
ESSSISVSEELSSADER	ESSSIS(UniMod:21)VSEELSSADER2	P31382
ESSSISVSEELSSADERDAEDFSK	ESSSISVSEELS(UniMod:21)S(UniMod:21)ADERDAEDFSK3	P31382
ESSSISVSEELSSADER	ESSSISVSEELSS(UniMod:21)ADER2	P31382
ESSSISVSEELSSADERDAEDFSK	ESSSISVSEELSS(UniMod:21)ADERDAEDFS(UniMod:21)K3	P31382
ESSSISVSEELSSADERDAEDFSK	ESSSISVSEELSS(UniMod:21)ADERDAEDFSK3	P31382
ESSVSFTPIDNKK	ESSVS(UniMod:21)FTPIDNKK2	P38198
ESTDDNKTSNTTPLHVLAR	EST(UniMod:21)DDNKTSNTTPLHVLAR3	Q03305
ESTEGVLDGSKKVENK	ESTEGVLDGS(UniMod:21)KKVENK3	P38845
ESTEMGGTIESDTTSPR	ESTEMGGTIESDTTS(UniMod:21)PR2	Q12472;P0C2J3;Q12501;Q03494;Q12491;Q07791;Q12113
ESTGIEVGNSPITR	ESTGIEVGNS(UniMod:21)PITR2	P43597
ESTGIEVGNSPITRR	ESTGIEVGNS(UniMod:21)PITRR3	P43597
ESTIMSEVELTQELPEVEEQQDLQTSPK	ESTIMSEVELTQELPEVEEQQDLQTS(UniMod:21)PK3	P14737
ESVENNSEEGFIK	ESVENNS(UniMod:21)EEGFIK2	P36029
ESVSDILNDLTLGSPEPSER	ESVSDILNDLTLGS(UniMod:21)PEPSER2	P46958
ETQSLDRPQFK	ET(UniMod:21)QSLDRPQFK2	Q03898
ETSHDENTSFFHK	ET(UniMod:21)SHDENTSFFHK3	P33332
ETAQLAIDKINSYKR	ETAQLAIDKINS(UniMod:21)YKR3	P14164
ETAQLAIDKINSYKR	ETAQLAIDKINSY(UniMod:21)KR3	P14164
ETASAPLCSPK	ETASAPLC(UniMod:4)S(UniMod:21)PK2	P40366
ETASAPLCSPKLPVEK	ETASAPLC(UniMod:4)S(UniMod:21)PKLPVEK2	P40366
ETASAPLCSPKLPVEK	ETASAPLC(UniMod:4)S(UniMod:21)PKLPVEK3	P40366
ETDSFKPPSFK	ETDSFKPPS(UniMod:21)FK2	P36152
ETGLEEQPEVADISVLPEIR	ETGLEEQPEVADIS(UniMod:21)VLPEIR2	P29539
ETGSDSEDLFNK	ETGS(UniMod:21)DSEDLFNK2	Q01448
ETGSDSEDLFNKFSNK	ETGS(UniMod:21)DSEDLFNKFSNK3	Q01448
ETGSDSEDLFNKFSNKK	ETGS(UniMod:21)DSEDLFNKFSNKK3	Q01448
ETGTPSDEKASSAILEDETR	ETGT(UniMod:21)PSDEKASSAILEDETR3	P23287
ETLDASLPSDYLK	ETLDASLPS(UniMod:21)DYLK2	P20485
ETLGPQGMTPK	ETLGPQGMT(UniMod:21)PK2	P40580
ETLPESTSLDSFNDFLNK	ETLPESTSLDS(UniMod:21)FNDFLNK2	P40513
ETLSEEVSDKFPENVASFR	ETLSEEVSDKFPENVAS(UniMod:21)FR3	P40480
ETLSSGLSGIFGR	ETLSSGLS(UniMod:21)GIFGR2	Q02866
ETLVGFMTEYVATR	ETLVGFMT(UniMod:21)EY(UniMod:21)VATR2	P14681
ETLVGFMTEYVATR	ETLVGFMT(UniMod:21)EYVATR2	P14681
ETNPGTDVTVSSVESVLAHL	ETNPGTDVTVSS(UniMod:21)VESVLAHL2	P38013
ETPLHSSSSTSLSSLFRPTK	ETPLHSSSS(UniMod:21)TSLSSLFRPTK3	Q12100
ETPLHSSSSTSLSSLFRPTK	ETPLHSSSST(UniMod:21)S(UniMod:21)LSSLFRPTK3	Q12100
ETPLHSSSSTSLSSLFRPTK	ETPLHSSSSTS(UniMod:21)LSSLFRPTK3	Q12100
ETPLLYNDTHTP	ETPLLYNDTHT(UniMod:21)P2	P40060
ETQDLLQSPQFQQAQTFGR	ETQDLLQS(UniMod:21)PQFQQAQTFGR2	P32660
ETQDLLQSPQFQQAQTFGR	ETQDLLQS(UniMod:21)PQFQQAQTFGR3	P32660
ETQQYLNFYNDNFGSQF	ETQQYLNFYNDNFGS(UniMod:21)QF2	Q00947
ETQSLDRPQFK	ETQS(UniMod:21)LDRPQFK2	Q03898
ETQSLDRPQFK	ETQS(UniMod:21)LDRPQFK3	Q03898
ETQSYSAAGATTYGDER	ETQSYS(UniMod:21)AAGATTYGDER2	P53858
ETSIGVSATGGK	ETS(UniMod:21)IGVSATGGK2	P50106
ETSIGVSATGGKK	ETS(UniMod:21)IGVSATGGKK2	P50106
ETSIGVSATGGKK	ETS(UniMod:21)IGVSATGGKK3	P50106
ETSPDSISIR	ETS(UniMod:21)PDSISIR2	P38084
ETSPDSISIR	ETSPDSIS(UniMod:21)IR2	P38084
ETTEEILSK	ETT(UniMod:21)EEILSK2	P34244
ETTESPAETTTGTSTEAPSAAN	ETTES(UniMod:21)PAETTTGTSTEAPSAAN2	P38205
ETTPIKTNATAFPPAAAPR	ETTPIKT(UniMod:21)NATAFPPAAAPR3	P06778
ETTPQSSNSPSITGSAVADVAR	ETTPQSSNS(UniMod:21)PSITGSAVADVAR3	Q06677
ETTPQSSNSPSITGSAVADVAR	ETTPQSSNSPS(UniMod:21)ITGSAVADVAR2	Q06677
ETTSDNEDLLIK	ETTS(UniMod:21)DNEDLLIK2	Q04347
ETVDDDSETLNQLQDR	ETVDDDSET(UniMod:21)LNQLQDR2	P38809
ETVDDDSETLNQLQDR	ETVDDDSET(UniMod:21)LNQLQDR3	P38809
ETVESESSQTALSK	ETVES(UniMod:21)ESSQTALSK2	P32324
ETVESESSQTALSK	ETVESESS(UniMod:21)QTALSK2	P32324
ETVESESSQTALSKSPNKHNR	ETVESESSQTALSKS(UniMod:21)PNKHNR3	P32324
ETVGIHSPIDEKC	ETVGIHS(UniMod:21)PIDEKC(UniMod:4)2	P53867
ETVGIHSPIDEKC	ETVGIHS(UniMod:21)PIDEKC(UniMod:4)3	P53867
ETYDSNESDDDVTPSTK	ETYDS(UniMod:21)NES(UniMod:21)DDDVTPSTK2	P32499
ETYDSNESDDDVTPSTK	ETYDSNES(UniMod:21)DDDVTPSTK2	P32499
EVAADTEEYQSQALSKK	EVAADTEEYQSQALS(UniMod:21)KK3	P36049
EVDALIAQLSR	EVDALIAQLS(UniMod:21)R2	P12688
EVDDLSNRFSK	EVDDLS(UniMod:21)NRFSK3	P43603
EVDKSPSVSTLK	EVDKSPS(UniMod:21)VSTLK2	P47116
EVDLTRPSAPSEPAAAEHK	EVDLTRPSAPS(UniMod:21)EPAAAEHK3	Q06263
EVDPNISESNILPSK	EVDPNIS(UniMod:21)ESNILPSK2	P47098;P0C2J0;Q12273;Q04670;Q03434;P47100;Q04711;O13527;Q12088;P0C2I6;Q12141;P0C2I2;Q12269;Q03855;P0C2J1;Q12193;Q99231;Q03619;Q12490;Q04214;Q12316;O13535;Q03612;Q07793;P0C2I3;Q92393;Q12414;P0C2I5;P0C2I9
EVDPNISESNILPSKK	EVDPNIS(UniMod:21)ESNILPSKK2	P47098;P0C2J0;Q12273;Q04670;Q03434;P47100;Q04711;O13527;Q12088;P0C2I6;Q12141;P0C2I2;Q12269;Q03855;P0C2J1;Q12193;Q99231;Q03619;Q12490;Q04214;Q12316;O13535;Q03612;Q07793;P0C2I3;Q92393;Q12414;P0C2I5;P0C2I9
EVDPNISESNILPSKK	EVDPNIS(UniMod:21)ESNILPSKK3	P47098;P0C2J0;Q12273;Q04670;Q03434;P47100;Q04711;O13527;Q12088;P0C2I6;Q12141;P0C2I2;Q12269;Q03855;P0C2J1;Q12193;Q99231;Q03619;Q12490;Q04214;Q12316;O13535;Q03612;Q07793;P0C2I3;Q92393;Q12414;P0C2I5;P0C2I9
EVEAVQAGNSDTMEDTETTTIGYISIK	EVEAVQAGNS(UniMod:21)DTMEDTETTTIGYISIK3	Q12163
EVEEQASSTTSLDLK	EVEEQASSTT(UniMod:21)SLDLK2	P53743
EVETNESSSNANTGLETLK	EVETNESS(UniMod:21)SNANTGLETLK2	P38883
EVFVDVKPKSPK	EVFVDVKPKS(UniMod:21)PK2	P35718
EVFVDVKPKSPK	EVFVDVKPKS(UniMod:21)PK3	P35718
EVGASMTR	EVGAS(UniMod:21)MT(UniMod:21)R2	P14742
EVGASMTR	EVGAS(UniMod:21)MTR2	P14742
EVGASMTR	EVGASMT(UniMod:21)R2	P14742
EVHSLEEK	EVHS(UniMod:21)LEEK2	P34250
EVHTNQDPLDVSASK	EVHT(UniMod:21)NQDPLDVSASK3	P47098;Q12112;Q12470;P0C2J0;Q12273;P0CX75;Q04670;P0CX69;Q03434;P0CX74;P47100;Q6Q5H1;Q04711;Q12088;P0CX57;Q12085;P0CX73;Q92392;P0C2I6;P0CX59;Q12141;P0CX58;P0CX76;P0C2I2;P0CX65;Q12269;Q03855;P0C2J1;P0CX67;Q12193;Q99231;P0CX71;Q12391;Q12441;Q99337;Q03619;Q12217;P0CX72;Q12316;O13535;Q03612;Q12485;P0C2I4;Q04706;P47099;Q03856;P0CX66;Q07793;P0C2I3;Q92393;P0C2I8;Q12414;P0CX60;P0CX68;P0CX70;O74302;P0C2I5;…
EVHTNQDPLDVSASK	EVHTNQDPLDVS(UniMod:21)ASK3	P47098;Q12112;Q12470;P0C2J0;Q12273;P0CX75;Q04670;P0CX69;Q03434;P0CX74;P47100;Q6Q5H1;Q04711;Q12088;P0CX57;Q12085;P0CX73;Q92392;P0C2I6;P0CX59;Q12141;P0CX58;P0CX76;P0C2I2;P0CX65;Q12269;Q03855;P0C2J1;P0CX67;Q12193;Q99231;P0CX71;Q12391;Q12441;Q99337;Q03619;Q12217;P0CX72;Q12316;O13535;Q03612;Q12485;P0C2I4;Q04706;P47099;Q03856;P0CX66;Q07793;P0C2I3;Q92393;P0C2I8;Q12414;P0CX60;P0CX68;P0CX70;O74302;P0C2I5;…
EVHTNQDPLDVSASK	EVHTNQDPLDVSAS(UniMod:21)K2	P47098;Q12112;Q12470;P0C2J0;Q12273;P0CX75;Q04670;P0CX69;Q03434;P0CX74;P47100;Q6Q5H1;Q04711;Q12088;P0CX57;Q12085;P0CX73;Q92392;P0C2I6;P0CX59;Q12141;P0CX58;P0CX76;P0C2I2;P0CX65;Q12269;Q03855;P0C2J1;P0CX67;Q12193;Q99231;P0CX71;Q12391;Q12441;Q99337;Q03619;Q12217;P0CX72;Q12316;O13535;Q03612;Q12485;P0C2I4;Q04706;P47099;Q03856;P0CX66;Q07793;P0C2I3;Q92393;P0C2I8;Q12414;P0CX60;P0CX68;P0CX70;O74302;P0C2I5;…
EVHTNQDPLDVSASKIQEYDK	EVHTNQDPLDVSAS(UniMod:21)KIQEYDK3	Q12112;Q12470;P0C2J0;Q04670;P0CX69;Q04711;Q12088;P0CX59;P0C2I2;P0CX65;Q12269;Q03855;P0CX67;Q12193;Q99231;Q12391;Q12441;Q99337;Q03619;Q12217;Q12316;O13535;Q12485;P0C2I4;Q04706;Q03856;P0CX66;Q92393;P0CX60;P0CX68
EVHTNQDPLDVSASKTEECEK	EVHTNQDPLDVSAS(UniMod:21)KTEEC(UniMod:4)EK3	P47098;Q12273;P0CX75;Q03434;P0CX74;P47100;Q6Q5H1;P0CX57;Q12085;P0CX73;Q92392;P0C2I6;Q12141;P0CX58;P0CX76;P0C2J1;P0CX71;P0CX72;Q03612;P47099;Q07793;P0C2I3;P0C2I8;Q12414;P0CX70;O74302;P0C2I5;P0C2I9
EVIQPSSVSLYR	EVIQPS(UniMod:21)SVS(UniMod:21)LYR2	Q12451
EVIQPSSVSLYR	EVIQPSSVS(UniMod:21)LYR2	Q12451
EVISTPTAK	EVIS(UniMod:21)TPTAK2	P47134
EVKQEAPKSPSPLK	EVKQEAPKS(UniMod:21)PSPLK3	Q06440
EVLHVKADSL	EVLHVKADS(UniMod:21)L2	P40088
EVLQETVSLAPTSTHASR	EVLQET(UniMod:21)VSLAPTSTHASR3	P24583
EVLQETVSLAPTSTHASR	EVLQETVS(UniMod:21)LAPTSTHASR3	P24583
EVLSSPVLSPNVQK	EVLSS(UniMod:21)PVLSPNVQK2	P36117
EVLTSSQSGDNLRTDEESIIGSSQIALK	EVLTSSQSGDNLRTDEES(UniMod:21)IIGSSQIALK3	P14772
EVPSTILVPEVEQQEPSQSER	EVPSTILVPEVEQQEPS(UniMod:21)QSER3	Q03707
EVPTLSQLNTTVSR	EVPTLSQLNT(UniMod:21)TVSR2	P39969
EVPTLSQLNTTVSR	EVPTLSQLNTTVS(UniMod:21)R2	P39969
EVQLSGSEQIASSSVESYTTNDENHSR	EVQLS(UniMod:21)GSEQIASSSVESYTTNDENHSR3	P38713
EVQTTQDPLDISASKTEECEK	EVQTTQDPLDISAS(UniMod:21)KTEEC(UniMod:4)EK3	Q04215;Q12266;Q12490;Q04214;Q03964
EVQTVTWTLCGTPDYIAPEVITTKPYNK	EVQTVTWT(UniMod:21)LC(UniMod:4)GTPDYIAPEVITTKPYNK3	P06245
EVSGFGSLNR	EVS(UniMod:21)GFGSLNR2	P40693
EVSKNLMTKLEEQDSR	EVS(UniMod:21)KNLMT(UniMod:21)KLEEQDSR3	P40215
EVSPALKADTNDILGDLASLK	EVS(UniMod:21)PALKADTNDILGDLASLK3	P36146
EVSPESFGLTAR	EVS(UniMod:21)PESFGLTAR2	P42846
EVSPPQAISVK	EVS(UniMod:21)PPQAISVK2	Q12427
EVTPPILPR	EVT(UniMod:21)PPILPR2	P38750
EVTEGMNRFSIHDTNK	EVTEGMNRFS(UniMod:21)IHDTNK3	P38283
EVVPNNASPASATGARPVSVSNGAANTER	EVVPNNASPASATGARPVS(UniMod:21)VSNGAANTER3	P25623
EVVSSPENR	EVVSS(UniMod:21)PENR2	Q12344
EWDLEDPKSM	EWDLEDPKS(UniMod:21)M2	Q05027
EYDSMDEEDCR	EYDS(UniMod:21)MDEEDC(UniMod:4)R2	P32657
EYISSEALK	EYIS(UniMod:21)SEALK2	P38772
EYKDSTSPGKLTLSR	EYKDSTS(UniMod:21)PGKLTLSR3	P32833
EYLSAYPTLAHRDSSSSLSPR	EYLSAYPT(UniMod:21)LAHRDSSSSLSPR3	P33329
EYLSAYPTLAHRDSSSSLSPR	EYLSAYPTLAHRDS(UniMod:21)S(UniMod:21)SSLSPR3	P33329
EYLSAYPTLAHRDSSSSLSPR	EYLSAYPTLAHRDS(UniMod:21)SSS(UniMod:21)LSPR3	P33329
EYLSAYPTLAHRDSSSSLSPR	EYLSAYPTLAHRDS(UniMod:21)SSSLSPR3	P33329
EYRPVDTIPLNDLESTPVMVNSAR	EYRPVDTIPLNDLES(UniMod:21)TPVMVNSAR3	P25639
EYVLSHEQSLSPVQNIR	EYVLS(UniMod:21)HEQSLSPVQNIR3	Q03002
EYVLSHEQSLSPVQNIR	EYVLSHEQS(UniMod:21)LSPVQNIR3	Q03002
EYVPLDNAEQSTSSSQETK	EYVPLDNAEQSTSS(UniMod:21)SQETK2	P33322
EYVPLDNAEQSTSSSQETK	EYVPLDNAEQSTSSS(UniMod:21)QETK2	P33322
EYVPLDNAEQSTSSSQETKETEEEPK	EYVPLDNAEQSTSSSQET(UniMod:21)KETEEEPK3	P33322
EYVPSVIEPSFGIGR	EYVPS(UniMod:21)VIEPSFGIGR2	P38088
FADSDSEDESQFFNQGPSK	FADSDS(UniMod:21)EDESQFFNQGPSK2	Q04279
FAIPAINVTSSSTAVAALEAAR	FAIPAINVTSS(UniMod:21)STAVAALEAAR2	P14540
FAIPAINVTSSSTAVAALEAAR	FAIPAINVTSSS(UniMod:21)TAVAALEAAR3	P14540
FALDSPPQSPRR	FALDS(UniMod:21)PPQS(UniMod:21)PRR2	P34233
FALDSPPQSPR	FALDS(UniMod:21)PPQSPR2	P34233
FALLGEDIGNDIDEEESEYEEALSK	FALLGEDIGNDIDEEES(UniMod:21)EYEEALSK3	P24279
FALLGEDIGNDIDEEESEYEEALSKR	FALLGEDIGNDIDEEESEY(UniMod:21)EEALSKR3	P24279
FANENPNSQK	FANENPNS(UniMod:21)QK2	P22336
FANLSLHEK	FANLS(UniMod:21)LHEK2	P08018
FAPGNELSKK	FAPGNELS(UniMod:21)KK2	P53192
FASVSPYPK	FAS(UniMod:21)VS(UniMod:21)PYPK2	Q07084
FASVSPYPK	FAS(UniMod:21)VSPYPK2	Q07084
FASSSPISEGFRK	FASS(UniMod:21)SPISEGFRK2	P32634
FASSSPISEGFR	FASSS(UniMod:21)PISEGFR2	P32634
FASSSPISEGFRK	FASSS(UniMod:21)PISEGFRK2	P32634
FASVSPYPK	FASVS(UniMod:21)PYPK2	Q07084
FAVANLSTMSLVNNPALQSR	FAVANLS(UniMod:21)TMS(UniMod:21)LVNNPALQSR3	P38873
FAVANLSTMSLVNNPALQSR	FAVANLS(UniMod:21)TMSLVNNPALQSR2	P38873
FCHQLFQESEMSNSPQIPK	FC(UniMod:4)HQLFQESEMSNS(UniMod:21)PQIPK3	P35194
FDADESQASASAVTDRQDDVLVISK	FDADESQAS(UniMod:21)ASAVTDRQDDVLVISK3	Q08492
FDEDGKSIR	FDEDGKS(UniMod:21)IR2	P38250
FDEDGKSIRDAK	FDEDGKS(UniMod:21)IRDAK2	P38250
FDEDGKSIRDAK	FDEDGKS(UniMod:21)IRDAK3	P38250
FDIDADSEANLR	FDIDADS(UniMod:21)EANLR2	Q08157
FDIDADSEANLRGDSR	FDIDADSEANLRGDS(UniMod:21)R3	Q08157
FDNSTLGTPTTHVSMK	FDNSTLGT(UniMod:21)PTTHVSMK2	Q12514
FDNSTLGTPTTHVSMK	FDNSTLGT(UniMod:21)PTTHVSMK3	Q12514
FDPSQLTAPAASAPEGIVGTTPPAIVPLKR	FDPSQLTAPAASAPEGIVGT(UniMod:21)TPPAIVPLKR3	P53734
FDQLVMASDEEKTEVER	FDQLVMAS(UniMod:21)DEEKTEVER3	P53858
FDSNVSVAVDER	FDS(UniMod:21)NVSVAVDER2	P38890
FDSSKLEASTTK	FDS(UniMod:21)SKLEASTTK2	P32582
FDSSVDRGSPFQCNIGVGQVIK	FDSSVDRGS(UniMod:21)PFQC(UniMod:4)NIGVGQVIK3	P20081
FDVGALMALHGEGSGEEK	FDVGALMALHGEGS(UniMod:21)GEEK3	P23248;P33442
FDVGALMALHGEGSGEEKGK	FDVGALMALHGEGS(UniMod:21)GEEKGK3	P23248;P33442
FDVGALMALHGEGSGEEKGKK	FDVGALMALHGEGS(UniMod:21)GEEKGKK3	P23248;P33442
FEAAYDFPGSGSSSELPLK	FEAAYDFPGS(UniMod:21)GSSSELPLK2	P36006
FEAAYDFPGSGSSSELPLKK	FEAAYDFPGSGSSS(UniMod:21)ELPLKK3	P36006
FEASQVTEK	FEAS(UniMod:21)QVTEK2	P0CX84;P0CX85
FEENVSVDDTTATPK	FEENVS(UniMod:21)VDDTTATPK2	P07260
FEENVSVDDTTATPK	FEENVSVDDTTAT(UniMod:21)PK2	P07260
FEETSLKSNK	FEETS(UniMod:21)LKSNK2	P40021
FEGLAASEKEEEEMENK	FEGLAAS(UniMod:21)EKEEEEMENK3	P15891
FEGSDDDENHPLPPLNVAK	FEGS(UniMod:21)DDDENHPLPPLNVAK2	P13185
FEGSDDDENHPLPPLNVAK	FEGS(UniMod:21)DDDENHPLPPLNVAK3	P13185
FEKPEEKVPVSSITSHAK	FEKPEEKVPVS(UniMod:21)S(UniMod:21)ITSHAK3	P53885
FENSQSNLSSHR	FENS(UniMod:21)QSNLSSHR3	Q06681
FEPSRYTPLTK	FEPSRYT(UniMod:21)PLTK2	P38903
FEPSRYTPLTK	FEPSRYT(UniMod:21)PLTK3	P38903
FEQASESEPTTVSYEIAGNSPNAER	FEQASESEPTTVSYEIAGNS(UniMod:21)PNAER3	P00445
FESNDTVFSYTLNSK	FES(UniMod:21)NDTVFSYTLNSK2	P39959
FFDNHIFASCSDDNILR	FFDNHIFASC(UniMod:4)S(UniMod:21)DDNILR3	Q12363
FFDNIVGVALSPSNDNNK	FFDNIVGVALS(UniMod:21)PSNDNNK2	P32862
FFDRPSSSFVSNAK	FFDRPSS(UniMod:21)SFVSNAK2	P12611
FFDRPSSSFVSNAK	FFDRPSSS(UniMod:21)FVSNAK3	P12611
FFISNPDLVDR	FFIS(UniMod:21)NPDLVDR2	Q03558
FFNDDLDTSETSLNFK	FFNDDLDTS(UniMod:21)ETSLNFK2	P32849
FFNDDLDTSETSLNFK	FFNDDLDTSET(UniMod:21)SLNFK2	P32849
FFQQFEPSEEPTSPTR	FFQQFEPSEEPT(UniMod:21)SPTR3	P40020
FFQQFEPSEEPTSPTR	FFQQFEPSEEPTS(UniMod:21)PTR2	P40020
FFRFVDYKVLDEADR	FFRFVDY(UniMod:21)KVLDEADR3	P15424
FFSPSSNIPTDR	FFS(UniMod:21)PSSNIPTDR2	P38427
FFTKQETPQK	FFTKQET(UniMod:21)PQK2	P38853
FFTKQETPQK	FFTKQET(UniMod:21)PQK3	P38853
FFTKQETPQKGR	FFTKQET(UniMod:21)PQKGR3	P38853
FGASGKAPEVFK	FGAS(UniMod:21)GKAPEVFK2	P23254
FGDIDTATATPTELSTQPAK	FGDIDTATAT(UniMod:21)PTELSTQPAK2	P07213
FGEGASGEER	FGEGAS(UniMod:21)GEER2	P32379
FGENEVIMSDHGK	FGENEVIMS(UniMod:21)DHGK2	Q03833
FGENEVIMSDHGK	FGENEVIMS(UniMod:21)DHGK3	Q03833
FGFDDNASFRQEK	FGFDDNAS(UniMod:21)FRQEK2	P53312
FGFDDNASFRQEK	FGFDDNAS(UniMod:21)FRQEK3	P53312
FGFNSSQVQFVK	FGFNSS(UniMod:21)QVQFVK2	P38873
FGGDFRSPSMR	FGGDFRS(UniMod:21)PSMR2	P39936
FGGDFRSPSMR	FGGDFRSPS(UniMod:21)MR3	P39936
FGGSGLSFGFSNIK	FGGS(UniMod:21)GLSFGFSNIK2	Q04217
FGKSLIDGTR	FGKS(UniMod:21)LIDGTR2	Q07807
FGLSPSK	FGLS(UniMod:21)PSK2	P25694
FGLSPSKGVLFYGPPGTGK	FGLS(UniMod:21)PSKGVLFYGPPGTGK2	P25694
FGLSPSKGVLFYGPPGTGK	FGLS(UniMod:21)PSKGVLFYGPPGTGK3	P25694
FGNNSSRGHDFR	FGNNS(UniMod:21)SRGHDFR3	P39935
FGNSSAAVSTLNR	FGNS(UniMod:21)SAAVSTLNR2	P09950
FGPIVSASLEKDADGKLK	FGPIVSAS(UniMod:21)LEKDADGKLK3	P04147
FGRPSTLIDCDTSIIGSR	FGRPSTLIDC(UniMod:4)DTS(UniMod:21)IIGSR3	Q06152
FGSLKEFAEK	FGS(UniMod:21)LKEFAEK2	P38284
FGSPSASDIESPNPK	FGS(UniMod:21)PSAS(UniMod:21)DIESPNPK2	P47104
FGSPSASDIESPNPK	FGS(UniMod:21)PSASDIESPNPK2	P47104
FGSGNSFSSLDKPIPQSR	FGSGNS(UniMod:21)FSSLDKPIPQSR3	P48415
FGSGNSFSSLDKPIPQSR	FGSGNSFSSLDKPIPQS(UniMod:21)R2	P48415
FGSGNSFSSLDKPIPQSR	FGSGNSFSSLDKPIPQS(UniMod:21)R3	P48415
FGSLINDQGTAGLSSHGGSFAAQNR	FGSLINDQGTAGLSSHGGS(UniMod:21)FAAQNR3	P22211
FGTQASPFSSQLGNK	FGTQAS(UniMod:21)PFSSQLGNK2	P40477
FGVPVRSFK	FGVPVRS(UniMod:21)FK2	P38011
FGYPFSPNDPTAPQPISNNDSSPVLGGK	FGYPFSPNDPTAPQPIS(UniMod:21)NNDSSPVLGGK3	Q06839
FHQIPSSPSNPVSQPAPVR	FHQIPSSPS(UniMod:21)NPVSQPAPVR3	P46676
FHQIPSSPSNPVSQPAPVRTSR	FHQIPSSPSNPVSQPAPVRTS(UniMod:21)R3	P46676
FHSPSKESFDR	FHS(UniMod:21)PSKESFDR3	P34233
FHYRDYTDATTTLTTR	FHYRDYT(UniMod:21)DATTTLTTR3	P24279
FIASPNQSR	FIASPNQS(UniMod:21)R2	P32634
FIINDGVERNDSFNINTDTLK	FIINDGVERNDS(UniMod:21)FNINTDTLK3	Q08581
FIINDGVERNDSFNINTDTLK	FIINDGVERNDSFNINT(UniMod:21)DTLK3	Q08581
FISRLSSPEK	FISRLS(UniMod:21)S(UniMod:21)PEK2	P47029
FISSDESVSEPALQNK	FISSDES(UniMod:21)VSEPALQNK2	P38704
FKIARPLSVPGSPK	FKIARPLS(UniMod:21)VPGSPK3	P23337
FKLDDKPTPSQTALDSLLTK	FKLDDKPTPSQT(UniMod:21)ALDSLLTK3	P07261
FKNGLMSPER	FKNGLMS(UniMod:21)PER2	Q03898
FKSAVFEHAG	FKS(UniMod:21)AVFEHAG2	P17555
FKSTDNYTLPQTAQLNSFLEK	FKSTDNYT(UniMod:21)LPQTAQLNSFLEK3	Q12221
FKVDSTAK	FKVDS(UniMod:21)TAK2	P39076
FLDMESSKIPSPIRK	FLDMESSKIPS(UniMod:21)PIRK3	P38991
FLDNHEVDSIVSLER	FLDNHEVDSIVS(UniMod:21)LER2	P53858
FLDNHEVDSIVSLER	FLDNHEVDSIVS(UniMod:21)LER3	P53858
FLENADDAEKTTESDAKK	FLENADDAEKTTES(UniMod:21)DAKK3	Q01477
FLGSSFNIDK	FLGS(UniMod:21)SFNIDK2	Q12263
FLGSSFNIDKELK	FLGS(UniMod:21)SFNIDKELK2	Q12263
FLGSSFNIDKELK	FLGS(UniMod:21)SFNIDKELK3	Q12263
FLGVTAQLVPETR	FLGVT(UniMod:21)AQLVPETR2	P36091
FLIEKFSQEQIGENIVCR	FLIEKFS(UniMod:21)QEQIGENIVC(UniMod:4)R3	P22216
FLKSGDAALVK	FLKS(UniMod:21)GDAALVK2	P02994
FLNIENPENQSE	FLNIENPENQS(UniMod:21)E2	Q04779
FLNINRVCSSDSDLPGSDIK	FLNINRVC(UniMod:4)S(UniMod:21)SDSDLPGSDIK3	P27466
FLNSPDLPER	FLNS(UniMod:21)PDLPER2	Q07657
FLSPSGHK	FLS(UniMod:21)PSGHK2	P38061
FLSLENRSSPDENSTLLSNDSISLK	FLSLENRS(UniMod:21)SPDENSTLLSNDSISLK3	P16862
FMSFSDMVR	FMS(UniMod:21)FSDMVR2	P34223
FNDDKVSVVEK	FNDDKVS(UniMod:21)VVEK2	P43593
FNDDKVSVVEKEK	FNDDKVS(UniMod:21)VVEKEK3	P43593
FNDSVKDLK	FNDS(UniMod:21)VKDLK2	P38272
FNDSYSSIQK	FNDS(UniMod:21)YSSIQK2	Q04585
FNGSPIDGGRSR	FNGSPIDGGRS(UniMod:21)R2	Q12159
FNIERDDILESADDYQQK	FNIERDDILES(UniMod:21)ADDYQQK3	Q07653
FNIGDSNSSLSSSGSSLK	FNIGDSNS(UniMod:21)SLSSSGSSLK2	P38758
FNIGDSNSSLSSSGSSLK	FNIGDSNSS(UniMod:21)LSSSGSSLK2	P38758
FNISEGDITK	FNIS(UniMod:21)EGDITK2	P53840
FNKSTNSLK	FNKS(UniMod:21)TNSLK2	Q01448
FNLNWSDEGHAHEDCAK	FNLNWS(UniMod:21)DEGHAHEDC(UniMod:4)AK3	P47044
FNQIPSQPPTSASSFTSTNNNNPQR	FNQIPSQPPTS(UniMod:21)ASSFTSTNNNNPQR3	P39001
FNQIPSQPPTSASSFTSTNNNNPQR	FNQIPSQPPTSASSFTS(UniMod:21)TNNNNPQR3	P39001
FNSFAQFLK	FNS(UniMod:21)FAQFLK2	Q08921
FNSISQVNK	FNS(UniMod:21)ISQVNK2	Q03208
FNSSDSLHSLSR	FNS(UniMod:21)SDSLHSLSR2	Q03177
FNSSIGR	FNS(UniMod:21)SIGR2	P46990;P05740
FNSSDSLHSLSR	FNSS(UniMod:21)DSLHSLSR2	Q03177
FNSSDSLHSLSR	FNSSDS(UniMod:21)LHSLSR2	Q03177
FNSSDSLHSLSR	FNSSDSLHS(UniMod:21)LS(UniMod:21)R2	Q03177
FNSSDSLHSLSR	FNSSDSLHS(UniMod:21)LSR2	Q03177
FNTLPITSAK	FNT(UniMod:21)LPITSAK2	P25364
FNVVKVSAAAGK	FNVVKVS(UniMod:21)AAAGK2	P0CX47;P0CX48
FPNSQQPDSAGASSPKR	FPNSQQPDSAGAS(UniMod:21)SPKR3	Q04007
FPNSQQPDSAGASSPKR	FPNSQQPDSAGASS(UniMod:21)PKR3	Q04007
FPTKIDFDNIK	FPT(UniMod:21)KIDFDNIK2	P10080
FPTKIDFDNIKENYDTK	FPT(UniMod:21)KIDFDNIKENYDTK3	P10080
FQAVPKPTSNASPPPASSGFNAR	FQAVPKPTSNAS(UniMod:21)PPPASSGFNAR3	Q05949
FQDDDTSDVVSDVSFSTSLNTPLNVK	FQDDDTSDVVSDVS(UniMod:21)FSTSLNTPLNVK3	P27637
FQDDTLNR	FQDDT(UniMod:21)LNR2	P33419
FQDGNSNSNSVPSLSVQALEK	FQDGNSNS(UniMod:21)NSVPSLSVQALEK3	P38800
FQDPSDSDLNDDGDSTGTGAATPHR	FQDPSDSDLNDDGDST(UniMod:21)GTGAATPHR3	P40361
FQKDNSILEK	FQKDNS(UniMod:21)ILEK2	P34078
FQLPSAAFSTFPTVKSK	FQLPSAAFSTFPTVKS(UniMod:21)K2	Q00955
FQLPSAAFSTFPTVKSK	FQLPSAAFSTFPTVKS(UniMod:21)K3	Q00955
FQLSSSQNTPIEGK	FQLS(UniMod:21)SSQNTPIEGK2	P53848
FQLSSSQNTPIEGK	FQLSS(UniMod:21)SQNTPIEGK2	P53848
FQNGSTETLFR	FQNGS(UniMod:21)TETLFR2	Q03944
FQSPSLLEQSSR	FQS(UniMod:21)PSLLEQSSR2	P53236
FQSVSENISPR	FQSVSENIS(UniMod:21)PR2	Q04545
FQTPTYGTPDNGNFLNR	FQTPTYGT(UniMod:21)PDNGNFLNR2	P07248
FQYIAISQSDADSESCK	FQYIAISQS(UniMod:21)DADSESC(UniMod:4)K2	P38013
FQYSDDEPAEK	FQYS(UniMod:21)DDEPAEK2	P39685
FRVVLGDSDDE	FRVVLGDS(UniMod:21)DDE2	Q12161
FSESVDSLR	FS(UniMod:21)ESVDSLR2	P32775
FSRSNLALAGGAFRP	FS(UniMod:21)RSNLALAGGAFRP3	P38129
FSTPELVPLDLK	FS(UniMod:21)TPELVPLDLK2	P07248
FSATSLPDMMEER	FSATS(UniMod:21)LPDMMEER2	P53832
FSDDTYTNDYISTIGVDFK	FSDDTYTNDYIS(UniMod:21)TIGVDFK2	P01123
FSDELSDSLR	FSDELS(UniMod:21)DSLR2	Q12080
FSDELSDSLRK	FSDELS(UniMod:21)DSLRK2	Q12080
FSDLPSSPIKAPNVEK	FSDLPS(UniMod:21)SPIKAPNVEK3	P38859
FSEEAQSDCSSLSSSK	FSEEAQSDC(UniMod:4)SS(UniMod:21)LSSSK2	Q12418
FSESVDSLR	FSES(UniMod:21)VDSLR2	P32775
FSFSPLQK	FSFS(UniMod:21)PLQK2	P38931
FSGTVSSDVFK	FSGTVSS(UniMod:21)DVFK2	P32499
FSHIKPSASSPQSTFK	FSHIKPS(UniMod:21)ASSPQSTFK2	P42845
FSHIKPSASSPQSTFK	FSHIKPSASS(UniMod:21)PQSTFK3	P42845
FSIHDTNKSPVEPLNSVK	FSIHDTNKS(UniMod:21)PVEPLNSVK3	P38283
FSIIAGGSPSSSQEAFDSHGNTEHGR	FSIIAGGSPSSSQEAFDS(UniMod:21)HGNTEHGR3	P20107
FSIPDPNEISQDSPLK	FSIPDPNEISQDS(UniMod:21)PLK2	P40020
FSITGSDAMR	FSITGS(UniMod:21)DAMR2	P38070
FSLGAASTTSLVNSK	FSLGAASTTS(UniMod:21)LVNSK2	P32893
FSNAGGFTMHNNDSSTFK	FSNAGGFT(UniMod:21)MHNNDSSTFK3	P38954
FSPSPISSSTFSFSPK	FSPS(UniMod:21)PISSSTFSFSPK2	P32917
FSPSLPSAVSFTVPEVER	FSPSLPS(UniMod:21)AVSFTVPEVER2	P36076
FSPSLPSAVSFTVPEVER	FSPSLPSAVS(UniMod:21)FTVPEVER2	P36076
FSQAPSTQISPR	FSQAPSTQIS(UniMod:21)PR2	P32634
FSQGPSATTNSNDNLNEDFANLNAISSK	FSQGPSATTNS(UniMod:21)NDNLNEDFANLNAISSK3	Q12049
FSQHSSMLINNPATPNQK	FSQHSSMLINNPAT(UniMod:21)PNQK3	P39960
FSSIVSNDIDMNFR	FSS(UniMod:21)IVS(UniMod:21)NDIDMNFR2	P43585
FSSLSSTESQFDSSK	FSS(UniMod:21)LSSTESQFDSSK2	P38284
FSSSRDDISFDI	FSS(UniMod:21)SRDDIS(UniMod:21)FDI2	P39524
FSSIVSNDIDMNFR	FSSIVS(UniMod:21)NDIDMNFR2	P43585
FSSLSPELR	FSSLS(UniMod:21)PELR2	Q04958
FSSLSSTESQFDSSK	FSSLSSTES(UniMod:21)QFDSSK2	P38284
FSSSPNSSVLENNR	FSSS(UniMod:21)PNSSVLENNR2	P25042
FSSSRDDISFDI	FSSS(UniMod:21)RDDISFDI2	P39524
FSSSRDDISFDI	FSSSRDDIS(UniMod:21)FDI2	P39524
FSTLGSREFSTSNLR	FSTLGS(UniMod:21)REFSTSNLR3	P34225
FSVNSEEDLNFSEVK	FSVNS(UniMod:21)EEDLNFSEVK2	P47134
FSVSSNLTSTR	FSVS(UniMod:21)SNLTSTR2	Q08236
FSVSSNDSQNSLKNGDPHVK	FSVSSNDS(UniMod:21)QNSLKNGDPHVK3	Q06833
FSYNTSHSSSPFTR	FSYNTSHS(UniMod:21)SSPFTR3	Q03834
FSYSDSPVNHRK	FSYSDS(UniMod:21)PVNHRK3	Q06648
FTAPTSPSTSSPK	FT(UniMod:21)APTS(UniMod:21)PSTSSPK2	P43603
FTAPTSPSTSSPK	FTAPTS(UniMod:21)PSTSSPK2	P43603
FTASSASSSNLTTPGSSKR	FTASS(UniMod:21)ASSSNLTTPGSSKR3	Q12263
FTASSASSSNLTTPGSSK	FTASSAS(UniMod:21)SSNLTTPGSSK2	Q12263
FTASSASSSNLTTPGSSKR	FTASSASS(UniMod:21)SNLTTPGSSKR3	Q12263
FTESETNSTPNLSSIPLMNTK	FTES(UniMod:21)ETNSTPNLSSIPLMNTK3	P33306
FTKQSSVASTR	FTKQS(UniMod:21)SVASTR2	P40357
FTLVGYDKEFSD	FTLVGYDKEFS(UniMod:21)D2	Q04894
FTNEDSSNEGEEDSFSFSR	FTNEDS(UniMod:21)SNEGEEDSFSFSR2	P33301
FTNEDSSNEGEEDSFSFSR	FTNEDSS(UniMod:21)NEGEEDSFSFSR2	P33301
FTNNDMDSIVVK	FTNNDMDS(UniMod:21)IVVK2	P47082
FTPTSNFGQSIIK	FTPT(UniMod:21)SNFGQSIIK2	P34216
FTPTSNFGQSIIKEEPEEQEQLR	FTPT(UniMod:21)SNFGQSIIKEEPEEQEQLR3	P34216
FTPVNITSPNLSFQK	FTPVNITS(UniMod:21)PNLSFQK2	Q06685
FTPVNITSPNLSFQK	FTPVNITS(UniMod:21)PNLSFQK3	Q06685
FTPVNITSPNLSFQKR	FTPVNITS(UniMod:21)PNLSFQKR3	Q06685
FTQNFSMENIK	FTQNFS(UniMod:21)MENIK2	P53633
FTSQIPTATSSQLR	FTSQIPT(UniMod:21)ATSSQLR2	P40460
FTYNSVSPR	FTYNS(UniMod:21)VS(UniMod:21)PR2	Q08281
FTYNSVSPR	FTYNSVS(UniMod:21)PR2	Q08281
FVAEDARSWK	FVAEDARS(UniMod:21)WK2	Q03653
FVDDGTMDTDQEDSLVSTPK	FVDDGTMDT(UniMod:21)DQEDSLVSTPK2	P38132
FVDDGTMDTDQEDSLVSTPK	FVDDGTMDTDQEDSLVST(UniMod:21)PK2	P38132
FVDLDEAKDSDKEVLFR	FVDLDEAKDS(UniMod:21)DKEVLFR3	P04802
FVEKPNTPPSSR	FVEKPNT(UniMod:21)PPS(UniMod:21)SR2	P42845
FVEKPNTPPSSR	FVEKPNT(UniMod:21)PPSSR2	P42845
FVEKPNTPPSSR	FVEKPNT(UniMod:21)PPSSR3	P42845
FVETTVENSNLNVNR	FVETTVENS(UniMod:21)NLNVNR2	P34216
FVGHKSDVMSVDIDKK	FVGHKS(UniMod:21)DVMSVDIDKK3	P38011
FVISETPSPVLK	FVIS(UniMod:21)ETPS(UniMod:21)PVLK2	P08153
FVISETPSPVLK	FVISET(UniMod:21)PS(UniMod:21)PVLK2	P08153
FVISETPSPVLK	FVISETPS(UniMod:21)PVLK2	P08153
FVPVEHSPR	FVPVEHS(UniMod:21)PR2	Q04383
FVSPVDNTNENLSPK	FVSPVDNTNENLS(UniMod:21)PK2	Q03785
FVSSNPTLSR	FVSS(UniMod:21)NPTLSR2	P28006
FVVGLGERVSPTDIEEGMR	FVVGLGERVS(UniMod:21)PTDIEEGMR3	P33299
FYSYADMLSDDNNNNVSNATSTSSTANPLR	FY(UniMod:21)SYADMLSDDNNNNVSNATSTSSTANPLR3	P40463
FYDDENLTE	FYDDENLT(UniMod:21)E2	P50278
[truncated: 7,881 more rows]

## Sheet: Mock, CIP-based library
Stripped.Sequence	Precursor.Id	Protein.Ids
AAADALSDLEIK	AAADALS(UniMod:21)DLEIK2	P09938
AAADALSDLEIKDSK	AAADALS(UniMod:21)DLEIKDSK3	P09938
AAADALSDLEIKDSKSNLNK	AAADALSDLEIKDS(UniMod:21)KS(UniMod:21)NLNK3	P09938
AAADALSDLEIKDSKSNLNK	AAADALSDLEIKDS(UniMod:21)KSNLNK3	P09938
AAADALSDLEIKDSKSNLNK	AAADALSDLEIKDSKS(UniMod:21)NLNK3	P09938
AAADLPPSMIQMEPKSPILK	AAADLPPSMIQMEPKS(UniMod:21)PILK3	P26570
AAAHQQNYFNDSDDEDDEDNIK	AAAHQQNYFNDS(UniMod:21)DDEDDEDNIK3	P32657
AAANHTPPDMTNMDTR	AAANHT(UniMod:21)PPDMTNMDTR3	P18759
AAASTPEPNLK	AAAS(UniMod:21)TPEPNLK2	P32790
AAASTLEDIEVKDDEWAVDMSEEAIR	AAASTLEDIEVKDDEWAVDMS(UniMod:21)EEAIR3	P38431
AADELGIDVDSDEDDISK	AADELGIDVDS(UniMod:21)DEDDISK2	P38112
AADELGIDVDSDEDDISKSNSDTFLLK	AADELGIDVDS(UniMod:21)DEDDISKSNSDTFLLK3	P38112
AADSPSMASNIDEK	AADS(UniMod:21)PSMASNIDEK2	P40480
AADVENLSDDDEHR	AADVENLS(UniMod:21)DDDEHR3	P25558
AADVENLSDDDEHRQNESR	AADVENLS(UniMod:21)DDDEHRQNESR3	P25558
AAEAGETGAATSATEGDNNNNTAAGDK	AAEAGETGAATS(UniMod:21)ATEGDNNNNTAAGDK3	Q07478
AAEAGETGAATSATEGDNNNNTAAGDKK	AAEAGETGAATS(UniMod:21)ATEGDNNNNTAAGDKK3	Q07478
AAEKILTPESQLKK	AAEKILT(UniMod:21)PES(UniMod:21)QLKK3	P05737
AAEKILTPESQLK	AAEKILT(UniMod:21)PESQLK2	P05737
AAEKILTPESQLKK	AAEKILT(UniMod:21)PESQLKK3	P05737
AAIGSSPLNFPSSSQR	AAIGSS(UniMod:21)PLNFPSSSQR2	P30665
AAIVQIDATPFR	AAIVQIDAT(UniMod:21)PFR2	P0CX39;P0CX40
AALIGSLGSIFK	AALIGSLGS(UniMod:21)IFK2	Q08601
AALLSSGNVK	AALLS(UniMod:21)SGNVK2	P39730
AAMELEAKEQSQENILQEPDLK	AAMELEAKEQS(UniMod:21)QENILQEPDLK3	P40340
AAMELEAKEQSQENILQEPDLKDNK	AAMELEAKEQS(UniMod:21)QENILQEPDLKDNK3	P40340
AANMSDDESSLIK	AANMS(UniMod:21)DDESSLIK2	P19880
AAPIVDDEETEFDIYNSK	AAPIVDDEET(UniMod:21)EFDIYNSK2	P21524
AAPVLAFPVDGPNSTIGGASTK	AAPVLAFPVDGPNS(UniMod:21)TIGGASTK2	Q05518
AAPVLAFPVDGPNSTIGGASTK	AAPVLAFPVDGPNST(UniMod:21)IGGASTK2	Q05518
AAPVLAFPVDGPNSTIGGASTKK	AAPVLAFPVDGPNSTIGGAS(UniMod:21)TKK3	Q05518
AAPVLAFPVDGPNSTIGGASTKK	AAPVLAFPVDGPNSTIGGAST(UniMod:21)KK3	Q05518
AAQAENIVGSVSNLK	AAQAENIVGS(UniMod:21)VSNLK2	P38164
AAQAENIVGSVSNLKDTQGYPVSETNYDIR	AAQAENIVGS(UniMod:21)VSNLKDTQGYPVSETNYDIR3	P38164
AAQAENIVGSVSNLKDTQGYPVSETNYDIR	AAQAENIVGSVS(UniMod:21)NLKDTQGYPVSETNYDIR3	P38164
AAQQDSSEDENIGGEYYTK	AAQQDS(UniMod:21)S(UniMod:21)EDENIGGEYYTK2	P25037
AAQQDSSEDENIGGEYYTK	AAQQDSS(UniMod:21)EDENIGGEYYTK2	P25037
AASEPFNTAK	AAS(UniMod:21)EPFNTAK2	P25341
AASEPNGLQLASATSPTSSSAR	AAS(UniMod:21)EPNGLQLASATS(UniMod:21)PTSSSAR2	P53739
AASEPNGLQLASATSPTSSSAR	AAS(UniMod:21)EPNGLQLASATSPTSSSAR2	P53739
AASFQDSTIPDAR	AAS(UniMod:21)FQDSTIPDAR2	P53742
AASPATVPQYR	AAS(UniMod:21)PATVPQYR2	Q08748
AASPETASVSPPIR	AAS(UniMod:21)PETASVSPPIR2	P40537
AASPFSSMK	AAS(UniMod:21)PFSSMK2	P32909
AASVSSSISNMEPSGQNK	AAS(UniMod:21)VSSSISNMEPSGQNK2	P18494
AASDAIPPASPK	AASDAIPPAS(UniMod:21)PK2	P00817
AASDAIPPASPKADAPIDK	AASDAIPPAS(UniMod:21)PKADAPIDK2	P00817
AASDAIPPASPKADAPIDK	AASDAIPPAS(UniMod:21)PKADAPIDK3	P00817
AASDDSDDNNDENMDLD	AASDDS(UniMod:21)DDNNDENMDLD2	P32590
AATIVYEDHVSSR	AAT(UniMod:21)IVYEDHVSSR2	Q06211
AATTISASGAATSISSQK	AAT(UniMod:21)TISASGAATSISSQK2	P53854
AAYGDISDEEEKKQK	AAYGDIS(UniMod:21)DEEEKKQK3	P38144
AAYLNDINSTESNYDPK	AAYLNDINSTESNY(UniMod:21)DPK2	Q02775
ACISPCER	AC(UniMod:4)IS(UniMod:21)PC(UniMod:4)ER2	P40368
ACVVYGGSPIGNQLR	AC(UniMod:4)VVYGGS(UniMod:21)PIGNQLR2	P06634
ADANSFAGPNLDDHQEDLLATK	ADANS(UniMod:21)FAGPNLDDHQEDLLATK3	P32074
ADCIEESASALK	ADC(UniMod:4)IEESAS(UniMod:21)ALK2	Q04322
ADDDSVTIISAGNDK	ADDDSVT(UniMod:21)IISAGNDK2	P38011
ADDEEDLSDENIQPELR	ADDEEDLS(UniMod:21)DENIQPELR2	P14164
ADDEEDLSDENIQPELR	ADDEEDLS(UniMod:21)DENIQPELR3	P14164
ADDEEDLSDENIQPELRGQ	ADDEEDLS(UniMod:21)DENIQPELRGQ2	P14164
ADDMPVVQADNQTSSSK	ADDMPVVQADNQTSS(UniMod:21)SK2	Q04602
ADDMPVVQADNQTSSSK	ADDMPVVQADNQTSSS(UniMod:21)K2	Q04602
ADEGIFTPGVGGGGIGIVK	ADEGIFT(UniMod:21)PGVGGGGIGIVK2	P38623
ADEPLVASNGIYSNSQPQSQVTLSDIR	ADEPLVASNGIYSNSQPQS(UniMod:21)QVTLSDIR3	P40456
ADESDPVESK	ADES(UniMod:21)DPVESK2	P38174
ADFTNNPVNGYNESDHGRMSPVLTTPK	ADFTNNPVNGYNESDHGRMS(UniMod:21)PVLTTPK3	P40484
ADFTNNPVNGYNESDHGRMSPVLTTPK	ADFTNNPVNGYNESDHGRMSPVLT(UniMod:21)TPK3	P40484
ADGTGEAQVDNSPTTESNSR	ADGTGEAQVDNS(UniMod:21)PTTESNSR2	P32499
ADIFPSESEGSSDYNPNHTSTPK	ADIFPSESEGSSDYNPNHT(UniMod:21)STPK3	Q12216
ADIFPSESEGSSDYNPNHTSTPK	ADIFPSESEGSSDYNPNHTS(UniMod:21)TPK3	Q12216
ADIPSSSSSSSPPPLPTRR	ADIPSSSSSS(UniMod:21)SPPPLPTRR2	Q06604
ADIPSSSSSSSPPPLPTR	ADIPSSSSSSS(UniMod:21)PPPLPTR2	Q06604
ADIPSSSSSSSPPPLPTRR	ADIPSSSSSSS(UniMod:21)PPPLPTRR3	Q06604
ADKPIPLHEYITLAELDVGDSE	ADKPIPLHEYITLAELDVGDS(UniMod:21)E3	P53280
ADNNLLPSPSPQLTEDIK	ADNNLLPS(UniMod:21)PS(UniMod:21)PQLTEDIK2	P53866
ADNNLLPSPSPQLTEDIK	ADNNLLPS(UniMod:21)PSPQLTEDIK2	P53866
ADNNLLPSPSPQLTEDIK	ADNNLLPSPS(UniMod:21)PQLTEDIK2	P53866
ADQGPQDEVEATQMNDLTSAISPSSR	ADQGPQDEVEATQMNDLTSAIS(UniMod:21)PSSR3	P25376
ADSFTKEELTQFRK	ADS(UniMod:21)FTKEELTQFRK3	Q07657
ADSLDFVDGYDAK	ADS(UniMod:21)LDFVDGYDAK2	P46970
ADSRLNMMDK	ADS(UniMod:21)RLNMMDK2	Q12753
ADSSEDGDEKLDSVNVGLVGHR	ADS(UniMod:21)SEDGDEKLDSVNVGLVGHR3	P39717
ADSTDLPAIPDSIILK	ADS(UniMod:21)TDLPAIPDSIILK2	Q12208
ADSGDTSSIHSSANNTK	ADSGDTSS(UniMod:21)IHSSANNTK3	Q06385
ADTGIAVEGATDAAR	ADT(UniMod:21)GIAVEGATDAAR2	P05030;P19657
ADTREALDFFAR	ADT(UniMod:21)REALDFFAR3	P00330;P38113;P00331
ADTLKPLPSVTSFGSPR	ADTLKPLPSVTS(UniMod:21)FGSPR3	Q08001
ADTLKPLPSVTSFGSPR	ADTLKPLPSVTSFGS(UniMod:21)PR3	Q08001
ADTSIRLEGDELENK	ADTS(UniMod:21)IRLEGDELENK2	P32569
ADTSIRLEGDELENK	ADTS(UniMod:21)IRLEGDELENK3	P32569
ADTSIRLEGDELENKTK	ADTS(UniMod:21)IRLEGDELENKTK3	P32569
ADVTSLDEDLR	ADVTS(UniMod:21)LDEDLR2	Q08873
ADVTSLDEDLRQLR	ADVTS(UniMod:21)LDEDLRQLR3	Q08873
AEAESLVAEAQLSNITR	AEAES(UniMod:21)LVAEAQLSNITR2	P53252;Q12230
AEALNLANTDSQYLTPTSGSPVR	AEALNLANTDSQYLTPTSGS(UniMod:21)PVR3	P10964
AEASFTFGTK	AEAS(UniMod:21)FTFGTK2	P32499
AEDDSFTAEISR	AEDDS(UniMod:21)FTAEISR2	P06779
AEDESEDVEDVER	AEDES(UniMod:21)EDVEDVER2	P14682
AEDESEDVEDVERVSK	AEDESEDVEDVERVS(UniMod:21)K3	P14682
AEESTDFSQFEEERNNDQYK	AEES(UniMod:21)T(UniMod:21)DFSQFEEERNNDQYK3	Q12434
AEKDAVSVFGFR	AEKDAVS(UniMod:21)VFGFR2	P0CX31;P0CX32
AELPANISLQESSSAK	AELPANIS(UniMod:21)LQESSSAK2	P24869
AEPTKVATPSIPQQPIPLK	AEPT(UniMod:21)KVATPSIPQQPIPLK3	P34216
AEPTKVATPSIPQQPIPLK	AEPTKVAT(UniMod:21)PSIPQQPIPLK3	P34216
AEQFLETDSDFAK	AEQFLETDS(UniMod:21)DFAK2	P38687
AESDAVAEANDIDD	AES(UniMod:21)DAVAEANDIDD2	P35180
AESGDDFDPILKR	AES(UniMod:21)GDDFDPILKR2	P40026
AESGDDFDPILKR	AES(UniMod:21)GDDFDPILKR3	P40026
AESITAVLYPNDNFAQGK	AES(UniMod:21)ITAVLYPNDNFAQGK2	P06738
AESVEPVENNVETAK	AES(UniMod:21)VEPVENNVETAK2	P38904
AESITAVLYPNDNFAQGK	AESIT(UniMod:21)AVLYPNDNFAQGK2	P06738
AESTSNIPPLDGEEK	AESTS(UniMod:21)NIPPLDGEEK2	P27692
AETVIDEEDFKDTKPVHK	AET(UniMod:21)VIDEEDFKDTKPVHK3	Q12481
AETVSQLQGLTAK	AETVS(UniMod:21)QLQGLTAK2	P35724
AEVTESPSSR	AEVTES(UniMod:21)PSSR2	Q06604
AEYPVSQNENIGTLK	AEYPVS(UniMod:21)QNENIGTLK2	Q12443
AEYPVSQNENIGTLK	AEYPVSQNENIGT(UniMod:21)LK2	Q12443
AFDEIIGNSHTDSSSNHK	AFDEIIGNSHTDSS(UniMod:21)SNHK3	P36036
AFDSSSNVSSSK	AFDSSS(UniMod:21)NVSSSK2	P53550
AFDSSSNVSSSKDLLQMLR	AFDSSSNVSSS(UniMod:21)KDLLQMLR3	P53550
AFENELLSSAPTEEPSQEQSIGPVSSR	AFENELLSSAPTEEPSQEQS(UniMod:21)IGPVSSR3	P38904
AFFPSRQSPLPK	AFFPSRQS(UniMod:21)PLPK2	Q06648
AFFPSRQSPLPK	AFFPSRQS(UniMod:21)PLPK3	Q06648
AFINYASDQGSSIK	AFINYAS(UniMod:21)DQGSSIK2	Q03780
AFQSAYPEFSR	AFQS(UniMod:21)AYPEFSR2	P32471
AFSIIPSQR	AFS(UniMod:21)IIPS(UniMod:21)QR2	P38970
AFSIIPSQR	AFS(UniMod:21)IIPSQR2	P38970
AFSPVYQNIPLESR	AFS(UniMod:21)PVYQNIPLESR2	P38854
AFSSSSETVPLSK	AFS(UniMod:21)SSSETVPLSK2	Q07655
AFSIIPSQR	AFSIIPS(UniMod:21)QR2	P38970
AFSSSSETVPLSK	AFSSS(UniMod:21)SETVPLSK2	Q07655
AFVEEKEEEEDVDDVESVQDLEVK	AFVEEKEEEEDVDDVES(UniMod:21)VQDLEVK3	P36159
AGAGHSNTLQVSTV	AGAGHS(UniMod:21)NTLQVSTV2	P00549
AGANSMIQNVVDSDTISETAAR	AGANS(UniMod:21)MIQNVVDSDTISETAAR3	P31539
AGATSSIIR	AGATSS(UniMod:21)IIR2	P40474
AGATTSRFIPLK	AGATTS(UniMod:21)RFIPLK2	Q01855
AGDNDDLGQASLDVSSLEVGK	AGDNDDLGQASLDVSS(UniMod:21)LEVGK2	Q03640
AGDNPENKDASMLDVSDAASNTTINGK	AGDNPENKDASMLDVSDAAS(UniMod:21)NTT(UniMod:21)INGK3	Q04739
AGFKPEEEPEDSSYDDFGKK	AGFKPEEEPEDS(UniMod:21)SYDDFGKK3	Q02959
AGFKPEEEPEDSSYDDFGKK	AGFKPEEEPEDSSY(UniMod:21)DDFGKK3	Q02959
AGFLFSGR	AGFLFS(UniMod:21)GR2	P43603;P32793
AGGASAGGWGSSR	AGGAS(UniMod:21)AGGWGSSR2	P06634
AGGASAGGWGSSR	AGGASAGGWGS(UniMod:21)SR2	P06634
AGIEEEEESFREESK	AGIEEEEES(UniMod:21)FREESK3	P09959
AGIEEEEESFREESKK	AGIEEEEES(UniMod:21)FREESKK3	P09959
AGIEEEEESFREESK	AGIEEEEESFREES(UniMod:21)K3	P09959
AGLDNVDAESK	AGLDNVDAES(UniMod:21)K2	P09064
AGLNDSADEEDTDINGNR	AGLNDS(UniMod:21)ADEEDTDINGNR2	Q06820
AGNREPPSTPSTLPK	AGNREPPST(UniMod:21)PSTLPK3	P38249
AGNRPTSAATSLVNR	AGNRPTS(UniMod:21)AATSLVNR2	P38427
AGNRPTSAATSLVNR	AGNRPTS(UniMod:21)AATSLVNR3	P38427
AGPSNKSVASLPSR	AGPSNKS(UniMod:21)VAS(UniMod:21)LPSR2	Q08269
AGPSNKSVASLPSR	AGPSNKS(UniMod:21)VASLPSR2	Q08269
AGPSSSKHSCSLTMDEQLSR	AGPSSSKHS(UniMod:21)C(UniMod:4)SLTMDEQLSR3	P38271
AGQVGGAGSIPGQYVPPSRR	AGQVGGAGSIPGQYVPPS(UniMod:21)RR3	Q04067
AGSEEEISPNSTSNVVVSR	AGS(UniMod:21)EEEISPNSTSNVVVSR2	P35193
AGSFLSSSFR	AGS(UniMod:21)FLSSSFR2	P38165
AGSHSVGLLPM	AGS(UniMod:21)HSVGLLPM2	P36137
AGSFGAPSSPTSGIPNPK	AGSFGAPSS(UniMod:21)PTSGIPNPK2	P32945
AGSFLSSSFR	AGSFLSSS(UniMod:21)FR2	P38165
AGSGTSQLDQLAALQALSSSLNK	AGSGTSQLDQLAALQALSSS(UniMod:21)LNK3	Q99383
AGSSAGANKDDTKLQSQLAK	AGSS(UniMod:21)AGANKDDTKLQSQLAK3	Q02642
AGSSELEEPIAIRPTSETVMYPYYAK	AGSS(UniMod:21)ELEEPIAIRPTSETVMYPYYAK3	P38708
AGTTVIGGGVGAIGK	AGTT(UniMod:21)VIGGGVGAIGK2	Q12466
AHFCGSSHNSFSSVSGNR	AHFC(UniMod:4)GSSHNS(UniMod:21)FSSVSGNR3	Q03656
AHFPAITPLSR	AHFPAITPLS(UniMod:21)R2	P32770
AHFPAITPLSR	AHFPAITPLS(UniMod:21)R3	P32770
AHLASNSSRSPSVSPVR	AHLASNSSRS(UniMod:21)PS(UniMod:21)VSPVR3	P39732
AHLASNSSRSPSVSPVR	AHLASNSSRS(UniMod:21)PSVSPVR3	P39732
AHLDDSGIEK	AHLDDS(UniMod:21)GIEK2	P25558
AHNGSSIDVVSIGDQNVLDR	AHNGS(UniMod:21)SIDVVSIGDQNVLDR3	Q12674
AHNGSSIDVVSIGDQNVLDR	AHNGSS(UniMod:21)IDVVSIGDQNVLDR3	Q12674
AHNVSTSNNSPSTDNDSISK	AHNVST(UniMod:21)SNNS(UniMod:21)PSTDNDSISK3	P47098;Q12470;P0C2J0;Q12273;P0CX75;Q04670;P0CX69;Q03434;P0CX74;P47100;Q6Q5H1;Q04711;Q12088;P0CX57;Q12085;P0CX73;Q92392;P0C2I6;P0CX59;Q12141;P0CX58;P0CX76;P0C2I2;P0CX65;Q12269;Q03855;P0C2J1;P0CX67;Q12193;P0CX71;Q99337;Q03619;Q12217;P0CX72;Q12316;O13535;Q03612;Q12485;P0C2I4;Q04706;P47099;Q03856;P0CX66;Q07793;P0C2I3;Q92393;P0C2I8;Q12414;P0CX60;P0CX68;P0CX70;O74302;P0C2I5;P0C2I9
AHNVSTFNNSPGPDNDLIR	AHNVSTFNNS(UniMod:21)PGPDNDLIR2	Q04215;Q12266;Q12490;Q04214
AHNVSTFNNSPGPDNDLIR	AHNVSTFNNS(UniMod:21)PGPDNDLIR3	Q04215;Q12266;Q12490;Q04214
AHNVSTSNNSPSTDNDSISK	AHNVSTS(UniMod:21)NNSPSTDNDSISK3	P47098;Q12470;P0C2J0;Q12273;P0CX75;Q04670;P0CX69;Q03434;P0CX74;P47100;Q6Q5H1;Q04711;Q12088;P0CX57;Q12085;P0CX73;Q92392;P0C2I6;P0CX59;Q12141;P0CX58;P0CX76;P0C2I2;P0CX65;Q12269;Q03855;P0C2J1;P0CX67;Q12193;P0CX71;Q99337;Q03619;Q12217;P0CX72;Q12316;O13535;Q03612;Q12485;P0C2I4;Q04706;P47099;Q03856;P0CX66;Q07793;P0C2I3;Q92393;P0C2I8;Q12414;P0CX60;P0CX68;P0CX70;O74302;P0C2I5;P0C2I9
AHNVSTSINSPSTDNDSISK	AHNVSTSINSPS(UniMod:21)TDNDSISK3	Q99231;Q12441
AHNVSTSNNSPSTDNDSISK	AHNVSTSNNS(UniMod:21)PSTDNDSISK2	P47098;Q12470;P0C2J0;Q12273;P0CX75;Q04670;P0CX69;Q03434;P0CX74;P47100;Q6Q5H1;Q04711;Q12088;P0CX57;Q12085;P0CX73;Q92392;P0C2I6;P0CX59;Q12141;P0CX58;P0CX76;P0C2I2;P0CX65;Q12269;Q03855;P0C2J1;P0CX67;Q12193;P0CX71;Q99337;Q03619;Q12217;P0CX72;Q12316;O13535;Q03612;Q12485;P0C2I4;Q04706;P47099;Q03856;P0CX66;Q07793;P0C2I3;Q92393;P0C2I8;Q12414;P0CX60;P0CX68;P0CX70;O74302;P0C2I5;P0C2I9
AHNVSTSNNSPSTDNDSISK	AHNVSTSNNS(UniMod:21)PSTDNDSISK3	P47098;Q12470;P0C2J0;Q12273;P0CX75;Q04670;P0CX69;Q03434;P0CX74;P47100;Q6Q5H1;Q04711;Q12088;P0CX57;Q12085;P0CX73;Q92392;P0C2I6;P0CX59;Q12141;P0CX58;P0CX76;P0C2I2;P0CX65;Q12269;Q03855;P0C2J1;P0CX67;Q12193;P0CX71;Q99337;Q03619;Q12217;P0CX72;Q12316;O13535;Q03612;Q12485;P0C2I4;Q04706;P47099;Q03856;P0CX66;Q07793;P0C2I3;Q92393;P0C2I8;Q12414;P0CX60;P0CX68;P0CX70;O74302;P0C2I5;P0C2I9
AHPNFPIALQWTGGR	AHPNFPIALQWT(UniMod:21)GGR3	P07149
AHQEESSEDVGGDMVETLNGQTK	AHQEES(UniMod:21)SEDVGGDMVETLNGQTK3	P11075
AHSPQTDLKDDHDESTPDPQSK	AHS(UniMod:21)PQTDLKDDHDESTPDPQSK3	Q02629
AHSSMVGFDLPQR	AHS(UniMod:21)SMVGFDLPQR3	P00560
AHSSMVGFDLPQR	AHSS(UniMod:21)MVGFDLPQR2	P00560
AHVSSAEMIPSSPQRK	AHVSSAEMIPSS(UniMod:21)PQRK3	P38257
AIAGEQDIESQAGLMSNEEVL	AIAGEQDIES(UniMod:21)QAGLMSNEEVL2	P38995
AIASSPSLNSNLSK	AIAS(UniMod:21)S(UniMod:21)PSLNSNLSK2	P32486
AIASSPSLNSNLSK	AIAS(UniMod:21)SPSLNSNLSK2	P32486
AIASSPSLNSNLSK	AIASS(UniMod:21)PSLNSNLSK2	P32486
AIDASKDQDTMME	AIDAS(UniMod:21)KDQDTMME2	P40010
AIDISSLSGETSSGYK	AIDISS(UniMod:21)LSGETSSGYK2	Q12275
AIDISSLSGETSSGYKR	AIDISS(UniMod:21)LSGETSSGYKR3	Q12275
AIEQLNYTPIK	AIEQLNYT(UniMod:21)PIK2	P04147
AIEVSETPNHVLYSNR	AIEVSET(UniMod:21)PNHVLYSNR3	P15705
AIKEESQSIYIPR	AIKEESQS(UniMod:21)IYIPR2	P17255
AIKEESQSIYIPR	AIKEESQS(UniMod:21)IYIPR3	P17255
AIKHPDADSLYVSTIDVGDEEGPR	AIKHPDADS(UniMod:21)LYVSTIDVGDEEGPR3	P46672
AILGSVER	AILGS(UniMod:21)VER2	P04801
AINSPIIRPSSSNGVPTTSR	AINS(UniMod:21)PIIRPSSSNGVPTTSR3	P23201
AINTEHVGGLCPKPGSSQGSNEYLK	AINTEHVGGLC(UniMod:4)PKPGSS(UniMod:21)QGSNEYLK3	P34223
AIPAPHEILTSNVVTR	AIPAPHEILT(UniMod:21)SNVVTR2	P06242
AIPAPHEILTSNVVTR	AIPAPHEILT(UniMod:21)SNVVTR3	P06242
AIPAPHEILTSNVVTR	AIPAPHEILTS(UniMod:21)NVVTR3	P06242
AIPSPVKSSSVLDSTAKK	AIPS(UniMod:21)PVKSSSVLDSTAKK3	Q12369
AIPSLSSSIPYSVPNSNK	AIPSLSSS(UniMod:21)IPYSVPNSNK2	P22211
AIQIPAVSSDESLR	AIQIPAVSS(UniMod:21)DESLR2	P43616
AIQIPAVSSDESLR	AIQIPAVSSDES(UniMod:21)LR2	P43616
AISASRLTAEEDER	AIS(UniMod:21)ASRLTAEEDER3	Q12518
AISDAMFANPK	AIS(UniMod:21)DAMFANPK2	P49090
AISEESLSPSEAIANR	AIS(UniMod:21)EES(UniMod:21)LSPSEAIANR2	P40563
AISLTEPEAEFVVR	AIS(UniMod:21)LTEPEAEFVVR2	P32074
AISPDITLFNK	AIS(UniMod:21)PDITLFNK2	Q04066
AISSDQLFGR	AIS(UniMod:21)SDQLFGR2	P38682
AISSDQLFGRGSFDEAANR	AIS(UniMod:21)SDQLFGRGS(UniMod:21)FDEAANR3	P38682
AISASRLTAEEDER	AISASRLT(UniMod:21)AEEDER3	Q12518
AISEESLSPSEAIANR	AISEESLS(UniMod:21)PSEAIANR2	P40563
AISEESLSPSEAIANR	AISEESLSPS(UniMod:21)EAIANR2	P40563
AISLTEPEAEFVVR	AISLT(UniMod:21)EPEAEFVVR2	P32074
AISPDNASTNENDSNKATLSTVR	AISPDNAS(UniMod:21)TNENDSNKATLSTVR3	Q07963
AISSSPFHSR	AISS(UniMod:21)SPFHSR2	Q03897
AISSDQLFGRGSFDEAANR	AISSDQLFGRGS(UniMod:21)FDEAANR2	P38682
AISSDQLFGRGSFDEAANR	AISSDQLFGRGS(UniMod:21)FDEAANR3	P38682
AISSSPFHSR	AISSS(UniMod:21)PFHSR2	Q03897
AITMTNTNEVAGNTTCNK	AIT(UniMod:21)MTNTNEVAGNTTC(UniMod:4)NK2	P38148
AITPSNEGVKPNTSLEGMTSSPMESTQQSK	AIT(UniMod:21)PSNEGVKPNTSLEGMTSSPMESTQQSK3	P17106
AITSPSRTATPK	AITS(UniMod:21)PSRTAT(UniMod:21)PK2	P32571
AIVQVFEGTSGIDVK	AIVQVFEGTS(UniMod:21)GIDVK2	P16140
AIVSESSTLHEMK	AIVSESS(UniMod:21)TLHEMK3	P23255
AKDEDIDPMDPMSPLNKDVS	AKDEDIDPMDPMS(UniMod:21)PLNKDVS2	Q04336
AKEDDLQLADTASIEEQPQTQGPIR	AKEDDLQLADTAS(UniMod:21)IEEQPQTQGPIR3	P38994
AKEEELINSSINEEDYAAK	AKEEELINS(UniMod:21)SINEEDYAAK3	P46676
AKEEELINSSINEEDYAAK	AKEEELINSS(UniMod:21)INEEDYAAK3	P46676
AKESQGASPTLGQSEAYHR	AKESQGAS(UniMod:21)PTLGQSEAYHR3	P46997
AKESQGASPTLGQSEAYHR	AKESQGASPT(UniMod:21)LGQSEAYHR3	P46997
AKGSGGTSELGGSESTPLLR	AKGSGGTSELGGSEST(UniMod:21)PLLR2	P47818
AKGSGGTSELGGSESTPLLR	AKGSGGTSELGGSEST(UniMod:21)PLLR3	P47818
AKGVIPERAPSPTAK	AKGVIPERAPS(UniMod:21)PTAK2	Q12017
AKGVIPERAPSPTAK	AKGVIPERAPS(UniMod:21)PTAK3	Q12017
AKLSNSSLSNLFK	AKLS(UniMod:21)NSS(UniMod:21)LSNLFK2	P13259
AKLSNSSLSNLFK	AKLS(UniMod:21)NSSLSNLFK2	P13259
AKLSNSSLSNLFK	AKLS(UniMod:21)NSSLSNLFK3	P13259
AKLSNSSLSNLFKK	AKLS(UniMod:21)NSSLSNLFKK3	P13259
AKLSNSSLSNLFKK	AKLSNS(UniMod:21)S(UniMod:21)LSNLFKK3	P13259
AKLSNSSLSNLFKK	AKLSNS(UniMod:21)SLSNLFKK3	P13259
AKNSPEPNEFLR	AKNS(UniMod:21)PEPNEFLR2	Q08951
AKNSPEPNEFLR	AKNS(UniMod:21)PEPNEFLR3	Q08951
AKNSPEPNEFLRDQSTDI	AKNS(UniMod:21)PEPNEFLRDQSTDI2	Q08951
AKNSPEPNEFLRDQSTDI	AKNS(UniMod:21)PEPNEFLRDQSTDI3	Q08951
AKNSLELELSDDDEDDVLQQYR	AKNSLELELS(UniMod:21)DDDEDDVLQQYR3	P25588
AKPPTTSTSLDFQR	AKPPT(UniMod:21)TSTSLDFQR2	Q07872
AKQPVKDGPLSTNVEAK	AKQPVKDGPLS(UniMod:21)TNVEAK3	P04840
AKQSLDVSSDR	AKQS(UniMod:21)LDVSSDR2	P05743;P53221
AKQSPLSSDVPGK	AKQS(UniMod:21)PLSSDVPGK2	P43564
AKQSPLSSDVPGK	AKQS(UniMod:21)PLSSDVPGK3	P43564
AKSCGVDAMSVDDLKK	AKS(UniMod:21)C(UniMod:4)GVDAMSVDDLKK3	P0CX44;P0CX43
AKSEGEGEVIDYNDDESLAK	AKS(UniMod:21)EGEGEVIDYNDDESLAK3	P53830
AKSNLAGQPAAAYTNTGK	AKS(UniMod:21)NLAGQPAAAYTNTGK3	Q03177
AKTIVWNGPPGVFEFEK	AKT(UniMod:21)IVWNGPPGVFEFEK3	P00560
AKTMTSFESGMDQESLPK	AKT(UniMod:21)MTSFES(UniMod:21)GMDQESLPK3	P40563
AKTMTSFESGMDQESLPK	AKT(UniMod:21)MTSFESGMDQESLPK2	P40563
AKTMTSFESGMDQESLPK	AKT(UniMod:21)MTSFESGMDQESLPK3	P40563
AKTPTPEPSPASTVASVSTSTSK	AKT(UniMod:21)PTPEPSPASTVASVSTSTSK3	P40566
AKTPTPEPSPASTVASVSTSTSK	AKTPT(UniMod:21)PEPSPASTVASVSTSTSK3	P40566
AKTTSYFTSSSSNNTTMR	AKTT(UniMod:21)SYFTSSSSNNTTMR3	P23493
AKTTSYFTSSSSNNTTMR	AKTTSY(UniMod:21)FTSSSSNNTTMR3	P23493
AKVENRLSQLEGR	AKVENRLS(UniMod:21)QLEGR3	Q12499
ALALSSASTR	ALALS(UniMod:21)SASTR2	P46995
ALALSSASTR	ALALSS(UniMod:21)ASTR2	P46995
ALDADVVSIEFSK	ALDADVVS(UniMod:21)IEFSK2	P05694
ALEDDSASWDQFAVNEKK	ALEDDS(UniMod:21)ASWDQFAVNEKK3	P53297
ALEDDSASWDQFAVNEK	ALEDDSAS(UniMod:21)WDQFAVNEK2	P53297
ALEDDSASWDQFAVNEK	ALEDDSAS(UniMod:21)WDQFAVNEK3	P53297
ALEDTTDTSNDHLSESDIDNK	ALEDTTDTSNDHLS(UniMod:21)ESDIDNK3	P53276
ALEDTTDTSNDHLSESDIDNK	ALEDTTDTSNDHLSES(UniMod:21)DIDNK3	P53276
ALEESRITAQEDEQR	ALEES(UniMod:21)RITAQEDEQR3	Q05785
ALEEVSLK	ALEEVS(UniMod:21)LK2	P14126
ALELSEVK	ALELS(UniMod:21)EVK2	P36015
ALENPTRPFLAILGGAK	ALENPT(UniMod:21)RPFLAILGGAK3	P00560
ALENTSEEDGDDDLSLFR	ALENT(UniMod:21)SEEDGDDDLSLFR2	P40072
ALENTSEEDGDDDLSLFR	ALENTS(UniMod:21)EEDGDDDLSLFR2	P40072
ALESILVKK	ALES(UniMod:21)ILVKK2	P41807
ALESVGSDTTFK	ALESVGS(UniMod:21)DTTFK2	P40477
ALESVGSDTTFK	ALESVGSDT(UniMod:21)TFK2	P40477
ALETMMYPASENGINPAK	ALETMMYPAS(UniMod:21)ENGINPAK2	P32832
ALFVFCSNDSSSR	ALFVFC(UniMod:4)SNDSS(UniMod:21)SR2	P38243
ALFVFCSNDSSSR	ALFVFC(UniMod:4)SNDSSS(UniMod:21)R2	P38243
ALGFSPASK	ALGFS(UniMod:21)PASK2	P32873
ALGMAGESNMNFTPTKK	ALGMAGESNMNFT(UniMod:21)PTKK3	P32505
ALGSSLEMSQIMDAGTNK	ALGSS(UniMod:21)LEMSQIMDAGTNK2	Q3E705
ALKQEAFSTNSSNK	ALKQEAFST(UniMod:21)NSSNK2	P34223
ALKQEAFSTNSSNK	ALKQEAFSTNS(UniMod:21)SNK3	P34223
ALLELLDDSPVTPGETRPAYDGYEASK	ALLELLDDS(UniMod:21)PVTPGETRPAYDGYEASK3	P53252
ALLELLDDSPVTPGEAR	ALLELLDDSPVT(UniMod:21)PGEAR2	Q12230
ALLELLDDSPVTPGEARPAYDGYEASR	ALLELLDDSPVT(UniMod:21)PGEARPAYDGYEASR3	Q12230
ALLELLDDSPVTPGETRPAYDGYEASK	ALLELLDDSPVT(UniMod:21)PGETRPAYDGYEASK3	P53252
ALLSNASQLEMVPPSATAR	ALLSNAS(UniMod:21)QLEMVPPSATAR2	P38837
ALLTLLSDHPLTSLISQESIK	ALLTLLSDHPLTSLISQES(UniMod:21)IK3	Q04007
ALNDFLSSESVHTHDSSR	ALNDFLSSES(UniMod:21)VHTHDSSR3	P23900
ALNLNSESLENSSVEK	ALNLNSESLENSS(UniMod:21)VEK2	Q01477
ALNSPKKDFGPYLDSENDIR	ALNS(UniMod:21)PKKDFGPYLDSENDIR3	P53129
ALPDAVTIIEPK	ALPDAVT(UniMod:21)IIEPK2	P05750
ALPDAVTIIEPKEEEPILAPSVK	ALPDAVT(UniMod:21)IIEPKEEEPILAPSVK3	P05750
ALPDAVTIIEPKEEEPILAPSVK	ALPDAVTIIEPKEEEPILAPS(UniMod:21)VK3	P05750
ALPSITDIPVSDDSDIKR	ALPS(UniMod:21)ITDIPVSDDSDIKR3	P46676
ALPSIHVPTIDSSPLSEAK	ALPSIHVPTIDS(UniMod:21)SPLSEAK3	P32944
ALPTSSSSLGR	ALPTS(UniMod:21)SSSLGR2	P30665
ALPTSSSSLGR	ALPTSSSS(UniMod:21)LGR2	P30665
ALQSLTSK	ALQS(UniMod:21)LTSK2	Q08745;P46784
ALQSTLSSTSMYLDSFQR	ALQSTLS(UniMod:21)STSMYLDSFQR2	Q08831
ALQSTLSSTSMYLDSFQR	ALQSTLSST(UniMod:21)SMYLDSFQR3	Q08831
ALSLDDLVNHDENEK	ALS(UniMod:21)LDDLVNHDENEK2	O13297
ALSLDDLVNHDENEKVK	ALS(UniMod:21)LDDLVNHDENEKVK3	O13297
ALSLGPEESDNK	ALS(UniMod:21)LGPEESDNK2	Q03361
ALSLGPEESDNKLK	ALS(UniMod:21)LGPEESDNKLK2	Q03361
ALSLGPEESDNKLK	ALS(UniMod:21)LGPEESDNKLK3	Q03361
ALSPIPSPTR	ALS(UniMod:21)PIPS(UniMod:21)PTR2	P39969
ALSPIPSPTR	ALS(UniMod:21)PIPSPTR2	P39969
ALSTASLISSNGQTSASK	ALS(UniMod:21)TASLISSNGQTSASK2	Q02805
ALSTDMTSNILSSTNASSNEENSR	ALS(UniMod:21)TDMTSNILSSTNASSNEENSR3	P47988
ALSVSDLSYVANSQSSPVR	ALS(UniMod:21)VSDLSYVANSQSSPVR2
ALSNNISQESLVAPAPEQGVPPAISR	ALSNNIS(UniMod:21)QESLVAPAPEQGVPPAISR3	P38427
ALSNNISQESLVAPAPEQGVPPAISR	ALSNNISQESLVAPAPEQGVPPAIS(UniMod:21)R3	P38427
ALSPIPSPTR	ALSPIPS(UniMod:21)PTR2	P39969
ALSTASLISSNGQTSASK	ALSTAS(UniMod:21)LISSNGQTSASK2	Q02805
ALSVSDLSYVANSQSSPVR	ALSVS(UniMod:21)DLSYVANSQSSPVR2
ALTHLELEAADDDDSK	ALT(UniMod:21)HLELEAADDDDSK3	P32461
ALTHLELEAADDDDSKQLTTR	ALT(UniMod:21)HLELEAADDDDSKQLTTR3	P32461
ALTKFEASQVTEK	ALT(UniMod:21)KFEASQVTEK2	P0CX84;P0CX85
ALTKFEASQVTEK	ALT(UniMod:21)KFEASQVTEK3	P0CX84;P0CX85
ALTNTDNFIEMYHNQQR	ALT(UniMod:21)NTDNFIEMYHNQQR3	Q12236
ALTPERNTVPLK	ALT(UniMod:21)PERNTVPLK2	P25558
ALTPERNTVPLKNNDSR	ALT(UniMod:21)PERNTVPLKNNDSR3	P25558
ALTAAEESDEER	ALTAAEES(UniMod:21)DEER2	P48234
ALTAAEESDEERIAMK	ALTAAEES(UniMod:21)DEERIAMK3	P48234
ALTAAEESDEERIAMKDGR	ALTAAEES(UniMod:21)DEERIAMKDGR3	P48234
ALTAAITPMNK	ALTAAIT(UniMod:21)PMNK2	Q05775
ALTDLADSMDDVPHPNASAVSSR	ALTDLADSMDDVPHPNAS(UniMod:21)AVSSR3	P24279
ALTSPERWEIR	ALTS(UniMod:21)PERWEIR2	P24384
ALTYTPPKK	ALTY(UniMod:21)TPPKK2	P36008
ALTYTPPKK	ALTYT(UniMod:21)PPKK2	P36008
AMDNGLSLPISR	AMDNGLSLPIS(UniMod:21)R2	P23642
AMDRSDIFR	AMDRS(UniMod:21)DIFR2	Q03208
AMDYAISIENIV	AMDYAIS(UniMod:21)IENIV2	P32496
AMEVDEKPTETYSDVGGLDK	AMEVDEKPT(UniMod:21)ETYSDVGGLDK3	P33297
AMNFSGSPGAVSTSPTQSFMNTLPR	AMNFSGS(UniMod:21)PGAVSTSPTQSFMNTLPR3	P40510
AMNFSGSPGAVSTSPTQSFMNTLPR	AMNFSGSPGAVST(UniMod:21)SPTQSFMNTLPR3	P40510
AMNTPLQQQEGLK	AMNT(UniMod:21)PLQQQEGLK2	P38165
AMSLQSFPNGNPLMQAPTPHPR	AMS(UniMod:21)LQSFPNGNPLMQAPTPHPR3	P39523
ANDIEILEPMESLR	ANDIEILEPMES(UniMod:21)LR2	P32901
ANDIEILEPMESLR	ANDIEILEPMES(UniMod:21)LR3	P32901
ANDIEILEPMESLRSTTKY	ANDIEILEPMES(UniMod:21)LRS(UniMod:21)TTKY3	P32901
ANDIEILEPMESLRSTTK	ANDIEILEPMES(UniMod:21)LRSTTK2	P32901
ANDIEILEPMESLRSTTK	ANDIEILEPMES(UniMod:21)LRSTTK3	P32901
ANDIEILEPMESLRSTTKY	ANDIEILEPMES(UniMod:21)LRSTTKY3	P32901
ANDIEILEPMESLRSTTKY	ANDIEILEPMESLRST(UniMod:21)T(UniMod:21)KY3	P32901
ANDQSTAETIELSTATVPAEASPVEDEVR	ANDQSTAETIELSTATVPAEAS(UniMod:21)PVEDEVR3	P14922
ANIPPSPR	ANIPPS(UniMod:21)PR2	P32380
ANKPPESPPQSK	ANKPPES(UniMod:21)PPQSK2	Q03281
ANKPPESPPQSK	ANKPPES(UniMod:21)PPQSK3	Q03281
ANLDKPITEGIASPTSPK	ANLDKPITEGIAS(UniMod:21)PTS(UniMod:21)PK2	Q01389
ANLDKPITEGIASPTSPK	ANLDKPITEGIAS(UniMod:21)PTSPK3	Q01389
ANLDKPITEGIASPTSPK	ANLDKPITEGIASPT(UniMod:21)S(UniMod:21)PK3	Q01389
ANLDKPITEGIASPTSPK	ANLDKPITEGIASPTS(UniMod:21)PK2	Q01389
ANLDQNLNSPDNNRFPSSTSSSNR	ANLDQNLNS(UniMod:21)PDNNRFPSSTSSSNR3	Q00816
ANMDNESLSPTPISEK	ANMDNES(UniMod:21)LSPTPISEK2	Q08234
ANMFDALMNNDGDSD	ANMFDALMNNDGDS(UniMod:21)D2	P39936
ANMLAQGSPAASK	ANMLAQGS(UniMod:21)PAASK2	P06782
ANPVISPYSSSHLR	ANPVISPYSSS(UniMod:21)HLR3	P32618
ANSAEDLKAFVNEVNK	ANS(UniMod:21)AEDLKAFVNEVNK3	P46683
ANSEPPTPAGTPNVPTR	ANS(UniMod:21)EPPTPAGTPNVPTR2	P40563
ANSESAFTGSLNK	ANS(UniMod:21)ESAFTGSLNK2	P07866
ANSFEPQSWQK	ANS(UniMod:21)FEPQS(UniMod:21)WQK2	Q06628
ANSFEPQSWQKK	ANS(UniMod:21)FEPQS(UniMod:21)WQKK2	Q06628
ANSFEPQSWQK	ANS(UniMod:21)FEPQSWQK2	Q06628
ANSFNKEALQR	ANS(UniMod:21)FNKEALQR2	P53924
ANSFTQLAQNQQFPGSGK	ANS(UniMod:21)FTQLAQNQQFPGSGK2	P53953
ANSFTQLAQNQQFPGSGK	ANS(UniMod:21)FTQLAQNQQFPGSGK3	P53953
ANSLAYLPSILPEQDPLLK	ANS(UniMod:21)LAYLPSILPEQDPLLK2	P31374
ANSPKKPSDGTGVSASDTPK	ANS(UniMod:21)PKKPSDGTGVSASDTPK3	P50105
ANSSDTIYFRPK	ANS(UniMod:21)S(UniMod:21)DTIYFRPK2	P36003
ANSSANLAAKSSTSLSNLPAVK	ANS(UniMod:21)SANLAAKS(UniMod:21)STS(UniMod:21)LSNLPAVK3	P32386
ANSSDTIYFRPK	ANS(UniMod:21)SDTIYFRPK2	P36003
ANSSDTIYFRPK	ANS(UniMod:21)SDTIYFRPK3	P36003
ANSSTLIHQLSR	ANS(UniMod:21)STLIHQLS(UniMod:21)R2	P32488
ANSSTLIHQLSR	ANS(UniMod:21)STLIHQLSR2	P32488
ANSSTSSENPSLTPFDIESNNDR	ANS(UniMod:21)STSSENPSLTPFDIESNNDR3	P10961
ANSTSTLEGNEK	ANS(UniMod:21)TSTLEGNEK2	Q99247
ANSTTLGGLFR	ANS(UniMod:21)TTLGGLFR2	P38750
ANSFEPQSWQKK	ANSFEPQS(UniMod:21)WQKK2	Q06628
ANSIPSVIGAQEPPQEASPAEEATK	ANSIPS(UniMod:21)VIGAQEPPQEASPAEEATK3	P14922
ANSIPSVIGAQEPPQEASPAEEATK	ANSIPSVIGAQEPPQEAS(UniMod:21)PAEEATK3	P14922
ANSLAYLPSILPEQDPLLK	ANSLAY(UniMod:21)LPSILPEQDPLLK3	P31374
ANSNEDGESVSSIQESPK	ANSNEDGES(UniMod:21)VSS(UniMod:21)IQESPK2	P34216
ANSNEDGESVSSIQESPK	ANSNEDGES(UniMod:21)VSSIQESPK2	P34216
ANSNEDGESVSSIQESPKISAQPK	ANSNEDGESVSS(UniMod:21)IQES(UniMod:21)PKISAQPK3	P34216
ANSNEDGESVSSIQESPK	ANSNEDGESVSSIQES(UniMod:21)PK2	P34216
ANSNEDGESVSSIQESPKISAQPK	ANSNEDGESVSSIQES(UniMod:21)PKISAQPK3	P34216
ANSQSISNSVSSSDVSGR	ANSQSIS(UniMod:21)NSVSSSDVSGR2	P42944
ANSQSISNSVSSSDVSGR	ANSQSISNSVS(UniMod:21)SSDVSGR2	P42944
ANSSDTIYFRPK	ANSS(UniMod:21)DTIYFRPK2	P36003
ANSSPTTNIDHLK	ANSS(UniMod:21)PTTNIDHLK2	P40343
ANSSPTTNIDHLK	ANSS(UniMod:21)PTTNIDHLK3	P40343
ANSSTLIHQLSR	ANSS(UniMod:21)TLIHQLSR3	P32488
ANSSTTTLDAIKPNSK	ANSS(UniMod:21)TTT(UniMod:21)LDAIKPNSK3	P38809
ANSSTTTLDAIKPNSK	ANSS(UniMod:21)TTTLDAIKPNSK2	P38809
ANSSTTTLDAIKPNSK	ANSS(UniMod:21)TTTLDAIKPNSK3	P38809
ANSSANLAAKSSTSLSNLPAVK	ANSSANLAAKSS(UniMod:21)TS(UniMod:21)LSNLPAVK3	P32386
ANSSDTIYFRPK	ANSSDT(UniMod:21)IYFRPK3	P36003
ANSSTSSENPSLTPFDIESNNDRK	ANSST(UniMod:21)SSENPSLTPFDIESNNDRK3	P10961
ANSSTTTLDAIKPNSK	ANSSTT(UniMod:21)T(UniMod:21)LDAIKPNSK2	P38809
ANSSTTTLDAIKPNSK	ANSSTTT(UniMod:21)LDAIKPNSK3	P38809
ANTGEENISSGTVEEILEK	ANT(UniMod:21)GEENISSGTVEEILEK2	Q12246
ANTGCLSPGAFLSK	ANTGC(UniMod:4)LS(UniMod:21)PGAFLSK2	P38985
ANTGGSTCSLASPTIAQTIQQSNIK	ANTGGS(UniMod:21)TC(UniMod:4)SLAS(UniMod:21)PTIAQTIQQSNIK3	P33306
ANYSPDPSAPR	ANYS(UniMod:21)PDPSAPR2	P38321
APADAEKKDEAIPELVEGQTFDADVE	APADAEKKDEAIPELVEGQT(UniMod:21)FDADVE3	Q02642
APAQETVTTPTSKPAQAR	APAQETVTT(UniMod:21)PTSKPAQAR3	Q03497
APATGTISPDSTK	APATGTIS(UniMod:21)PDSTK2	P35192
APEAEQVLSAAATFPIAQPATDVEAR	APEAEQVLSAAATFPIAQPAT(UniMod:21)DVEAR3	P40212;Q12690
APEVEASPVVSK	APEVEAS(UniMod:21)PVVSK2	P33301
APEVEASPVVSK	APEVEASPVVS(UniMod:21)K2	P33301
APGGRDSIITGDAHNISK	APGGRDS(UniMod:21)IITGDAHNISK3	P53832
APGSDDEEGGNLGRPIENPK	APGS(UniMod:21)DDEEGGNLGRPIENPK3	P39928
APGSPAPASPTIR	APGSPAPAS(UniMod:21)PTIR2	Q04751
APIGTVVSPYSK	APIGTVVS(UniMod:21)PYSK2	P32909
APKPPSYPSPVQPPQSPSFNNR	APKPPS(UniMod:21)YPSPVQPPQSPSFNNR3	P38041
APKPPSYPSPVQPPQSPSFNNR	APKPPSYPS(UniMod:21)PVQPPQSPSFNNR3	P38041
APKSPEVIEID	APKS(UniMod:21)PEVIEID2	P53044
APNGSTIDLDFTLR	APNGS(UniMod:21)TIDLDFTLR2	P11972
APPPKEEPAAPTSTATNMFSALMGESDDEE	APPPKEEPAAPTSTATNMFSALMGES(UniMod:21)DDEE3	P39935
APPVTAAPLPSVTPVPPAVPVPQANTSNEK	APPVTAAPLPSVT(UniMod:21)PVPPAVPVPQANTSNEK3	P32521
APQIIHSSPEFITSTR	APQIIHS(UniMod:21)SPEFITSTR3	Q12132
APQIIHSSPEFITSTR	APQIIHSS(UniMod:21)PEFITSTR3	Q12132
APSDTTFDLYK	APS(UniMod:21)DTTFDLYK2	Q01080
APSPTAKLEEALEEAIAK	APS(UniMod:21)PTAKLEEALEEAIAK2	Q12017
APSPTAKLEEALEEAIAK	APS(UniMod:21)PTAKLEEALEEAIAK3	Q12017
APSSVSMVSPPPLHK	APS(UniMod:21)SVSMVSPPPLHK2	P38968
APSSVSMVSPPPLHK	APS(UniMod:21)SVSMVSPPPLHK3	P38968
APSSVSMVSPPPLHK	APSS(UniMod:21)VS(UniMod:21)MVSPPPLHK2	P38968
APSSVSMVSPPPLHK	APSS(UniMod:21)VSMVSPPPLHK2	P38968
APSSVSMVSPPPLHK	APSSVSMVS(UniMod:21)PPPLHK3	P38968
APTAAELQAPPPPPSSTK	APT(UniMod:21)AAELQAPPPPPSSTK2	Q12230
APTASQLQNPPPPPSTTK	APT(UniMod:21)ASQLQNPPPPPSTTK2	P53252
APTASQLQNPPPPPSTTK	APT(UniMod:21)ASQLQNPPPPPSTTK3	P53252
APTPPAPSR	APT(UniMod:21)PPAPSR2	P38266
APTAAELQAPPPPPSSTKSKFFGK	APTAAELQAPPPPPSST(UniMod:21)KSKFFGK3	Q12230
APTAAELQAPPPPPSSTKSK	APTAAELQAPPPPPSSTKS(UniMod:21)K3	Q12230
APTAAELQAPPPPPSSTKSKFFGK	APTAAELQAPPPPPSSTKS(UniMod:21)KFFGK3	Q12230
APVASPRPAATPNLSK	APVAS(UniMod:21)PRPAAT(UniMod:21)PNLSK2	Q12117
APVASPRPAATPNLSK	APVAS(UniMod:21)PRPAAT(UniMod:21)PNLSK3	Q12117
APVASPRPAATPNLSK	APVAS(UniMod:21)PRPAATPNLSK2	Q12117
APVASPRPAATPNLSK	APVAS(UniMod:21)PRPAATPNLSK3	Q12117
APVASPRPAATPNLSK	APVASPRPAAT(UniMod:21)PNLSK2	Q12117
APVASPRPAATPNLSK	APVASPRPAAT(UniMod:21)PNLSK3	Q12117
APVASPRPAATPNLSKDK	APVASPRPAAT(UniMod:21)PNLSKDK2	Q12117
APVASPRPAATPNLSKDK	APVASPRPAAT(UniMod:21)PNLSKDK3	Q12117
APVKSQESINQK	APVKSQES(UniMod:21)INQK2	P14120
APVMEEKSGFFGGFFSTK	APVMEEKS(UniMod:21)GFFGGFFSTK3	P21576
APVVISESEEDEDRVAITR	APVVIS(UniMod:21)ES(UniMod:21)EEDEDRVAITR3	Q04673
APVVISESEEDEDR	APVVIS(UniMod:21)ESEEDEDR2	Q04673
APVVISESEEDEDRVAITR	APVVIS(UniMod:21)ESEEDEDRVAITR3	Q04673
APVVISESEEDEDRVAITR	APVVISES(UniMod:21)EEDEDRVAITR3	Q04673
APYSSNSTLNEVNK	APYSS(UniMod:21)NSTLNEVNK2	P33332
APYSSNSTLNEVNKR	APYSS(UniMod:21)NSTLNEVNKR3	P33332
APYSSNSTLNEVNKR	APYSSNS(UniMod:21)T(UniMod:21)LNEVNKR3	P33332
AQADIPATPIPYEPK	AQADIPAT(UniMod:21)PIPYEPK2	Q06675
AQALRDSSMSSYMSSK	AQALRDS(UniMod:21)SMSSYMSSK3	P15108;P02829
AQDIYQTLPVSR	AQDIYQTLPVS(UniMod:21)R2	P38166
AQDVDVSMQD	AQDVDVS(UniMod:21)MQD2	O13563
AQHESSSPVLCTR	AQHESSS(UniMod:21)PVLC(UniMod:4)TR3	P40066
AQLTSSSGGNIIVVSNR	AQLTSSS(UniMod:21)GGNIIVVSNR2	Q00764
AQPTEVSSILEER	AQPT(UniMod:21)EVSSILEER2	P07251
AQPTEVSSILEER	AQPTEVSS(UniMod:21)ILEER2	P07251
AQRPITGASLDLIK	AQRPITGAS(UniMod:21)LDLIK2	P04449;P24000
AQRPITGASLDLIK	AQRPITGAS(UniMod:21)LDLIK3	P04449;P24000
AQRPITGASLDLIKER	AQRPITGAS(UniMod:21)LDLIKER3	P04449;P24000
AQSIHIDDFENENN	AQS(UniMod:21)IHIDDFENENN2	P53185
AQSSLGSISK	AQSS(UniMod:21)LGSISK2	Q06407
AQSSPKQDHDEFLK	AQSS(UniMod:21)PKQDHDEFLK3	P53090
AQTLHAVHGVVVR	AQT(UniMod:21)LHAVHGVVVR3	Q03193
AQTLLEEAR	AQT(UniMod:21)LLEEAR2	P38041
AQTQSSVQLK	AQTQS(UniMod:21)SVQLK2	P27705
AQVESGRIETENDQLKK	AQVESGRIET(UniMod:21)ENDQLKK3	P47068
ARASLDLPGINHAETLLSQR	ARAS(UniMod:21)LDLPGINHAETLLSQR3	Q12675
AREQTIDSNASIPEWQK	AREQTIDSNAS(UniMod:21)IPEWQK3	P53112
ARLSMFNQDITEQVPLPK	ARLS(UniMod:21)MFNQDITEQVPLPK2	P47068
ARLSMFNQDITEQVPLPK	ARLS(UniMod:21)MFNQDITEQVPLPK3	P47068
ARPFYLTHLITQSVSPK	ARPFYLTHLITQSVS(UniMod:21)PK3	Q12163
ARQSLDLER	ARQS(UniMod:21)LDLER2	P38080
ARSATPTLQDQK	ARS(UniMod:21)AT(UniMod:21)PTLQDQK2	P43583
ARSIEGAVQVSK	ARS(UniMod:21)IEGAVQVSK2	P32325
ARSLSESIK	ARS(UniMod:21)LSESIK2	P38970
ARSSTNMGGTDKFNK	ARS(UniMod:21)STNMGGTDKFNK3	P40091
ARSSTNMGGTDKFNK	ARSST(UniMod:21)NMGGTDKFNK3	P40091
ARTSLDLPGVTNAASLIGTQQNN	ART(UniMod:21)SLDLPGVTNAASLIGTQQNN3	P32660
ARTSLDLPGVTNAASLIGTQQNN	ARTS(UniMod:21)LDLPGVTNAASLIGTQQNN3	P32660
ASAPGSVILLENLR	AS(UniMod:21)APGSVILLENLR2	P00560
ASFPIASSTTQTS	AS(UniMod:21)FPIASSTTQTS2	P53935
ASFPVVDSK	AS(UniMod:21)FPVVDSK2	P38850
ASFSAFADEGR	AS(UniMod:21)FSAFADEGR2	Q06251
ASFSIVTR	AS(UniMod:21)FSIVTR2	Q12497
ASFSLHNDKPQPAK	AS(UniMod:21)FSLHNDKPQPAK3	P43638
ASLDGQMLGK	AS(UniMod:21)LDGQMLGK2	P53094
ASLDLPGINHAETLLSQR	AS(UniMod:21)LDLPGINHAETLLSQR3	Q12675
ASLSLQAVR	AS(UniMod:21)LSLQAVR2	Q12674
ASLSLQAVRK	AS(UniMod:21)LSLQAVRK2	Q12674
ASNTLPELSGVNTNIATSDKYTTSR	AS(UniMod:21)NTLPELSGVNTNIATSDKYTTSR3	Q06604
ASQEDPFRFER	AS(UniMod:21)QEDPFRFER2	P36166
ASQEDPFRFER	AS(UniMod:21)QEDPFRFER3	P36166
ASSDASDLLR	AS(UniMod:21)SDAS(UniMod:21)DLLR2	P16861
ASSPSRPLFGVGTSPNR	AS(UniMod:21)SPSRPLFGVGTSPNR3	P38692
ASSTTISDVGDSFSTDQDNTNHR	AS(UniMod:21)STTISDVGDSFSTDQDNTNHR3	P36124
ASTFDLLK	AS(UniMod:21)TFDLLK2	P29465
ASVVGGPPLLPQK	AS(UniMod:21)VVGGPPLLPQK2	P48582
ASAFLSQNESSSK	ASAFLSQNES(UniMod:21)SSK2	Q03337
ASAFLSQNESSSK	ASAFLSQNESSS(UniMod:21)K2	Q03337
ASAPGSVILLENLR	ASAPGS(UniMod:21)VILLENLR2	P00560
ASASGNPAAVPSPIMTLNLK	ASASGNPAAVPSPIMT(UniMod:21)LNLK2	P22149
ASDMSKSATPSKEINFDDDF	ASDMS(UniMod:21)KSATPSKEINFDDDF3	P49723
ASDMSKSATPSKEINFDDDF	ASDMSKS(UniMod:21)AT(UniMod:21)PSKEINFDDDF3	P49723
ASDMSKSATPSKEINFDDDF	ASDMSKS(UniMod:21)ATPSKEINFDDDF3	P49723
ASDSSQSFR	ASDS(UniMod:21)SQSFR2	Q00816
ASDSQDDDIRSASTTNLDR	ASDSQDDDIRSAS(UniMod:21)TTNLDR2	Q03758
ASDSQDDDIRSASTTNLDR	ASDSQDDDIRSAS(UniMod:21)TTNLDR3	Q03758
ASDSQDDDIRSASTTNLDR	ASDSQDDDIRSASTT(UniMod:21)NLDR3	Q03758
ASDVSIESSYVPLTTVATSSR	ASDVSIES(UniMod:21)SYVPLTTVATSSR2	P34244
ASELSHSLPSPSQIK	ASELSHSLPS(UniMod:21)PSQIK3	P50105
ASELSHSLPSPSQIK	ASELSHSLPSPS(UniMod:21)QIK3	P50105
ASEYDTDSADEDWGKLK	ASEYDTDS(UniMod:21)ADEDWGKLK3	P53918
ASFSAFADEGRK	ASFS(UniMod:21)AFADEGRK2	Q06251
ASFSLHNDKPQPAK	ASFS(UniMod:21)LHNDKPQPAK3	P43638
ASFTDEEDEFILDVVR	ASFT(UniMod:21)DEEDEFILDVVR2	P11938
ASGAFTGENSVDQIKDVGAK	ASGAFTGENS(UniMod:21)VDQIKDVGAK2	P00942
ASGAFTGENSVDQIKDVGAK	ASGAFTGENS(UniMod:21)VDQIKDVGAK3	P00942
ASHPLTSSPLFEDSGTPCGK	ASHPLTSS(UniMod:21)PLFEDSGTPC(UniMod:4)GK3	P53094
ASHSSLLDNAK	ASHS(UniMod:21)SLLDNAK2	Q12315
ASIAAPVPCSDLHSTKSNDASR	ASIAAPVPC(UniMod:4)S(UniMod:21)DLHSTKSNDASR3	P53918
ASIAAPVPCSDLHSTKSNDASR	ASIAAPVPC(UniMod:4)SDLHST(UniMod:21)KS(UniMod:21)NDASR3	P53918
ASIAAPVPCSDLHSTKSNDASR	ASIAAPVPC(UniMod:4)SDLHSTKS(UniMod:21)NDASR3	P53918
ASIASSFRK	ASIASS(UniMod:21)FRK2	Q12230
ASISQTSRRTTMEPLSIPK	ASISQTS(UniMod:21)RRT(UniMod:21)TMEPLSIPK3	P11709
ASITVSGTKR	ASIT(UniMod:21)VSGTKR2	P25567
ASKSNSLITSTDPVEDHISK	ASKS(UniMod:21)NSLITSTDPVEDHISK2	Q06146
ASKSNSLITSTDPVEDHISK	ASKS(UniMod:21)NSLITSTDPVEDHISK3	Q06146
ASLSLQAVRK	ASLS(UniMod:21)LQAVRK2	Q12674
ASLSTFSSTFSDSPSKQR	ASLSTFSSTFSDS(UniMod:21)PSKQR2	P39523
ASLSTFSSTFSDSPSKQR	ASLSTFSSTFSDS(UniMod:21)PSKQR3	P39523
ASNFDSDDEMDENEIWSALVK	ASNFDS(UniMod:21)DDEMDENEIWSALVK3	Q12176
ASNISLGSVEQQQQQSITKPQNK	ASNIS(UniMod:21)LGSVEQQQQQSITKPQNK3	P29366
ASNISLGSVEQQQQQSITKPQNK	ASNISLGS(UniMod:21)VEQQQQQSITKPQNK3	P29366
ASNLAKPSVDDDDSPANIK	ASNLAKPSVDDDDS(UniMod:21)PANIK3	Q08972
ASNSSQTSNFLAEQYER	ASNS(UniMod:21)SQTSNFLAEQYER2	P33332
ASNSSQTSNFLAEQYER	ASNSS(UniMod:21)QTS(UniMod:21)NFLAEQYER2	P33332
ASNSSQTSNFLAEQYER	ASNSSQTS(UniMod:21)NFLAEQYER2	P33332
ASNTLPELSGVNTNIATSDK	ASNT(UniMod:21)LPELSGVNTNIATSDK2	Q06604
ASPIRQPSVDVPPLTTR	ASPIRQPS(UniMod:21)VDVPPLTTR3	P46958
ASQSSDSESIEVPTAILK	ASQSSDS(UniMod:21)ES(UniMod:21)IEVPTAILK2	Q07878
ASQSSDSESIEVPTAILK	ASQSSDSES(UniMod:21)IEVPTAILK2	Q07878
ASQSSDSESIEVPTAILK	ASQSSDSES(UniMod:21)IEVPTAILK3	Q07878
ASQSSDSESIEVPTAILKNETFNADLGGLR	ASQSSDSESIEVPT(UniMod:21)AILKNETFNADLGGLR3	Q07878
ASSDASDLLR	ASS(UniMod:21)DASDLLR2	P16861
ASSDLDLHLTLDDIDEK	ASS(UniMod:21)DLDLHLTLDDIDEK2	P17442
ASSDLDLHLTLDDIDEK	ASS(UniMod:21)DLDLHLTLDDIDEK3	P17442
ASSEPSSPPPISR	ASS(UniMod:21)EPSS(UniMod:21)PPPISR2	Q03306
ASSFDASSSITK	ASS(UniMod:21)FDASSSITK2	P40477
ASSFTQSSFSNFFK	ASS(UniMod:21)FTQSSFSNFFK2	P39523
ASSLDDFISR	ASS(UniMod:21)LDDFISR2	Q02875
ASSLVSLSSSSATPSTSR	ASS(UniMod:21)LVS(UniMod:21)LSSSSATPSTSR2	P21538
ASSLVSLSSSSATPSTSR	ASS(UniMod:21)LVSLSSSSATPSTSR2	P21538
ASSPLVSYK	ASS(UniMod:21)PLVSYK2	P40048
ASSPSRPLFGVGTSPNR	ASS(UniMod:21)PSRPLFGVGT(UniMod:21)SPNR2	P38692
ASSPSRPLFGVGTSPNR	ASS(UniMod:21)PSRPLFGVGTS(UniMod:21)PNR3	P38692
ASSPSRPLFGVGTSPNR	ASS(UniMod:21)PSRPLFGVGTSPNR2	P38692
ASSPSSLTYK	ASS(UniMod:21)PSSLTYK2	P53551
ASSTTISDVGDSFSTDQDNTNHR	ASS(UniMod:21)TTISDVGDSFSTDQDNTNHR3	P36124
ASSDLDLHLTLDDIDEK	ASSDLDLHLT(UniMod:21)LDDIDEK2	P17442
ASSEPSSPPPISR	ASSEPSS(UniMod:21)PPPISR2	Q03306
ASSGLAYTADYPNATSPDFAK	ASSGLAYTADYPNATS(UniMod:21)PDFAK2	P39001
ASSISLSLR	ASSIS(UniMod:21)LSLR2	P20437
ASSITSGTSTINDLQTLITK	ASSITSGTS(UniMod:21)TINDLQTLITK2	Q04934
ASSITSGTSTINDLQTLITKR	ASSITSGTST(UniMod:21)INDLQTLITKR3	Q04934
ASSLDDFISR	ASSLDDFIS(UniMod:21)R2	Q02875
ASSLVSLSSSSATPSTSR	ASSLVS(UniMod:21)LSSSSATPSTSR2	P21538
ASSSTSNLPSFK	ASSS(UniMod:21)TSNLPSFK2	P36152
ASSSTSNLPSFKK	ASSS(UniMod:21)TSNLPSFKK2	P36152
ASSSFLNGNISNASFHTR	ASSSFLNGNISNASFHT(UniMod:21)R3	P36169
ASSSKKSFDDTIELK	ASSSKKS(UniMod:21)FDDTIELK2	P39104
ASSSKKSFDDTIELK	ASSSKKS(UniMod:21)FDDTIELK3	P39104
ASSSSLSLNVLK	ASSSS(UniMod:21)LSLNVLK2	P43633
ASSSSNNSSSSSITTALR	ASSSS(UniMod:21)NNSSSSSITTALR2	Q03497
ASSVASIHNQR	ASSVAS(UniMod:21)IHNQR2	Q06108
ASSVFDRLSSIPTK	ASSVFDRLSS(UniMod:21)IPTK3	P38283
ASTAVESLDNHPPK	AST(UniMod:21)AVES(UniMod:21)LDNHPPK2	P25297
ASTAVESLDNHPPK	AST(UniMod:21)AVESLDNHPPK3	P25297
ASTFDLLKK	AST(UniMod:21)FDLLKK2	P29465
ASTSNNLDELTESK	AST(UniMod:21)SNNLDELTESK2	P32873
ASTAVESLDNHPPK	ASTAVES(UniMod:21)LDNHPPK2	P25297
ASTAVESLDNHPPK	ASTAVES(UniMod:21)LDNHPPK3	P25297
ASTAVESLDNHPPKASFK	ASTAVES(UniMod:21)LDNHPPKASFK3	P25297
ASTAVESLDNHPPKASFK	ASTAVESLDNHPPKAS(UniMod:21)FK3	P25297
ASTHSEQSILSSISLK	ASTHSEQSILS(UniMod:21)SISLK3	P53191
ASTHSEQSILSSISLK	ASTHSEQSILSSIS(UniMod:21)LK3	P53191
ASTSLPESSTDDISPLREEGK	ASTSLPESSTDDIS(UniMod:21)PLREEGK3	Q08206
ASTVGTTTNSSVDDGFSSIRR	ASTVGTT(UniMod:21)TNSSVDDGFSSIRR3	P32634
ASTVGTTTNSSVDDGFSSIRR	ASTVGTTTNS(UniMod:21)SVDDGFSSIRR3	P32634
ASTVGTTTNSSVDDGFSSIR	ASTVGTTTNSS(UniMod:21)VDDGFSSIR2	P32634
ASVEGSPSSRDTDSVEMK	ASVEGS(UniMod:21)PSSRDTDSVEMK3	Q05672
ASVGVMITASHNPK	ASVGVMITAS(UniMod:21)HNPK3	Q03262
ASVHSSSMNEIHK	ASVHSSS(UniMod:21)MNEIHK3	P39717
ASVLEISPQDSIASVLSPDSNIMSDSKK	ASVLEISPQDSIASVLS(UniMod:21)PDSNIMSDSKK3	P19659
ASVQLSNSNGHISAHLVNK	ASVQLSNSNGHIS(UniMod:21)AHLVNK3	P47166
ASVSPSSLPR	ASVS(UniMod:21)PSSLPR2	Q03337
ASVSSPSISTTSR	ASVS(UniMod:21)SPSISTTSR2	Q03407
ASVSAMSPPLCR	ASVSAMS(UniMod:21)PPLC(UniMod:4)R2	P53273
ASVSSPSISTTSR	ASVSSPS(UniMod:21)ISTTSR2	Q03407
ASVVGGPPLLPQKSAAFQSLSR	ASVVGGPPLLPQKS(UniMod:21)AAFQSLSR3	P48582
ASYGSGGNSQNQEYSSDDNIDVNK	ASYGSGGNSQNQEYSS(UniMod:21)DDNIDVNK3	Q07653
ATFDSNQQFFYYPESPTK	AT(UniMod:21)FDSNQQFFYYPES(UniMod:21)PTK2	Q03208
ATKASQEL	AT(UniMod:21)KASQEL2	P04911
ATPFQEEK	AT(UniMod:21)PFQEEK2	P32521
ATSLMVLPDNDTASK	AT(UniMod:21)SLMVLPDNDTASK2	Q08217
ATSNTLEEFEHGR	AT(UniMod:21)SNTLEEFEHGR2	P19097
ATSYPNPLPSK	AT(UniMod:21)SYPNPLPSK2	P36004
ATTPEKFER	AT(UniMod:21)TPEKFER2	P53836
ATTSLNNPYGFR	AT(UniMod:21)TSLNNPYGFR2	Q08157
ATAEPSDNDILSQMTK	ATAEPS(UniMod:21)DNDILSQMTK2	P22936
ATAKTSVESEIGGNQVGLK	ATAKTS(UniMod:21)VES(UniMod:21)EIGGNQVGLK3	P34250
ATEISPPPVSPSK	ATEIS(UniMod:21)PPPVS(UniMod:21)PSK2	Q04839
ATEISPPPVSPSK	ATEIS(UniMod:21)PPPVSPSK2	Q04839
ATEISPPPVSPSK	ATEISPPPVS(UniMod:21)PSK2	Q04839
ATFDSNQQFFYYPESPTK	ATFDSNQQFFYYPES(UniMod:21)PTK2	Q03208
ATFDSNQQFFYYPESPTK	ATFDSNQQFFYYPES(UniMod:21)PTK3	Q03208
ATGKQDSNVKLSPASK	ATGKQDSNVKLS(UniMod:21)PASK3	P39083
ATGQPPSQPQAQTQSQQFGAR	ATGQPPSQPQAQTQS(UniMod:21)QQFGAR2	P23291
ATGQPPSQPQAQTQSQQFGAR	ATGQPPSQPQAQTQS(UniMod:21)QQFGAR3	P23291
ATGTPNLR	ATGT(UniMod:21)PNLR2	Q03088
ATLEEAEGESGVEDDAATGSSNK	ATLEEAEGES(UniMod:21)GVEDDAATGSSNK3	P21304
ATLSASGPNSNGPTPAVLPQKPK	ATLS(UniMod:21)ASGPNSNGPTPAVLPQKPK3	Q07362
ATLSASGPNSNGPTPAVLPQKPK	ATLSAS(UniMod:21)GPNSNGPTPAVLPQKPK3	Q07362
ATNGIDGENIYHEGSENETR	ATNGIDGENIY(UniMod:21)HEGSENETR3	P29056
ATNGIDGENIYHEGSENETR	ATNGIDGENIYHEGS(UniMod:21)ENETR3	P29056
ATNSSSVHGNKELPDLAEVTTANR	ATNSS(UniMod:21)SVHGNKELPDLAEVTTANR3	P25558
ATPVSTPVISKPSMTTTPR	ATPVSTPVISKPSMTTT(UniMod:21)PR3	Q03497
ATQTAQISDAETR	ATQTAQIS(UniMod:21)DAETR2	P54784
ATSLMVLPDNDTASK	ATS(UniMod:21)LMVLPDNDTASK2	Q08217
ATSPLLESDSIEK	ATS(UniMod:21)PLLESDSIEK2	P32379
ATSSVAPPR	ATS(UniMod:21)SVAPPR2	P48415
ATSYPNPLPSK	ATS(UniMod:21)YPNPLPSK2	P36004
ATSADLTSELETVEELHKK	ATSADLTS(UniMod:21)ELETVEELHKK3	Q03281
ATSADLTSELETVEELHKK	ATSADLTSELET(UniMod:21)VEELHKK3	Q03281
ATSDETDYEDIFNK	ATSDET(UniMod:21)DYEDIFNK2	Q03735
ATSNLSPPSFK	ATSNLS(UniMod:21)PPSFK2	P24276
ATSPLLESDSIEKIVEIDR	ATSPLLES(UniMod:21)DSIEKIVEIDR3	P32379
ATSPLLESDSIEKIVEIDR	ATSPLLESDS(UniMod:21)IEKIVEIDR3	P32379
ATSSAGAVFK	ATSS(UniMod:21)AGAVFK2	P20676
ATTPEKFER	ATT(UniMod:21)PEKFER2	P53836
ATTGLNTPEEPK	ATTGLNT(UniMod:21)PEEPK2	Q99247
ATTNDIAGGNYAADNASDNTQTK	ATTNDIAGGNYAADNAS(UniMod:21)DNTQTK3	P40335
ATVEPASTSTIAQR	ATVEPAS(UniMod:21)TSTIAQR2	Q02959
ATVITDDELESR	ATVIT(UniMod:21)DDELESR2	P39931
ATVPVLEQQGTVITR	ATVPVLEQQGT(UniMod:21)VITR2	P39676
ATVSPDKAKLDMIAQK	ATVS(UniMod:21)PDKAKLDMIAQK3	P38249
ATVTNTVSYPIQPSATK	ATVTNTVSYPIQPSAT(UniMod:21)K2	Q02630
ATVTPVSGQDGGSSR	ATVTPVS(UniMod:21)GQDGGSSR2	Q99216
AVADVWSDLEAEFK	AVADVWS(UniMod:21)DLEAEFK2	P40075
AVALGSPDR	AVALGS(UniMod:21)PDR2	P17255
AVDDFLLSLDGTANK	AVDDFLLS(UniMod:21)LDGTANK2	P00925
AVDDFLLSLDGTANKSK	AVDDFLLSLDGTANKS(UniMod:21)K3	P00925
AVDIDTIDAQPLHEGPK	AVDIDT(UniMod:21)IDAQPLHEGPK2	Q04602
AVDIDTIDAQPLHEGPK	AVDIDT(UniMod:21)IDAQPLHEGPK3	Q04602
AVDLAEEVNLIDLSDDEGEEKR	AVDLAEEVNLIDLS(UniMod:21)DDEGEEKR3	P53258
AVDNDTAGSAGKKPLATESTEK	AVDNDTAGS(UniMod:21)AGKKPLATESTEK3	P38250
AVDSSNNASNTVPSPIKQEEGLNSTVAER	AVDSSNNASNTVPS(UniMod:21)PIKQEEGLNSTVAER3	P41895
AVEESAEPAQVILGEDGKPLSK	AVEES(UniMod:21)AEPAQVILGEDGKPLSK3	P04802
AVEESAEPAQVILGEDGKPLSKK	AVEESAEPAQVILGEDGKPLS(UniMod:21)KK3	P04802
AVEFAQQVQQSLPKDACR	AVEFAQQVQQS(UniMod:21)LPKDAC(UniMod:4)R3	P37291
AVENGDDIKLFESDEEETNGENIQINK	AVENGDDIKLFES(UniMod:21)DEEETNGENIQINK3	Q04500
AVFNTGNVSGTSIVGSTTPDALPYGIER	AVFNTGNVS(UniMod:21)GTSIVGSTTPDALPYGIER3	Q12263
AVGAHSDLLK	AVGAHS(UniMod:21)DLLK2	P10664;P49626
AVGAPIERPKSFSTEK	AVGAPIERPKS(UniMod:21)FSTEK3	P00890
AVGAPIERPKSFSTEK	AVGAPIERPKSFST(UniMod:21)EK3	P00890
AVGGEVGASAALAPK	AVGGEVGAS(UniMod:21)AALAPK2	P0CX54;P0CX53
AVGPESDSRVESPGMTGQIK	AVGPESDSRVES(UniMod:21)PGMTGQIK2	P23201
AVGPESDSRVESPGMTGQIK	AVGPESDSRVES(UniMod:21)PGMTGQIK3	P23201
AVITNRPGSVSPIK	AVITNRPGS(UniMod:21)VSPIK3	P33332
AVLDNEREQLDSPSAR	AVLDNEREQLDS(UniMod:21)PSAR3	P10964
AVLEFTPETPSPLIGILENK	AVLEFTPET(UniMod:21)PSPLIGILENK2	P16861
AVLSLQSLK	AVLS(UniMod:21)LQSLK2	Q00362
AVLSLQSLKLPQLSQHDK	AVLS(UniMod:21)LQSLKLPQLSQHDK3	Q00362
AVNEDLDNLIEQISR	AVNEDLDNLIEQIS(UniMod:21)R2	P46949
AVNPLVTSSPIHMSPLQSR	AVNPLVTSS(UniMod:21)PIHMS(UniMod:21)PLQSR2	Q06616
AVNPLVTSSPIHMSPLQSR	AVNPLVTSS(UniMod:21)PIHMS(UniMod:21)PLQSR3	Q06616
AVNPLVTSSPIHMSPLQSR	AVNPLVTSSPIHMS(UniMod:21)PLQSR3	Q06616
AVNPLVTSSPIHMSPLQSR	AVNPLVTSSPIHMSPLQS(UniMod:21)R3	Q06616
AVNSKLSGASDFDATHEK	AVNS(UniMod:21)KLS(UniMod:21)GASDFDATHEK3	P25558
AVNSKLSGASDFDATHEK	AVNS(UniMod:21)KLSGASDFDATHEK3	P25558
AVNSKLSGASDFDATHEK	AVNSKLS(UniMod:21)GASDFDATHEK3	P25558
AVPIYATTSYVFENSK	AVPIYATT(UniMod:21)SYVFENSK2	P06106
AVPIYATTSYVFENSK	AVPIYATT(UniMod:21)SYVFENSK3	P06106
AVQDNGESAFR	AVQDNGES(UniMod:21)AFR2	P40212;Q12690
AVQESDSTTSRIIEEHESPIDAEK	AVQESDS(UniMod:21)TTS(UniMod:21)RIIEEHESPIDAEK3	Q06689
AVQSELDWMER	AVQS(UniMod:21)ELDWMER2	P33302
AVSPTDSTPPSTHTEDSK	AVS(UniMod:21)PTDSTPPSTHTEDSK3	P47098;Q12112;P0C2J0;Q12273;Q04670;Q03434;P47100;Q04711;O13527;Q12088;P0C2I6;Q12141;P0C2I2;Q12269;Q03855;P0C2J1;Q12193;Q99231;Q99337;Q03619;Q12490;Q04214;Q12316;O13535;Q03612;Q07793;P0C2I3;Q92393;Q12414;P0C2I5;P0C2I9
AVSPTDSTPPSTHTEDSKPISEINLR	AVS(UniMod:21)PTDSTPPSTHTEDSKPISEINLR3	P0C2I6;P0C2J1
AVSPTDSTPPSTHTEDSKR	AVS(UniMod:21)PTDSTPPSTHTEDSKR3	P47098;Q12112;P0C2J0;Q12273;Q04670;Q03434;P47100;Q04711;O13527;Q12088;Q12141;P0C2I2;Q12269;Q03855;Q12193;Q99231;Q99337;Q03619;Q12490;Q04214;Q12316;O13535;Q03612;Q07793;P0C2I3;Q92393;Q12414;P0C2I5;P0C2I9
AVSREGLQVLNFDR	AVS(UniMod:21)REGLQVLNFDR3	P07271
AVSSASINSSLSGSR	AVS(UniMod:21)SAS(UniMod:21)INSSLSGSR2	P27637
AVSSASINSSLSGSR	AVS(UniMod:21)SASINSSLSGSR2	P27637
AVSTANDNSFLQPPHR	AVS(UniMod:21)TANDNSFLQPPHR2	P32486
AVSTANDNSFLQPPHR	AVS(UniMod:21)TANDNSFLQPPHR3	P32486
AVSVSDLSYVANSQSSPLR	AVS(UniMod:21)VSDLSYVANSQSSPLR2	Q00955
AVSVSDLSYVANSQSSPLR	AVS(UniMod:21)VSDLSYVANSQSSPLR3	Q00955
AVSEEDEYSSDMIR	AVSEEDEYS(UniMod:21)SDMIR2	Q06708
AVSSASINSSLSGSR	AVSSAS(UniMod:21)INSSLSGSR2	P27637
AVSSASINSSLSGSR	AVSSASINSS(UniMod:21)LSGSR2	P27637
AVSTANDNSFLQPPHR	AVST(UniMod:21)ANDNSFLQPPHR2	P32486
AVTSIIADADENPQKK	AVT(UniMod:21)SIIADADENPQKK2	Q12063
AVTSIIADADENPQKK	AVT(UniMod:21)SIIADADENPQKK3	Q12063
AVTTTFDKVHQDW	AVT(UniMod:21)TTFDKVHQDW2	P07264
AVTSASNSASSNISEIPK	AVTS(UniMod:21)ASNSASSNISEIPK2	P23201
AVTSIIADADENPQK	AVTS(UniMod:21)IIADADENPQK2	Q12063
AVTSIIADADENPQKK	AVTS(UniMod:21)IIADADENPQKK2	Q12063
AVTSIIADADENPQKK	AVTS(UniMod:21)IIADADENPQKK3	Q12063
AVTSASNSASSNISEIPK	AVTSAS(UniMod:21)NSASSNISEIPK2	P23201
AVVEGFDETSAEPTPAPAPAPVER	AVVEGFDETS(UniMod:21)AEPTPAPAPAPVER3	P31380
AYEELSNTDLEFK	AYEELS(UniMod:21)NTDLEFK2	P16521
AYEELSNTDLEFKFPEPGYLEGVK	AYEELS(UniMod:21)NTDLEFKFPEPGYLEGVK3	P16521
AYEPDLSDADFEGIEASPK	AYEPDLS(UniMod:21)DADFEGIEAS(UniMod:21)PK2	P49687
AYEPDLSDADFEGIEASPK	AYEPDLS(UniMod:21)DADFEGIEASPK2	P49687
AYEPDLSDADFEGIEASPK	AYEPDLS(UniMod:21)DADFEGIEASPK3	P49687
AYGVSKEDLVDNLK	AYGVS(UniMod:21)KEDLVDNLK3	Q08179
AYLAQSPQFNK	AYLAQS(UniMod:21)PQFNK2	P04802
AYSGDISAADDNLNPFER	AYS(UniMod:21)GDISAADDNLNPFER2	P38266
AYSGDISAADDNLNPFER	AYS(UniMod:21)GDISAADDNLNPFER3	P38266
AYSLPTR	AYS(UniMod:21)LPTR2	P34250
AYSMTMETTSLSSQTNSR	AYS(UniMod:21)MTMETTSLSSQTNSR2	Q05050
AYSHSIAGSPR	AYSHS(UniMod:21)IAGS(UniMod:21)PR2	Q12152
AYSHSIAGSPR	AYSHSIAGS(UniMod:21)PR2	Q12152
AYSMTMETTSLSSQTNSR	AYSMTMETTS(UniMod:21)LSS(UniMod:21)QTNSR2	Q05050
AYSMTMETTSLSSQTNSR	AYSMTMETTS(UniMod:21)LSSQTNSR2	Q05050
AYTHEIVTLWYR	AYT(UniMod:21)HEIVTLWYR2	P00546
AYTHEIVTLWYR	AYT(UniMod:21)HEIVTLWYR3	P00546
AYTIGDIR	AYT(UniMod:21)IGDIR2	Q00955
AYTPSPRSPNYHR	AYTPS(UniMod:21)PRSPNYHR3	P34233
AYTPSPRSPNYHR	AYTPSPRSPNY(UniMod:21)HR3	P34233
CCIGFVGGSDLSK	C(UniMod:4)C(UniMod:4)IGFVGGSDLS(UniMod:21)K2	P07283
CELLSDGPTLSSSSTLSLPK	C(UniMod:4)ELLSDGPTLSS(UniMod:21)SSTLSLPK2	P31374
CFYVSLAPLVVSSAR	C(UniMod:4)FYVSLAPLVVSS(UniMod:21)AR2	Q03735
CKSSDALFR	C(UniMod:4)KS(UniMod:21)SDALFR2	Q08921
CLKPDQPNVSYICSR	C(UniMod:4)LKPDQPNVS(UniMod:21)YIC(UniMod:4)SR3	P50873
CLLSSTSSLSINQR	C(UniMod:4)LLSST(UniMod:21)SSLS(UniMod:21)INQR2	P11792
CLLSSTSSLSINQR	C(UniMod:4)LLSSTS(UniMod:21)SLSINQR2	P11792
CMEMTMINPFK	C(UniMod:4)MEMT(UniMod:21)MINPFK2	P38198
CPFTGLVSIR	C(UniMod:4)PFTGLVS(UniMod:21)IR2	P0CX47;P0CX48
CTGGGIILTASHNPGGPENDLGIK	C(UniMod:4)TGGGIILT(UniMod:21)ASHNPGGPENDLGIK3	P33401
CTGGGIILTASHNPGGPENDLGIK	C(UniMod:4)TGGGIILTAS(UniMod:21)HNPGGPENDLGIK3	P33401
CTGGIILTASHNPGGPENDMGIK	C(UniMod:4)TGGIILTAS(UniMod:21)HNPGGPENDMGIK3	P37012
DADAHDSLNDIDQLAR	DADAHDS(UniMod:21)LNDIDQLAR2	P11938
DADAHDSLNDIDQLAR	DADAHDS(UniMod:21)LNDIDQLAR3	P11938
DAEDLGDVEEDSAEAK	DAEDLGDVEEDS(UniMod:21)AEAK2	P32561
DAEDLGDVEEDSAEAKDTK	DAEDLGDVEEDS(UniMod:21)AEAKDTK3	P32561
DAEDLGDVEEDSAEAKDTK	DAEDLGDVEEDSAEAKDT(UniMod:21)K3	P32561
DAETADIGDQSEVESDTEELKK	DAETADIGDQS(UniMod:21)EVES(UniMod:21)DTEELKK3	P20484
DAETADIGDQSEVESDTEELKK	DAETADIGDQS(UniMod:21)EVESDTEELKK3	P20484
DAETADIGDQSEVESDTEELKK	DAETADIGDQSEVES(UniMod:21)DTEELKK3	P20484
DAFLEATSEDEIISR	DAFLEATS(UniMod:21)EDEIISR2	P16861
DAFLEATSEDEIISR	DAFLEATSEDEIIS(UniMod:21)R2	P16861
DAFLEATSEDEIISRASSDASDLLR	DAFLEATSEDEIIS(UniMod:21)RAS(UniMod:21)SDASDLLR3	P16861
DAFLEATSEDEIISRASSDASDLLR	DAFLEATSEDEIIS(UniMod:21)RASSDASDLLR3	P16861
DAKNPVILADACCSRHDVK	DAKNPVILADAC(UniMod:4)C(UniMod:4)S(UniMod:21)RHDVK3	P06169
DALEDVFATPK	DALEDVFAT(UniMod:21)PK2	P36169
DALFGTDISPSMK	DALFGTDIS(UniMod:21)PSMK2	Q12365
DALLSANTK	DALLS(UniMod:21)ANTK2	Q03063
DAMMSAPGSR	DAMMS(UniMod:21)APGS(UniMod:21)R2	P06634
DAMMSAPGSR	DAMMS(UniMod:21)APGSR2	P06634
DAMMSAPGSR	DAMMSAPGS(UniMod:21)R2	P06634
DAMMSAPGSRSNSR	DAMMSAPGS(UniMod:21)RS(UniMod:21)NSR3	P06634
DAMMSAPGSRSNSR	DAMMSAPGS(UniMod:21)RSNS(UniMod:21)R2	P06634
DAMMSAPGSRSNSR	DAMMSAPGS(UniMod:21)RSNSR3	P06634
DAMMSAPGSRSNSRR	DAMMSAPGSRS(UniMod:21)NS(UniMod:21)RR3	P06634
DANIKPVVNAAVNDNQSKVSVATEQTK	DANIKPVVNAAVNDNQSKVS(UniMod:21)VATEQTK3	P38250
DANTSWRDADLNR	DANTS(UniMod:21)WRDADLNR3	P23201
DAPLNLSSTNIYLLNQTVNK	DAPLNLS(UniMod:21)STNIYLLNQTVNK2	P39113
DAPLNLSSTNIYLLNQTVNK	DAPLNLSST(UniMod:21)NIYLLNQTVNK2	P39113
DAPLNLSSTNIYLLNQTVNK	DAPLNLSST(UniMod:21)NIYLLNQTVNK3	P39113
DAPPASKDSFITTR	DAPPASKDS(UniMod:21)FITTR2	P39935
DAPPASKDSFITTR	DAPPASKDS(UniMod:21)FITTR3	P39935
DAQGEESTINTPTGDESGEVVKK	DAQGEESTINT(UniMod:21)PTGDESGEVVKK3	P53883
DAQIVVGTPGR	DAQIVVGT(UniMod:21)PGR2	P10081
DASLSEMKK	DAS(UniMod:21)LSEMKK2	P38041
DASLTPLK	DAS(UniMod:21)LTPLK2	P53946
DASSVELTEVPSKPK	DAS(UniMod:21)SVELTEVPSKPK3	P38904
DASYAYLK	DAS(UniMod:21)YAYLK2	P25558
DASASSTSTFDAR	DASASS(UniMod:21)TST(UniMod:21)FDAR2	P32521
DASASSTSTFDAR	DASASS(UniMod:21)TSTFDAR2	P32521
DASASSTSTFDAR	DASASSTST(UniMod:21)FDAR2	P32521
DASGKPSFVFGASDK	DASGKPS(UniMod:21)FVFGASDK2	P20676
DASLTPLKAVVIDDPPLR	DASLT(UniMod:21)PLKAVVIDDPPLR3	P53946
DASMLDVSDAASNTTINGK	DASMLDVSDAAS(UniMod:21)NTT(UniMod:21)INGK2	Q04739
DASQEESLI	DASQEES(UniMod:21)LI2	P16140
DASQNGSGDSQSVISVDK	DASQNGS(UniMod:21)GDSQSVISVDK2	P32774
DASQNGSGDSQSVISVDK	DASQNGSGDS(UniMod:21)QSVISVDK2	P32774
DASQNGSGDSQSVISVDKLR	DASQNGSGDS(UniMod:21)QSVISVDKLR3	P32774
DASQNGSGDSQSVISVDKLR	DASQNGSGDSQSVIS(UniMod:21)VDKLR3	P32774
DASSLSPTSAGSR	DASS(UniMod:21)LS(UniMod:21)PTSAGSR2	P35817
DASSVELTEVPSKPK	DASS(UniMod:21)VELTEVPSKPK2	P38904
DASSVELTEVPSKPK	DASS(UniMod:21)VELTEVPSKPK3	P38904
DASSLSPTSAGSR	DASSLS(UniMod:21)PTSAGSR2	P35817
DASSLSPTSAGSRK	DASSLS(UniMod:21)PTSAGSRK2	P35817
DASSLSPTSAGSRK	DASSLS(UniMod:21)PTSAGSRK3	P35817
DATSDKITQDAAEAIKK	DAT(UniMod:21)SDKITQDAAEAIKK3	P21954
DATESVAVEPSNEDVKPEEK	DATES(UniMod:21)VAVEPSNEDVKPEEK3	Q12114
DAVDDLESLFKEK	DAVDDLES(UniMod:21)LFKEK3	P40825
DAVNSAPSNSLLK	DAVNSAPS(UniMod:21)NSLLK2	Q02959
DAVPFTPFNGDR	DAVPFT(UniMod:21)PFNGDR2	Q03290
DAVSVFGFR	DAVS(UniMod:21)VFGFR2	P0CX31;P0CX32
DDDIRDRSYTSVAELNR	DDDIRDRS(UniMod:21)YTS(UniMod:21)VAELNR3	Q06146
DDDIRDRSYTSVAELNR	DDDIRDRS(UniMod:21)YTSVAELNR2	Q06146
DDDIRDRSYTSVAELNR	DDDIRDRS(UniMod:21)YTSVAELNR3	Q06146
DDDKTDTFCGTPEYLAPELLLGLGYTK	DDDKTDTFC(UniMod:4)GT(UniMod:21)PEYLAPELLLGLGYTK3	P12688
DDEKHSFSTTQQVV	DDEKHS(UniMod:21)FSTTQQVV2	Q08485
DDEKHSFSTTQQVV	DDEKHS(UniMod:21)FSTTQQVV3	Q08485
DDFETVTKTTPSGTTVTTLVPTK	DDFETVTKTT(UniMod:21)PSGTTVTTLVPTK3	P34228
DDFLSDLDQENNGK	DDFLS(UniMod:21)DLDQENNGK2	Q12494
DDLVDDNISVYEHEHEK	DDLVDDNIS(UniMod:21)VYEHEHEK3	P05316
DDMDGQEDSFNKDTNVVK	DDMDGQEDS(UniMod:21)FNKDTNVVK3	Q02100
DDMDGQEDSFNKDTNVVK	DDMDGQEDSFNKDT(UniMod:21)NVVK3	Q02100
DDSIKFDNSTLGTPTTHVSMK	DDSIKFDNSTLGT(UniMod:21)PTTHVSMK3	Q12514
DDSINSLGNNKQPLR	DDSINS(UniMod:21)LGNNKQPLR2	P53121
DDSINSLGNNKQPLR	DDSINS(UniMod:21)LGNNKQPLR3	P53121
DDSLYEYHTEEDVMYA	DDSLYEYHT(UniMod:21)EEDVMYA2	P53278
DDTLKAIHDR	DDT(UniMod:21)LKAIHDR2	Q08229
DDVELPETLEERDTINNTANR	DDVELPET(UniMod:21)LEERDTINNTANR3	P34216
DDVELPETLEERDTINNTANR	DDVELPETLEERDT(UniMod:21)INNTANR3	P34216
DDVKPELANKSVDELLTFIEGDSSNSK	DDVKPELANKS(UniMod:21)VDELLTFIEGDSSNSK3	Q03690
DDVRSLAIK	DDVRS(UniMod:21)LAIK2	P53852
DDYDLPSISSLPGSSSGSRTDVR	DDYDLPSISSLPGSS(UniMod:21)SGSRTDVR3	Q05580
DDYDLPSISSLPGSSSGSRTDVR	DDYDLPSISSLPGSSS(UniMod:21)GSRTDVR3	Q05580
DEAIPELVEGQTFDADVE	DEAIPELVEGQT(UniMod:21)FDADVE2	Q02642
DEEAPSENEEDELFGEK	DEEAPS(UniMod:21)ENEEDELFGEK2	P41895
DEEAPSENEEDELFGEKK	DEEAPS(UniMod:21)ENEEDELFGEKK3	P41895
DEEKPVKLSSSPLK	DEEKPVKLS(UniMod:21)SSPLK3	P47136
DEEKPVKLSSSPLK	DEEKPVKLSS(UniMod:21)SPLK2	P47136
DEEKPVKLSSSPLK	DEEKPVKLSS(UniMod:21)SPLK3	P47136
DEKDNLSDTEEVIVIK	DEKDNLS(UniMod:21)DTEEVIVIK3	Q08951
DEKDNLSDTEEVIVIKK	DEKDNLS(UniMod:21)DTEEVIVIKK3	Q08951
DEKDNLSDTEEVIVIKK	DEKDNLSDT(UniMod:21)EEVIVIKK3	Q08951
DENDGYASDEVGGTLSR	DENDGYAS(UniMod:21)DEVGGTLSR2	P08456
DEPIWVSPSKIDFADLSR	DEPIWVS(UniMod:21)PSKIDFADLSR3	P25558
DEPIWVSPSKIDFADLSR	DEPIWVSPSKIDFADLS(UniMod:21)R3	P25558
DESVLPISQLSK	DES(UniMod:21)VLPISQLSK2	P25588
DFDFDKPMTLNDSDEELLTEQR	DFDFDKPMTLNDS(UniMod:21)DEELLTEQR3	Q08287
DFDQAPLKPNQSSYKPIGK	DFDQAPLKPNQSSY(UniMod:21)KPIGK3	P15891
DFDYSVTPEEGALVPEKDDTFLK	DFDYSVT(UniMod:21)PEEGALVPEKDDTFLK3	P35844
DFEVNISSLDAR	DFEVNISS(UniMod:21)LDAR2	P07703
DFFTPPSVQHR	DFFT(UniMod:21)PPS(UniMod:21)VQHR2	P38691
DFFTPPSVQHR	DFFT(UniMod:21)PPSVQHR2	P38691
DFFTPPSVQHR	DFFT(UniMod:21)PPSVQHR3	P38691
DFFTPPSVQHR	DFFTPPS(UniMod:21)VQHR2	P38691
DFHAELSTPLLKPVNK	DFHAELST(UniMod:21)PLLKPVNK2	Q12122
DFHAELSTPLLKPVNK	DFHAELST(UniMod:21)PLLKPVNK3	Q12122
DFLKGDASPIVK	DFLKGDAS(UniMod:21)PIVK2	P17967
DFLTPEQHPSNIAR	DFLT(UniMod:21)PEQHPSNIAR2	P43565
DFLTPEQHPSNIAR	DFLT(UniMod:21)PEQHPSNIAR3	P43565
DFSFANLK	DFS(UniMod:21)FANLK2	P36076
DFSPNFTGIDK	DFS(UniMod:21)PNFTGIDK2	P38931
DFSEDLNSFDKQNAK	DFSEDLNS(UniMod:21)FDKQNAK2	Q04773
DFTITEKQDEVSGQTAEPR	DFTITEKQDEVS(UniMod:21)GQTAEPR3	P38085
DFVALSDDEDEDGKQNCAVGGPEK	DFVALS(UniMod:21)DDEDEDGKQNC(UniMod:4)AVGGPEK3	P25558
DFVDDQQSYEEK	DFVDDQQS(UniMod:21)YEEK2	P47166
DGESIGAFSNPHEALMQSK	DGES(UniMod:21)IGAFSNPHEALMQSK3	Q04322
DGESIGAFSNPHEALMQSK	DGESIGAFS(UniMod:21)NPHEALMQSK3	Q04322
DGESLSSSVHYQPQGSDSSLLHDNSR	DGESLSSSVHY(UniMod:21)QPQGSDSSLLHDNSR3	P32486
DGGASAWGNQDDGNR	DGGAS(UniMod:21)AWGNQDDGNR2	P27692
DGGDKPPSSAFNFSFNTSR	DGGDKPPSSAFNFS(UniMod:21)FNTSR3	P39705
DGKAPEAEQVLSAAATFPIAQPATDVEAR	DGKAPEAEQVLSAAATFPIAQPAT(UniMod:21)DVEAR3	P40212
DGLLEDPDNVSFR	DGLLEDPDNVS(UniMod:21)FR2	P32343
DGLLEDPDNVSFREALSEGKDIEVAK	DGLLEDPDNVS(UniMod:21)FREALSEGKDIEVAK3	P32343
DGLLEDPDNVSFREALSEGK	DGLLEDPDNVSFREALS(UniMod:21)EGK3	P32343
DGLLEDPDNVSFREALSEGKDIEVAK	DGLLEDPDNVSFREALS(UniMod:21)EGKDIEVAK3	P32343
DGLPSPNLSK	DGLPS(UniMod:21)PNLSK2	P33400
DGLPSPNLSKR	DGLPS(UniMod:21)PNLSKR2	P33400
DGLPSPNLSKR	DGLPSPNLS(UniMod:21)KR2	P33400
DGLVNLKSSNSLRPR	DGLVNLKS(UniMod:21)SNSLRPR3	P18759
DGLVNLKSSNSLRPR	DGLVNLKSS(UniMod:21)NSLRPR3	P18759
DGLYWDRSVHDLR	DGLYWDRS(UniMod:21)VHDLR3	Q06479
DGNIPEMQPLQENISPACPTPPYR	DGNIPEMQPLQENISPAC(UniMod:4)PT(UniMod:21)PPYR3	P52919
DGNLASSNSAHFPPVANQNVK	DGNLAS(UniMod:21)SNSAHFPPVANQNVK3	Q03063
DGNLASSNSAHFPPVANQNVK	DGNLASSNS(UniMod:21)AHFPPVANQNVK3	Q03063
DGNSSPQEFK	DGNSS(UniMod:21)PQEFK2	Q07084
DGRMTPSGHNWVSGQGAGPR	DGRMT(UniMod:21)PSGHNWVSGQGAGPR3	P16521
DGSFRGSQSVK	DGS(UniMod:21)FRGSQSVK2	Q03653
DGSPMLIR	DGS(UniMod:21)PMLIR2	P40036
DGSSDIPR	DGS(UniMod:21)SDIPR2	P53009
DGSTEETLNSLK	DGS(UniMod:21)TEETLNSLK2	P40036
DGSVPLNGLK	DGS(UniMod:21)VPLNGLK2	Q08001
DGSQTPTVDSVTK	DGSQT(UniMod:21)PTVDSVTK2	P41895
DGTPISSFENSIDEK	DGT(UniMod:21)PISSFENSIDEK2	P38850
DGTKPATTFQSEEDIKR	DGTKPATTFQS(UniMod:21)EEDIKR3	P13393
DGTPISSFENSIDEK	DGTPISSFENS(UniMod:21)IDEK2	P38850
DGTTPLESNRESSLEGQDLTK	DGTTPLESNRESS(UniMod:21)LEGQDLTK3	Q04052
DGTTPLESNRESSLEGQDLTK	DGTTPLESNRESSLEGQDLT(UniMod:21)K3	Q04052
DGVNEVRRSPYK	DGVNEVRRS(UniMod:21)PYK3	Q12365
DGVNEVRRSPYK	DGVNEVRRSPY(UniMod:21)K3	Q12365
DGYDVSSDAESSISR	DGYDVSS(UniMod:21)DAESSISR2	P36148
DGYVSGSEISVR	DGYVS(UniMod:21)GSEISVR2	P40477
DHDEVVEIGPTPQVYGK	DHDEVVEIGPT(UniMod:21)PQVYGK3	P34252
DHNDDPKDGYVSGSEISVR	DHNDDPKDGYVS(UniMod:21)GSEISVR2	P40477
DHNDDPKDGYVSGSEISVR	DHNDDPKDGYVS(UniMod:21)GSEISVR3	P40477
DHNSDSSSLVTSLMK	DHNSDS(UniMod:21)SSLVTSLMK2	Q08484
DHSKISDGTSGESSLVK	DHSKIS(UniMod:21)DGTSGESSLVK3	P53920
DIDNEKGPEQLKSPEVQR	DIDNEKGPEQLKS(UniMod:21)PEVQR3	P23201
DIEDMALYSVNYGDSPVR	DIEDMALYSVNYGDS(UniMod:21)PVR2	Q03088
DIEDMALYSVNYGDSPVR	DIEDMALYSVNYGDS(UniMod:21)PVR3	Q03088
DIESDGFIKDSLFQIR	DIES(UniMod:21)DGFIKDSLFQIR2	P53925
DIFSNDELLSDAYDAK	DIFSNDELLS(UniMod:21)DAYDAK2	P35691
DIFVASSAQK	DIFVASS(UniMod:21)AQK2	Q03640
DIGGSSSTTDFTNEIINK	DIGGSSST(UniMod:21)TDFTNEIINK2	P28834
DIGSTSPDYENSEPHVAEADFLER	DIGST(UniMod:21)SPDYENSEPHVAEADFLER3	P32604
DIHNIGKTSGGGSR	DIHNIGKT(UniMod:21)SGGGSR3	Q05050
DIKLGDDYSDKETAK	DIKLGDDYS(UniMod:21)DKETAK3	P25558
DINSSPDWGNAHR	DINS(UniMod:21)SPDWGNAHR3	P38833
DINSSPLKNQGGSTANAK	DINS(UniMod:21)SPLKNQGGSTANAK3	P41813
DINSDLDSVSFNSDIENAVQSTQSTK	DINSDLDSVS(UniMod:21)FNSDIENAVQSTQSTK3	Q02208
DINSSPDWGNAHR	DINSS(UniMod:21)PDWGNAHR2	P38833
DINSSPLKNQGGSTANAK	DINSS(UniMod:21)PLKNQGGSTANAK3	P41813
DIPGDEAYNSDDIMAPLR	DIPGDEAYNS(UniMod:21)DDIMAPLR2	Q03780
DIPGKFPSPLTK	DIPGKFPS(UniMod:21)PLTK2	Q12365
DIPGKFPSPLTKR	DIPGKFPS(UniMod:21)PLTKR3	Q12365
DISLHSLK	DIS(UniMod:21)LHSLK2	P47035
DISTPDLSK	DIS(UniMod:21)TPDLSK2	Q12675
DISANTTTSFDETPSTEDEKPK	DISANTTTSFDETPS(UniMod:21)TEDEKPK3	Q06523
DISANTTTSFDETPSTEDEKPK	DISANTTTSFDETPST(UniMod:21)EDEKPK3	Q06523
DISASSPNLGGILK	DISASS(UniMod:21)PNLGGILK2	Q08548
DISESPER	DISES(UniMod:21)PER2	P04801
DISTMMEHTNSNDMSGSGK	DISTMMEHTNS(UniMod:21)NDMSGSGK3	Q12180
DITHEASSIPIDLQER	DITHEASS(UniMod:21)IPIDLQER2	P13712
DITHEASSIPIDLQER	DITHEASS(UniMod:21)IPIDLQER3	P13712
DITSMARTPTTTHK	DITSMART(UniMod:21)PTTTHK3	P23201
DITYNGASWEEGTKDLTPFIAQAEAEAETD	DITYNGASWEEGTKDLTPFIAQAEAEAET(UniMod:21)D3	P38088
DIVADKPILGFNAFAALESEDEDDEA	DIVADKPILGFNAFAALES(UniMod:21)EDEDDEA3	P12962
DIVASFMSR	DIVASFMS(UniMod:21)R2	Q00402
DKATQTAQISDAETR	DKATQTAQIS(UniMod:21)DAETR2	P54784
DKATQTAQISDAETR	DKATQTAQIS(UniMod:21)DAETR3	P54784
DKDSNSSITISTSTPSEMR	DKDS(UniMod:21)NS(UniMod:21)SITISTSTPSEMR2	P38080
DKDSNSSITISTSTPSEMR	DKDS(UniMod:21)NSSITISTSTPSEMR3	P38080
DKDSAADADDLESELNAMYSDYK	DKDSAADADDLES(UniMod:21)ELNAMYSDYK3	P25582
DKDVSDTLSPDFDSK	DKDVS(UniMod:21)DTLSPDFDSK2	P39969
DKDVSDTLSPDFDSK	DKDVSDT(UniMod:21)LSPDFDSK3	P39969
DKDVSDTLSPDFDSK	DKDVSDTLS(UniMod:21)PDFDSK2	P39969
DKDVSDTLSPDFDSKGSATGR	DKDVSDTLSPDFDS(UniMod:21)KGS(UniMod:21)ATGR3	P39969
DKDVSDTLSPDFDSKGSATGR	DKDVSDTLSPDFDSKGSAT(UniMod:21)GR3	P39969
DKENLQQSLYSSIDPAPPLPLEK	DKENLQQS(UniMod:21)LYSSIDPAPPLPLEK3	P47120
DKEVDKSPSVSTLK	DKEVDKSPS(UniMod:21)VSTLK2	P47116
DKEVDKSPSVSTLK	DKEVDKSPS(UniMod:21)VSTLK3	P47116
DKFVPETSPTNIPTDVLIK	DKFVPETSPT(UniMod:21)NIPTDVLIK3	Q12369
DKFVPETSPTNIPTDVLIK	DKFVPETSPTNIPT(UniMod:21)DVLIK3	Q12369
DKMGQDATVPIQPNNTGNR	DKMGQDATVPIQPNNT(UniMod:21)GNR3	P34232
DKSFAIDK	DKS(UniMod:21)FAIDK2	P12385
DKSKGNDAFSDLFSYSK	DKS(UniMod:21)KGNDAFSDLFSYSK3	Q03769
DKSQTDETLWDTDEEIELMK	DKSQTDETLWDT(UniMod:21)DEEIELMK3	Q02775
DKTLISWK	DKT(UniMod:21)LISWK2	P38011
DKVDAVYSSS	DKVDAVYSS(UniMod:21)S2	P30624
DLARENSLETTFSSVNTR	DLARENS(UniMod:21)LETTFSSVNTR3	Q01560
DLDIPLVPSPK	DLDIPLVPS(UniMod:21)PK2	P21192
DLDSPIEVKPEIGELEFEK	DLDS(UniMod:21)PIEVKPEIGELEFEK3	P33314
DLDTLYLVHNNADEKSN	DLDTLYLVHNNADEKS(UniMod:21)N3	P53899
DLEDSILDLVR	DLEDS(UniMod:21)ILDLVR2	P53226
DLESEGSSPIR	DLES(UniMod:21)EGSS(UniMod:21)PIR2	P38213
DLESEGSSPIR	DLESEGSS(UniMod:21)PIR2	P38213
DLIHYSPNSLQK	DLIHYS(UniMod:21)PNSLQK2	P29461
DLIHYSPNSLQK	DLIHYS(UniMod:21)PNSLQK3	P29461
DLLDLNEEESSDKKPETIR	DLLDLNEEESS(UniMod:21)DKKPETIR3	Q08951
DLLDLNEEESSDKKPETIR	DLLDLNEEESSDKKPET(UniMod:21)IR3	Q08951
DLNKPFLMPVEDIFSISGR	DLNKPFLMPVEDIFS(UniMod:21)ISGR3	P02992
DLPEPISPETK	DLPEPIS(UniMod:21)PETK2	P47068
DLPEPISPETKK	DLPEPIS(UniMod:21)PETKK2	P47068
DLPEPISPETKK	DLPEPIS(UniMod:21)PETKK3	P47068
DLPKSSQQAVAITR	DLPKS(UniMod:21)SQQAVAITR2	P32523
DLPKSSQQAVAITR	DLPKS(UniMod:21)SQQAVAITR3	P32523
DLPSLGSNAAFANVK	DLPSLGS(UniMod:21)NAAFANVK2	P06105
DLPTSKSPSPKPR	DLPT(UniMod:21)SKSPSPKPR3	Q12236
DLPTSKSPSPKPR	DLPTS(UniMod:21)KS(UniMod:21)PSPKPR3	Q12236
DLQDSPFPSAPLR	DLQDS(UniMod:21)PFPSAPLR2	P13517
DLSEASVYPEYALPK	DLS(UniMod:21)EASVYPEYALPK2	P39939;P39938
DLSGVLETNTFK	DLS(UniMod:21)GVLETNTFK2	P32336
DLSLLGSHVR	DLS(UniMod:21)LLGSHVR2	P17255
DLSLNDLIK	DLS(UniMod:21)LNDLIK2	Q12421
DLSLSSVANAQDVTKK	DLS(UniMod:21)LSS(UniMod:21)VANAQDVTKK2	Q08967
DLSSEVVGQMDAIK	DLS(UniMod:21)SEVVGQMDAIK2	P31539
DLSTVSLKR	DLS(UniMod:21)TVSLKR2	Q03016
DLSIVSTASSTSER	DLSIVSTASS(UniMod:21)TSER2	Q12152
DLSIVSTASSTSER	DLSIVSTASST(UniMod:21)SER2	Q12152
DLSLKDTLNGSPSR	DLSLKDTLNGS(UniMod:21)PSR2	P53739
DLSLKDTLNGSPSR	DLSLKDTLNGS(UniMod:21)PSR3	P53739
DLSLLGSHVR	DLSLLGS(UniMod:21)HVR2	P17255
DLSLSSVANAQDVTKK	DLSLS(UniMod:21)SVANAQDVTKK3	Q08967
DLSLSSVANAQDVTKK	DLSLSS(UniMod:21)VANAQDVTKK3	Q08967
DLSSLYSEK	DLSS(UniMod:21)LYSEK2	P25558
DLSTLVHSSSPSTSSNMDVGNPR	DLSTLVHSSS(UniMod:21)PSTSSNMDVGNPR3	P19659
DLTFEKSVNEK	DLT(UniMod:21)FEKS(UniMod:21)VNEK2	Q03661
DLTFEKSVNEK	DLTFEKS(UniMod:21)VNEK2	Q03661
DLTNSLTLDTGYNSESKK	DLTNSLTLDT(UniMod:21)GYNSESKK3	Q99247
DLTNSLTLDTGYNSESKK	DLTNSLTLDTGYNS(UniMod:21)ESKK2	Q99247
DLTNSLTLDTGYNSESK	DLTNSLTLDTGYNSES(UniMod:21)K2	Q99247
DLTPFIAQAEAEAETD	DLTPFIAQAEAEAET(UniMod:21)D2	P38088
DLVGGKSTVQNEILGDLGK	DLVGGKST(UniMod:21)VQNEILGDLGK2	P19097
DMGDVGSTTSFKEEEKPK	DMGDVGSTT(UniMod:21)S(UniMod:21)FKEEEKPK3	P43597
DMGDVGSTTSFKEEEKPK	DMGDVGSTTS(UniMod:21)FKEEEKPK3	P43597
DMNSETFQIEQDHASK	DMNS(UniMod:21)ETFQIEQDHASK2	P24583
DMNSETFQIEQDHASK	DMNS(UniMod:21)ETFQIEQDHASK3	P24583
DMNSETFQIEQDHASK	DMNSET(UniMod:21)FQIEQDHASK3	P24583
DMPTESNKSINETVGLSSTTNTVK	DMPTESNKS(UniMod:21)INETVGLSSTTNTVK3	P53550
DMSVETFFEK	DMS(UniMod:21)VETFFEK2	P39744
DMSNLSTYEDLAHR	DMSNLS(UniMod:21)TYEDLAHR3	P31374
DMSNLSTYEDLAHR	DMSNLST(UniMod:21)YEDLAHR3	P31374
DNADLPVDPYHLSPQQQPSNNLFGSGR	DNADLPVDPY(UniMod:21)HLSPQQQPSNNLFGSGR3	P14180
DNASIASSSVDSLNMLLER	DNASIASS(UniMod:21)SVDSLNMLLER2	P38990
DNDDTSVASSIDLDHLSR	DNDDTSVAS(UniMod:21)SIDLDHLSR3	Q00402
DNDDTSVASSIDLDHLSR	DNDDTSVASS(UniMod:21)IDLDHLS(UniMod:21)R3	Q00402
DNDDTSVASSIDLDHLSR	DNDDTSVASS(UniMod:21)IDLDHLSR3	Q00402
DNDQEDDESLAIR	DNDQEDDES(UniMod:21)LAIR2	P40570
DNDTSAKDGTPKVEEK	DNDTSAKDGT(UniMod:21)PKVEEK3	Q08412
DNEASQLMDIPLSPHTR	DNEASQLMDIPLS(UniMod:21)PHTR3	P40543
DNEDGYSYTEMATDASAR	DNEDGYS(UniMod:21)YTEMATDASAR2	Q12256
DNEDGYSYTEMATDASAR	DNEDGYSY(UniMod:21)TEMATDASAR2	Q12256
DNESMVTAGDSNSSFVDICK	DNESMVTAGDS(UniMod:21)NSSFVDIC(UniMod:4)K2	P08678
DNESMVTAGDSNSSFVDICK	DNESMVTAGDSNSS(UniMod:21)FVDIC(UniMod:4)K2	P08678
DNESMVTAGDSNSSFVDICKENVPNDSK	DNESMVTAGDSNSS(UniMod:21)FVDIC(UniMod:4)KENVPNDSK3	P08678
DNFLSLDYEAPSPAFSK	DNFLSLDYEAPSPAFS(UniMod:21)K2	P53858
DNGLLDESPNR	DNGLLDES(UniMod:21)PNR2	P32500
DNGLLDESPNRLR	DNGLLDES(UniMod:21)PNRLR2	P32500
DNGLLDESPNRLR	DNGLLDES(UniMod:21)PNRLR3	P32500
DNLKPTENLPPSPVR	DNLKPTENLPPS(UniMod:21)PVR3	Q06616
DNLSDTEEVIVIK	DNLS(UniMod:21)DTEEVIVIK2	Q08951
DNNKSGILDAVTSSK	DNNKS(UniMod:21)GILDAVTSSK2	P10964
DNNKSGILDAVTSSK	DNNKS(UniMod:21)GILDAVTSSK3	P10964
DNNVPQHNFSTSISSLTNNLR	DNNVPQHNFSTS(UniMod:21)ISSLTNNLR3	Q08921
DNQISTSDLLSDSQVR	DNQIST(UniMod:21)SDLLSDSQVR2	Q03653
DNQISTSDLLSDSQVR	DNQIST(UniMod:21)SDLLSDSQVR3	Q03653
DNQISTSDLLSDSQVR	DNQISTS(UniMod:21)DLLSDSQVR2	Q03653
DNQISTSDLLSDSQVRTTPLEYK	DNQISTSDLLSDSQVRTT(UniMod:21)PLEYK3	Q03653
DNSDVERVEEDAGKR	DNS(UniMod:21)DVERVEEDAGKR3	P36165
DNSFASINGQPEQELQYK	DNS(UniMod:21)FASINGQPEQELQYK2	P40161
DNSFRGGSGWGSDSK	DNS(UniMod:21)FRGGSGWGSDSK2	P06634
DNSFRGGSGWGSDSK	DNS(UniMod:21)FRGGSGWGSDSK3	P06634
DNSKTFEVR	DNS(UniMod:21)KTFEVR2	P38990
DNSQVFGVAR	DNS(UniMod:21)QVFGVAR2	P06367;P39516
DNSFASINGQPEQELQYK	DNSFAS(UniMod:21)INGQPEQELQYK2	P40161
DNTGTIDELKSNDSFINDDR	DNTGTIDELKS(UniMod:21)NDSFINDDR3	P10961
DNTGTIDELKSNDSFINDDR	DNTGTIDELKSNDS(UniMod:21)FINDDR3	P10961
DNVGNSSDTEDMDEIDVQDKK	DNVGNSS(UniMod:21)DTEDMDEIDVQDKK3	Q06833
DNVGNSSDTEDMDEIDVQDK	DNVGNSSDT(UniMod:21)EDMDEIDVQDK2	Q06833
DQETKESITNSPTSEVPIETK	DQETKESIT(UniMod:21)NSPTSEVPIETK3	P39521
DQETKESITNSPTSEVPIETK	DQETKESITNS(UniMod:21)PTSEVPIETK3	P39521
DQLSHESQTAYQQGDKK	DQLS(UniMod:21)HESQTAYQQGDKK3	Q08954
DQLSPVTTTNNLPR	DQLS(UniMod:21)PVTTTNNLPR2	Q12675
DQLSPVTTTNNLPR	DQLSPVTT(UniMod:21)TNNLPR2	Q12675
DQLSPVTTTNNLPR	DQLSPVTTT(UniMod:21)NNLPR2	Q12675
DQLTESDLDEAINATENFAQELSSQR	DQLT(UniMod:21)ESDLDEAINATENFAQELSSQR3	P43597
DQLTESDLDEAINATENFAQELSSQR	DQLTES(UniMod:21)DLDEAINATENFAQELSSQR3	P43597
DQLTESDLDEAINATENFAQELSSQRK	DQLTES(UniMod:21)DLDEAINATENFAQELSSQRK3	P43597
DQLTESDLDEAINATENFAQELSSQRK	DQLTESDLDEAINATENFAQELSS(UniMod:21)QRK3	P43597
DQTDASSASNNELPNDLSIITETSK	DQTDASS(UniMod:21)ASNNELPNDLSIITETSK3	P39531
DQTDASSASNNELPNDLSIITETSK	DQTDASSAS(UniMod:21)NNELPNDLSIITETSK3	P39531
DQTIDSTFYLAHK	DQTIDST(UniMod:21)FYLAHK2	P53898
DQTIDSTFYLAHK	DQTIDST(UniMod:21)FYLAHK3	P53898
DQYVPEVSALDLSR	DQYVPEVS(UniMod:21)ALDLSR2	P02407;P14127
DREVDDLSNRFSK	DREVDDLS(UniMod:21)NRFSK3	P43603
DREVDDLSNRFSK	DREVDDLSNRFS(UniMod:21)K3	P43603
DRNSLIIESTLEQHR	DRNS(UniMod:21)LIIESTLEQHR3	Q01919
DRQVSTDQLPELSFEV	DRQVS(UniMod:21)TDQLPELSFEV2	P36164
DRQVSTDQLPELSFEV	DRQVSTDQLPELS(UniMod:21)FEV2	P36164
DRSLIIDNLKEK	DRS(UniMod:21)LIIDNLKEK3	P38213
DRSSVLILEK	DRS(UniMod:21)SVLILEK2	P38261
DRSYTSVAELNR	DRS(UniMod:21)YTSVAELNR2	Q06146
DRSYTSVAELNR	DRS(UniMod:21)YTSVAELNR3	Q06146
DRSDSEIAQFR	DRSDS(UniMod:21)EIAQFR2	P24783
DRSDSEIAQFRK	DRSDS(UniMod:21)EIAQFRK2	P24783
DRSDSEIAQFRK	DRSDS(UniMod:21)EIAQFRK3	P24783
DRSSVLILEK	DRSS(UniMod:21)VLILEK2	P38261
DSGSTMINTELK	DS(UniMod:21)GSTMINTELK2	Q12494
DSSHELLNILHGNK	DS(UniMod:21)SHELLNILHGNK3	P53550
DSSMSSYMSSK	DS(UniMod:21)SMSSYMSSK2	P15108;P02829
DSSSQLDNELNRK	DS(UniMod:21)SSQLDNELNRK3	P48813
DSTTGGSSVMIDGVK	DS(UniMod:21)TTGGS(UniMod:21)SVMIDGVK2	P00812
DSALGDQSVIYSK	DSALGDQS(UniMod:21)VIYSK2	P40535
DSAQSLDDLLM	DSAQS(UniMod:21)LDDLLM2	Q12314
DSDATVVLPLSEHTPR	DSDATVVLPLS(UniMod:21)EHTPR2	Q12407
DSDATVVLPLSEHTPR	DSDATVVLPLS(UniMod:21)EHTPR3	Q12407
DSDGVQVANESEEDPELK	DSDGVQVANES(UniMod:21)EEDPELK2	Q07418
DSDNAVHAAASPLAPSNTPSDPK	DSDNAVHAAAS(UniMod:21)PLAPSNTPSDPK3	P39001
DSEFNSFLGTTKPPSMTESSLK	DSEFNS(UniMod:21)FLGTTKPPSMTESSLK3	P15891
DSEFNSFLGTTKPPSMTESSLK	DSEFNSFLGTTKPPS(UniMod:21)MTESSLK3	P15891
DSEGNAQSEEEHDLER	DSEGNAQS(UniMod:21)EEEHDLER3	Q00816
DSEIISTPNGSK	DSEIIST(UniMod:21)PNGSK2	Q04477
DSEIISTPNGSK	DSEIISTPNGS(UniMod:21)K2	Q04477
DSEIPSPAKNPNADR	DSEIPS(UniMod:21)PAKNPNADR3	P38990
DSEISSLVTTK	DSEISS(UniMod:21)LVTTK2	P34756
DSESSQDLDKLTEAEK	DSES(UniMod:21)SQDLDKLTEAEK3	Q02256
DSESSQDLDKLTEAEK	DSESSQDLDKLT(UniMod:21)EAEK2	Q02256
DSGASMSQVGGGVNSTLEMK	DSGASMSQVGGGVNS(UniMod:21)TLEMK2	Q06070
DSGITKPKSISSSLNR	DSGITKPKS(UniMod:21)ISSSLNR3	P33749
DSGSLPFNR	DSGS(UniMod:21)LPFNR2	Q06708
DSGVPREEIFITTK	DSGVPREEIFIT(UniMod:21)TK2	Q12458
DSGYGVSVGR	DSGYGVS(UniMod:21)VGR2	P13663
DSGYSSSSPGQLLDILNSK	DSGYSSS(UniMod:21)SPGQLLDILNSK2	P53550
DSGYSSSSPGQLLDILNSK	DSGYSSSS(UniMod:21)PGQLLDILNSK2	P53550
DSHNSIGSIAFPSNSGVQNIR	DSHNSIGS(UniMod:21)IAFPSNSGVQNIR3	P32634
DSIGTPPTTPLR	DSIGT(UniMod:21)PPTTPLR2	P53687
DSIINSPVSGRQSISPTLSNATTTTTK	DSIINSPVS(UniMod:21)GRQSISPT(UniMod:21)LSNATTTTTK3	P36024
DSIINSPVSGRQSISPTLSNATTTTTK	DSIINSPVSGRQSISPTLS(UniMod:21)NATTTTTK3	P36024
DSITSSSTTTPPSSQQK	DSITSSSTTT(UniMod:21)PPSSQQK2	P46963
DSKSPIILQTSNGGAAYFAGK	DSKS(UniMod:21)PIILQTSNGGAAYFAGK3	P14540
DSLDTTGRLSK	DSLDTTGRLS(UniMod:21)K2	P39960
DSLVDDENEPSQSLISTR	DSLVDDENEPS(UniMod:21)QSLISTR2	P38170
DSMKDISESPER	DSMKDISES(UniMod:21)PER2	P04801
DSMKPEEEVESTPQLK	DSMKPEEEVEST(UniMod:21)PQLK3	Q06053
DSMTPVEPR	DSMT(UniMod:21)PVEPR2	P43633
DSNSLYSLKEPVSK	DSNSLYS(UniMod:21)LKEPVSK2	Q08229
DSNVSSLSR	DSNVSS(UniMod:21)LSR2	P32351
DSNVSSLSR	DSNVSSLS(UniMod:21)R2	P32351
DSPGINQTTNDITSSDRFR	DSPGINQTTNDITS(UniMod:21)SDRFR3	P06775
DSPSFLPGQQRPTIISPPILTPGGSK	DSPSFLPGQQRPTIISPPILT(UniMod:21)PGGSK3	Q02100
DSSINIENYLEDAK	DSS(UniMod:21)INIENYLEDAK2	P30624
DSSISITSK	DSS(UniMod:21)ISITSK2	P32862
DSSLLFSPAAVAMR	DSS(UniMod:21)LLFSPAAVAMR2	P38623
DSSNSEDSEDEEMDGPTLLHPGK	DSS(UniMod:21)NSEDSEDEEMDGPTLLHPGK3	P36114
DSSPINVTR	DSS(UniMod:21)PINVTR2	P36004
DSSSQLDNELNRK	DSS(UniMod:21)SQLDNELNRK2	P48813
DSSTNILIR	DSS(UniMod:21)TNILIR2	P47134
DSSVDAFEK	DSS(UniMod:21)VDAFEK2	P09064
DSSVDAFEKELAK	DSS(UniMod:21)VDAFEKELAK2	P09064
DSSVPLIIDSSGSAN	DSS(UniMod:21)VPLIIDSSGSAN2	P38310
DSSDEASVSPIADNER	DSSDEAS(UniMod:21)VSPIADNER2	P39968
DSSLDLNEVIEEESIYQPK	DSSLDLNEVIEEES(UniMod:21)IYQPK2	P40074
DSSLDLNEVIEEESIYQPK	DSSLDLNEVIEEES(UniMod:21)IYQPK3	P40074
DSSLDLNEVIEEESIYQPK	DSSLDLNEVIEEESIY(UniMod:21)QPK2	P40074
DSSMSSYMSSK	DSSMS(UniMod:21)SYMSSK2	P15108;P02829
DSSNSEDSEDEEMDGPTLLHPGK	DSSNSEDS(UniMod:21)EDEEMDGPTLLHPGK3	P36114
DSSQTSFTQEEFHR	DSSQTS(UniMod:21)FTQEEFHR2	Q01919
DSSQTSFTQEEFHR	DSSQTS(UniMod:21)FTQEEFHR3	Q01919
DSSQTSFTQEEFHR	DSSQTSFT(UniMod:21)QEEFHR3	Q01919
DSSSPIISQR	DSSS(UniMod:21)PIISQR2	P32784
DSSSQLDNELNR	DSSS(UniMod:21)QLDNELNR2	P48813
DSSSQLDNELNRK	DSSS(UniMod:21)QLDNELNRK2	P48813
DSSSQLDNELNRK	DSSS(UniMod:21)QLDNELNRK3	P48813
DSSTNILIR	DSST(UniMod:21)NILIR2	P47134
DSSVVSEPKKPSFTFASSK	DSSVVSEPKKPS(UniMod:21)FTFASSK3	P20676
DSTISDIYSGSYSTNHLQK	DSTISDIYSGS(UniMod:21)YSTNHLQK3	P40061
DSTLSNHLADNVPSTLR	DSTLS(UniMod:21)NHLADNVPSTLR3	P08678
DSTSPGKLTLSR	DSTS(UniMod:21)PGKLTLSR2	P32833
DSTTGGSSVMIDGVK	DSTTGGS(UniMod:21)SVMIDGVK2	P00812
DSTTGGSSVMIDGVK	DSTTGGSS(UniMod:21)VMIDGVK2	P00812
DSTVRQSPDILHSNK	DSTVRQS(UniMod:21)PDILHSNK3	P47134
DSVDDNENSDDGLDIPK	DSVDDNENS(UniMod:21)DDGLDIPK2	Q06631
DSVHFVGTNVDSTFPQK	DSVHFVGTNVDS(UniMod:21)TFPQK3	P19881
DSVTETESISQTPISNEQTEGEPK	DSVTETES(UniMod:21)ISQTPISNEQTEGEPK3	P38687
DSVVTEEIPMTFMHGEDGSPSGYQK	DSVVTEEIPMT(UniMod:21)FMHGEDGSPSGYQK3	P32660
DSYEENKSPSMDQMNYAR	DSYEENKS(UniMod:21)PSMDQMNYAR3	P53865
DSYVSDDVANSTER	DSYVS(UniMod:21)DDVANS(UniMod:21)TER2	P32901
DSYVSDDVANSTER	DSYVS(UniMod:21)DDVANSTER2	P32901
DSYVSDDVANSTER	DSYVSDDVANS(UniMod:21)TER2	P32901
DTDSENNITIAQDDEK	DT(UniMod:21)DSENNITIAQDDEK2	P38196
DTDSENNITIAQDDEKVSWLQR	DT(UniMod:21)DSENNITIAQDDEKVSWLQR3	P38196
DTTGDFSENIR	DT(UniMod:21)TGDFSENIR2	P12868
DTASQISATVSEMAPDVVSK	DTASQIS(UniMod:21)ATVSEMAPDVVSK2	P32568
DTDIGLVNDDANSDEKENEK	DTDIGLVNDDANS(UniMod:21)DEKENEK3	Q06106
DTDIGLVNDDANSDEKENEKR	DTDIGLVNDDANS(UniMod:21)DEKENEKR3	Q06106
DTDQLSVPGLPHLAPSK	DTDQLS(UniMod:21)VPGLPHLAPSK3	Q03361
DTDSVEMKFDK	DTDS(UniMod:21)VEMKFDK2	Q05672
DTFASFRK	DTFAS(UniMod:21)FRK2	P31374
DTFTTPMTSGMLNHENSER	DTFTTPMTS(UniMod:21)GMLNHENSER3	Q06315
DTKQSPKDILSK	DTKQS(UniMod:21)PKDILSK3	P38972
DTLFSLSSDTTTATATNNNKR	DTLFSLS(UniMod:21)SDTTTATATNNNKR3	P25639
DTLFSLSSDTTTATATNNNK	DTLFSLSS(UniMod:21)DTTTATATNNNK2	P25639
DTLFSLSSDTTTATATNNNK	DTLFSLSSDT(UniMod:21)TTATATNNNK2	P25639
DTNNDNNNHLTIPSPITTK	DTNNDNNNHLTIPS(UniMod:21)PITTK3	P40473
DTSFANLHNFR	DTS(UniMod:21)FANLHNFR2	Q04216
DTSFEHEKESEILER	DTS(UniMod:21)FEHEKESEILER3	P40157
DTSGWEEADDEPAPIKIETPVTPTETK	DTSGWEEADDEPAPIKIETPVTPTET(UniMod:21)K3	Q06440
DTTGDFSENIR	DTT(UniMod:21)GDFSENIR2	P12868
DTTPTGSDSSSFNK	DTT(UniMod:21)PTGSDSSSFNK2	P40507
DTVISGKEPTSLTSSNR	DTVISGKEPT(UniMod:21)SLTSSNR3	Q08236
DTVISGKEPTSLTSSNRK	DTVISGKEPT(UniMod:21)SLTSSNRK3	Q08236
DVAAQDFINAYASFLQR	DVAAQDFINAYAS(UniMod:21)FLQR2	P07281;P07280
DVANDQEYFKPAAWVPPTEDDSDE	DVANDQEYFKPAAWVPPTEDDS(UniMod:21)DE3	P32469
DVASARGDDKIDEEK	DVAS(UniMod:21)ARGDDKIDEEK3	Q05050
DVASAISLYDQSIYTNNR	DVASAIS(UniMod:21)LYDQSIYTNNR2	P40052
DVDHIQSPMFAR	DVDHIQS(UniMod:21)PMFAR2	P24583
DVEESNFSTSPLR	DVEESNFSTS(UniMod:21)PLR2	Q05854
DVENLNTSSSPSSDLYIR	DVENLNTSSS(UniMod:21)PSSDLYIR2	P16649
DVENLNTSSSPSSDLYIR	DVENLNTSSS(UniMod:21)PSSDLYIR3	P16649
DVGQDGLQAAISYATGNR	DVGQDGLQAAISYAT(UniMod:21)GNR2	Q08601
DVGQDGLQAAISYATGNR	DVGQDGLQAAISYAT(UniMod:21)GNR3	Q08601
DVIEISPIKK	DVIEIS(UniMod:21)PIKK2	P40028
DVISTADEPK	DVIS(UniMod:21)TADEPK2	Q02875
DVLADKKEVISTPTAK	DVLADKKEVISTPT(UniMod:21)AK3	P47134
DVMGGGASNFNNMMLENSDLSPNDLNLK	DVMGGGASNFNNMMLENSDLS(UniMod:21)PNDLNLK3	P19524
DVNPWLANESDEEHTVKK	DVNPWLANES(UniMod:21)DEEHTVKK3	Q04500
DVNPWLANESDEEHTVK	DVNPWLANESDEEHT(UniMod:21)VK3	Q04500
DVNPWLANESDEEHTVKK	DVNPWLANESDEEHT(UniMod:21)VKK3	Q04500
DVPGTPSDKVITFELAK	DVPGT(UniMod:21)PSDKVITFELAK2	P38634
DVPGTPSDKVITFELAK	DVPGT(UniMod:21)PSDKVITFELAK3	P38634
DVPNFIHSTPRENSSK	DVPNFIHS(UniMod:21)TPRENSSK3	P53865
DVPNFIHSTPR	DVPNFIHST(UniMod:21)PR3	P53865
DVRRSQLAQQIQAR	DVRRS(UniMod:21)QLAQQIQAR3	P04147
DVSDDDEPLTK	DVS(UniMod:21)DDDEPLTK2	P31244
DVSPDPIFSPDPADDSSNTSDAGSR	DVS(UniMod:21)PDPIFSPDPADDSSNTSDAGSR3	P40059
DVSVDNNNVNDQSNVTLEQQK	DVS(UniMod:21)VDNNNVNDQSNVTLEQQK3	P06102
DVSQITSSPKKSFQDK	DVSQIT(UniMod:21)SSPKKS(UniMod:21)FQDK3	P38623
DVSQITSSPK	DVSQITS(UniMod:21)SPK2	P38623
DVSQITSSPK	DVSQITSS(UniMod:21)PK2	P38623
DVSQITSSPKK	DVSQITSS(UniMod:21)PKK2	P38623
DVSQITSSPKK	DVSQITSS(UniMod:21)PKK3	P38623
DVSQITSSPKKSFQDK	DVSQITSSPKKS(UniMod:21)FQDK3	P38623
DVTGDQEIDDINISDEFQR	DVTGDQEIDDINIS(UniMod:21)DEFQR2	P43597
DVTMSSLDPWNSNISPSPVRK	DVTMSSLDPWNSNISPS(UniMod:21)PVRK3	P38928
DVTTTSANEGKFEAR	DVTTTS(UniMod:21)ANEGKFEAR3	P40217
DWLAPLNAYDSDDVPVPK	DWLAPLNAYDS(UniMod:21)DDVPVPK2	P53179
DYIEVGADSYAEEF	DYIEVGADS(UniMod:21)YAEEF2	P09734
DYIMSPVGNPEGPEKPNK	DYIMS(UniMod:21)PVGNPEGPEKPNK3	P14540
DYIMSPVGNPEGPEKPNKK	DYIMS(UniMod:21)PVGNPEGPEKPNKK2	P14540
DYIMSPVGNPEGPEKPNKK	DYIMS(UniMod:21)PVGNPEGPEKPNKK3	P14540
DYNKPVPQNMAPSPIYPINEPTTR	DYNKPVPQNMAPS(UniMod:21)PIYPINEPTTR3	P20134
DYRPAEETEAQAEPVEA	DYRPAEET(UniMod:21)EAQAEPVEA2	P05750
DYSPGINHLYSSDSQQDFMEK	DYSPGINHLYSSDS(UniMod:21)QQDFMEK3	P32900
DYTDATTTLTTR	DYT(UniMod:21)DATTTLTTR2	P24279
DYYGNSGSNDTLSESTPGALGLSSK	DYYGNSGSNDTLSEST(UniMod:21)PGALGLSSK3	P32607
EAAAEESEVDAAAR	EAAAEES(UniMod:21)EVDAAAR2	P40024
EAAESPEEADVEMS	EAAES(UniMod:21)PEEADVEMS2	P32379
EADATPDDDRSSISSNSNK	EADATPDDDRS(UniMod:21)SISSNSNK3	P47018
EADIDDLSSHSQNLR	EADIDDLS(UniMod:21)S(UniMod:21)HSQNLR3	Q08921
EADIDDLSSHSQNLR	EADIDDLS(UniMod:21)SHS(UniMod:21)QNLR2	Q08921
EADIDDLSSHSQNLR	EADIDDLSSHS(UniMod:21)QNLR2	Q08921
EADIDDLSSHSQNLR	EADIDDLSSHS(UniMod:21)QNLR3	Q08921
EADIDDLSSHSQNLRASLVK	EADIDDLSSHS(UniMod:21)QNLRASLVK3	Q08921
EADIDDLSSHSQNLRASLVK	EADIDDLSSHSQNLRAS(UniMod:21)LVK3	Q08921
EADLTIDSTHTNPFR	EADLTIDS(UniMod:21)THTNPFR2	P24583
EADLTIDSTHTNPFR	EADLTIDS(UniMod:21)THTNPFR3	P24583
EADLTIDSTHTNPFR	EADLTIDSTHT(UniMod:21)NPFR3	P24583
EAENDEDSEVNAK	EAENDEDS(UniMod:21)EVNAK2	Q06344
EAESSPNTGSTEQRTIQPEVEQK	EAESSPNTGSTEQRT(UniMod:21)IQPEVEQK3	P47068
EAETTSTGEITTNNHTK	EAETTST(UniMod:21)GEITTNNHTK3	Q03631
EAFTLSPELTK	EAFTLS(UniMod:21)PELTK2	P07806
EAGSNSSNAISLDDDDDDEDFGSSPSKK	EAGSNSSNAISLDDDDDDEDFGS(UniMod:21)SPSKK3	P36145
EAIRLSLEDQDNR	EAIRLS(UniMod:21)LEDQDNR2	P40210
EAIRLSLEDQDNR	EAIRLS(UniMod:21)LEDQDNR3	P40210
EAKPALNPIVTDSDLPDSQVLAR	EAKPALNPIVT(UniMod:21)DSDLPDSQVLAR3	P23201
EAKPALNPIVTDSDLPDSQVLAR	EAKPALNPIVTDSDLPDS(UniMod:21)QVLAR3	P23201
EALSQNMGNPSPPTTSTTETVPSTK	EALSQNMGNPS(UniMod:21)PPTTSTTETVPSTK3	P38086
EALVMELDTENAAAYSAGTTPMSQSR	EALVMELDTENAAAYS(UniMod:21)AGTTPMSQSR3	P23202
EANATLIIPGQAGR	EANAT(UniMod:21)LIIPGQAGR2	P54000
EAPKPPANTSPQR	EAPKPPANT(UniMod:21)SPQR2	Q01389
EAPKPPANTSPQR	EAPKPPANTS(UniMod:21)PQR2	Q01389
EAPKPPANTSPQR	EAPKPPANTS(UniMod:21)PQR3	Q01389
EAQQEKEDEFTNSSSSTK	EAQQEKEDEFTNSSS(UniMod:21)STK3	P38682
EAQQEKEDEFTNSSSSTKIR	EAQQEKEDEFTNSSSS(UniMod:21)TKIR3	P38682
EASAAYESFKK	EAS(UniMod:21)AAYESFKK2	P04147
EASGVFDDLVR	EAS(UniMod:21)GVFDDLVR2	P31373
EASKPDVSDEQTEEVALPK	EAS(UniMod:21)KPDVSDEQTEEVALPK3	Q08208
EASPAPTGSHSLTK	EAS(UniMod:21)PAPTGSHSLTK2	P21524
EASPAPTGSHSLTK	EAS(UniMod:21)PAPTGSHSLTK3	P21524
EASPAQYSHSLHER	EAS(UniMod:21)PAQYSHS(UniMod:21)LHER2	P38085
EASPAQYSHSLHER	EAS(UniMod:21)PAQYSHS(UniMod:21)LHER3	P38085
EASPAQYSHSLHER	EAS(UniMod:21)PAQYSHSLHER2	P38085
EASPAQYSHSLHER	EAS(UniMod:21)PAQYSHSLHER3	P38085
EASPATEFANEFTGENSTAK	EAS(UniMod:21)PATEFANEFTGENSTAK2	P13259
EASPATEFANEFTGENSTAK	EAS(UniMod:21)PATEFANEFTGENSTAK3	P13259
EASAAYESFKKEQEQQTEQA	EASAAYES(UniMod:21)FKKEQEQQTEQA3	P04147
EASKPDVSDEQTEEVALPK	EASKPDVS(UniMod:21)DEQTEEVALPK2	Q08208
EASKPDVSDEQTEEVALPK	EASKPDVS(UniMod:21)DEQTEEVALPK3	Q08208
EASKSPISSFVNDYR	EASKS(UniMod:21)PISSFVNDYR2	Q03833
EASKSPISSFVNDYR	EASKS(UniMod:21)PISSFVNDYR3	Q03833
EASLSTPPNEK	EASLS(UniMod:21)TPPNEK2	P38853
EASLSTPPNEK	EASLST(UniMod:21)PPNEK2	P38853
EASLTDSSNESLHKVVQNAR	EASLTDSS(UniMod:21)NES(UniMod:21)LHKVVQNAR3	Q00816
EASLTDSSNESLHK	EASLTDSS(UniMod:21)NESLHK3	Q00816
EASLTDSSNESLHK	EASLTDSSNES(UniMod:21)LHK2	Q00816
EASLTDSSNESLHK	EASLTDSSNES(UniMod:21)LHK3	Q00816
EASLTDSSNESLHKVVQNAR	EASLTDSSNES(UniMod:21)LHKVVQNAR3	Q00816
EASPAQYSHSLHER	EASPAQYS(UniMod:21)HS(UniMod:21)LHER3	P38085
EASPAQYSHSLHER	EASPAQYSHS(UniMod:21)LHER3	P38085
EATGQDEVLNSITNELSHIK	EAT(UniMod:21)GQDEVLNSITNELSHIK2	P38266
EATGQDEVLNSITNELSHIK	EAT(UniMod:21)GQDEVLNSITNELSHIK3	P38266
EATPSNIAPGSK	EAT(UniMod:21)PSNIAPGSK2	P32480
EATPSNIAPGSKK	EAT(UniMod:21)PSNIAPGSKK2	P32480
EATPVLPANEAVK	EAT(UniMod:21)PVLPANEAVK2	P39936
EATPVLPANEAVKDTLTETSNEK	EAT(UniMod:21)PVLPANEAVKDTLTETSNEK3	P39936
EATETSSAVQTK	EATETS(UniMod:21)SAVQTK2	Q05050
EATETSSAVQTK	EATETSS(UniMod:21)AVQTK2	Q05050
EATETSSAVQTKEPEEK	EATETSS(UniMod:21)AVQTKEPEEK2	Q05050
EATETSSAVQTKEPEEK	EATETSS(UniMod:21)AVQTKEPEEK3	Q05050
EATETSSAVQTKEPEEKISIGNK	EATETSS(UniMod:21)AVQTKEPEEKIS(UniMod:21)IGNK3	Q05050
EATETSSAVQTKEPEEKISIGNK	EATETSSAVQTKEPEEKIS(UniMod:21)IGNK3	Q05050
EATTPTIETPISCKPSLFR	EATT(UniMod:21)PTIETPISC(UniMod:4)KPSLFR3	P08678
EATYPMPTAYSFSAVR	EATYPMPTAYSFS(UniMod:21)AVR2	Q07655
EAVPESPR	EAVPES(UniMod:21)PR2	P25619
EAVPESPRASGETAIHEPEPEAEQAVEDTA	EAVPESPRASGET(UniMod:21)AIHEPEPEAEQAVEDTA3	P25619
EAVSGILGK	EAVS(UniMod:21)GILGK2	Q12118
EAVVDDGSENAFGIPEFTR	EAVVDDGS(UniMod:21)ENAFGIPEFTR2	Q12030
EAVVDDGSENAFGIPEFTRK	EAVVDDGS(UniMod:21)ENAFGIPEFTRK2	Q12030
EAVVDDGSENAFGIPEFTRK	EAVVDDGS(UniMod:21)ENAFGIPEFTRK3	Q12030
EAYAAQKFEGSDDDENHPLPPLNVAK	EAYAAQKFEGS(UniMod:21)DDDENHPLPPLNVAK3	P13185
EDAEEFTFNDDTEYDNHSFQPTPK	EDAEEFTFNDDTEYDNHS(UniMod:21)FQPTPK3	P32660
EDAEEFTFNDDTEYDNHSFQPTPK	EDAEEFTFNDDTEYDNHSFQPT(UniMod:21)PK3	P32660
EDAHEDPVSPK	EDAHEDPVS(UniMod:21)PK2	P35193
EDDNTPAGHAGNPTNISSPIVANSPNK	EDDNTPAGHAGNPTNIS(UniMod:21)SPIVANSPNK3	Q05166
EDILNRKEESDSFVA	EDILNRKEES(UniMod:21)DSFVA2	P29465
EDISSLILDHDLGAYTSESEIEDDAIVR	EDISSLILDHDLGAYT(UniMod:21)SESEIEDDAIVR3	P38789;Q12153
EDISSLILDHDLGAYTSESEIEDDAIVR	EDISSLILDHDLGAYTS(UniMod:21)ESEIEDDAIVR3	P38789;Q12153
EDNLIASGYLSPEK	EDNLIASGYLS(UniMod:21)PEK2	P38986
EDNSDETKADSPMQSVK	EDNSDETKADS(UniMod:21)PMQSVK3	P43579
EDSAPVAAGESESSL	EDS(UniMod:21)APVAAGESESSL2	P25567
EDSAPVAAGESESSL	EDSAPVAAGESESS(UniMod:21)L2	P25567
EDSTKQPSTSSLVR	EDSTKQPS(UniMod:21)TSSLVR2	Q05022
EDSTKQPSTSSLVR	EDSTKQPS(UniMod:21)TSSLVR3	Q05022
EDTPLSQNESTR	EDTPLS(UniMod:21)QNESTR2	Q08773
EDTVSWFK	EDTVS(UniMod:21)WFK2	Q3E757;P0C0W9
EDVNVTSPTK	EDVNVTS(UniMod:21)PTK2	P38959
EDVNVTSPTK	EDVNVTSPT(UniMod:21)K2	P38959
EDYELSPQAVSSFVR	EDYELSPQAVSS(UniMod:21)FVR2	P22141
EEAAPKPPSSAVFSMFGGK	EEAAPKPPSSAVFS(UniMod:21)MFGGK3	P41920
EEDATPASLHQDHYLVPYNQR	EEDAT(UniMod:21)PASLHQDHYLVPYNQR3	P16649
EEDHSGKPPTITTSPAEK	EEDHSGKPPTITTS(UniMod:21)PAEK3	Q03373
EEDKTATAILR	EEDKT(UniMod:21)ATAILR2	P25694
EEEDMIQGGSSAESPR	EEEDMIQGGS(UniMod:21)SAESPR2	Q06328
EEEDMIQGGSSAESPR	EEEDMIQGGSSAES(UniMod:21)PR2	Q06328
EEEPILAPSVK	EEEPILAPS(UniMod:21)VK2	P05750
EEKDGGLITQTTIISSDK	EEKDGGLITQTTIISS(UniMod:21)DK3	Q12176
EEKPIGSVESSTDSSNISVATSGNNK	EEKPIGSVESSTDSSNIS(UniMod:21)VATSGNNK3	P36041
EEMLANHQLDTRYSVER	EEMLANHQLDTRYS(UniMod:21)VER3	Q12675
EENFEENSEDEDGFDLDALR	EENFEENS(UniMod:21)EDEDGFDLDALR3	P53313
EENFSSNTSELGNKK	EENFSSNTS(UniMod:21)ELGNKK3	P33419
EENSPIQSPVQPILSSPK	EENSPIQSPVQPILS(UniMod:21)SPK2	P38313
EEPEQEEIAPSLPSR	EEPEQEEIAPS(UniMod:21)LPSR2	P15891
EEPEQEEIAPSLPSRNSIPAPK	EEPEQEEIAPSLPS(UniMod:21)RNSIPAPK3	P15891
EEPIGISGDEDTQITEQNVNEQR	EEPIGISGDEDT(UniMod:21)QITEQNVNEQR3	Q12344
EEPQHFGAGPAQMPTPVLQQAAK	EEPQHFGAGPAQMPT(UniMod:21)PVLQQAAK3	P33330
EESDDDMGFGLFD	EES(UniMod:21)DDDMGFGLFD2	P05318;P02400
EESVGSDDDATAANQQVYLK	EESVGS(UniMod:21)DDDATAANQQVYLK2	Q03305
EESVGSDDDATAANQQVYLK	EESVGS(UniMod:21)DDDATAANQQVYLK3	Q03305
EETPLAEPTNVSK	EET(UniMod:21)PLAEPTNVSK2	P38845
EEVFKDMSVETFFEK	EEVFKDMS(UniMod:21)VETFFEK3	P39744
EEVFKDMSVETFFEK	EEVFKDMSVET(UniMod:21)FFEK2	P39744
EFIFDSNSTPSK	EFIFDS(UniMod:21)NSTPSK2	P38277
EFIFDSNSTPSK	EFIFDSNST(UniMod:21)PSK2	P38277
EFKRSPSELTQK	EFKRS(UniMod:21)PSELTQK3	P38041
EFSTSNLR	EFS(UniMod:21)TSNLR2	P34225
EFSVAASDVELENEHVPWGK	EFSVAAS(UniMod:21)DVELENEHVPWGK3	P19807
EFSVAASDVELENEHVPWGKK	EFSVAAS(UniMod:21)DVELENEHVPWGKK3	P19807
EFTFEDTKSLDEKK	EFTFEDT(UniMod:21)KSLDEKK3	P07866
EFTFEDTKSLDEK	EFTFEDTKS(UniMod:21)LDEK2	P07866
EFTFEDTKSLDEK	EFTFEDTKS(UniMod:21)LDEK3	P07866
EFTFEDTKSLDEKK	EFTFEDTKS(UniMod:21)LDEKK3	P07866
EGAVDLTSVSQSIKK	EGAVDLTSVSQS(UniMod:21)IKK3	P27692
EGDDAPESPDIHFEPVVHLEK	EGDDAPES(UniMod:21)PDIHFEPVVHLEK3	P41920
EGENMHEESFEANLR	EGENMHEES(UniMod:21)FEANLR3	Q12071
EGESMNSLNNTSIPYR	EGES(UniMod:21)MNS(UniMod:21)LNNTSIPYR2	P47166
EGESMNSLNNTSIPYR	EGESMNS(UniMod:21)LNNTSIPYR2	P47166
EGESMNSLNNTSIPYRR	EGESMNS(UniMod:21)LNNTSIPYRR3	P47166
EGFITHGDDEDDEASAPGAR	EGFIT(UniMod:21)HGDDEDDEASAPGAR3	P27692
EGFITHGDDEDDEASAPGAR	EGFITHGDDEDDEAS(UniMod:21)APGAR3	P27692
EGFQIPTNLDAAAAGTSQAR	EGFQIPTNLDAAAAGTS(UniMod:21)QAR2	P40422
EGIIKPISK	EGIIKPIS(UniMod:21)K2	P0C0T4;Q3E792
EGIKDSSLLEK	EGIKDS(UniMod:21)SLLEK2	Q08412
EGIKDSSLLEK	EGIKDSS(UniMod:21)LLEK2	Q08412
EGLCVEEGQTQPEEESA	EGLC(UniMod:4)VEEGQT(UniMod:21)QPEEES(UniMod:21)A2	P40096
EGLCVEEGQTQPEEESA	EGLC(UniMod:4)VEEGQTQPEEES(UniMod:21)A2	P40096
EGLLNTPPIEGAR	EGLLNT(UniMod:21)PPIEGAR2	P34756
EGNISINSGSGNSSK	EGNISINS(UniMod:21)GSGNSSK2	P07560
EGPLQSQTSETTLNSDAATLQADALSQLSK	EGPLQSQTSET(UniMod:21)TLNSDAATLQADALSQLSK3	Q12151
EGPLQSQTSETTLNSDAATLQADALSQLSK	EGPLQSQTSETTLNS(UniMod:21)DAATLQADALSQLSK3	Q12151
EGPQSVSSTVQPQPIMK	EGPQS(UniMod:21)VSSTVQPQPIMK2	P35724
EGPSSPASILPAK	EGPSS(UniMod:21)PASILPAK2	P47035
EGRENQVYSPVTGAR	EGRENQVYS(UniMod:21)PVTGAR3	Q99321
EGSINLDEPLIIQK	EGS(UniMod:21)INLDEPLIIQK2	P53962
EGSVEAINAVNNSSLPNGK	EGS(UniMod:21)VEAINAVNNSSLPNGK2	P53741
EGSSSQVSQTLNIPIK	EGSSS(UniMod:21)QVSQTLNIPIK2	Q12072
EGSSSQVSQTLNIPIK	EGSSSQVS(UniMod:21)QTLNIPIK2	Q12072
EGSTNTVPATSASSK	EGSTNTVPATSAS(UniMod:21)SK2	Q06108
EGSTNTVPATSASSK	EGSTNTVPATSASS(UniMod:21)K2	Q06108
EGTPKTDSFIFDGTAK	EGT(UniMod:21)PKT(UniMod:21)DSFIFDGTAK2	Q12343
EGTPKTDSFIFDGTAK	EGT(UniMod:21)PKTDS(UniMod:21)FIFDGTAK3	Q12343
EGTPKTDSFIFDGTAK	EGT(UniMod:21)PKTDSFIFDGTAK2	Q12343
EGTPKTDSFIFDGTAK	EGT(UniMod:21)PKTDSFIFDGTAK3	Q12343
EGTPLENR	EGT(UniMod:21)PLENR2	P35197
EGTPSANSSIQQEVGLPYSELLSR	EGT(UniMod:21)PSANSSIQQEVGLPYSELLSR3	P09064
EGVDLSKLSPQELK	EGVDLSKLS(UniMod:21)PQELK3	Q9P305
EHSGDVTDSSFKR	EHS(UniMod:21)GDVTDSSFKR2	P39009
EHSGDVTDSSFKR	EHS(UniMod:21)GDVTDSSFKR3	P39009
EHSNHSQTNPYGIER	EHS(UniMod:21)NHSQTNPYGIER3	P34244
EHSNSGTYISR	EHS(UniMod:21)NSGTYISR2	Q05518
EHSNCGSPIMLSSSSFSPTVAR	EHSNC(UniMod:4)GS(UniMod:21)PIMLSSSSFSPTVAR3	P53739
EHSNHSQTNPYGIER	EHSNHS(UniMod:21)QTNPYGIER3	P34244
EHSNSGTYISR	EHSNS(UniMod:21)GTYISR2	Q05518
EHSNSGTYISR	EHSNS(UniMod:21)GTYISR3	Q05518
EIAAFPMLEMSDDENNASGK	EIAAFPMLEMS(UniMod:21)DDENNASGK2	Q12389
EIAFGDDSSSTDTEERE	EIAFGDDSSST(UniMod:21)DTEERE2	P53599
EIASSVIGEK	EIASS(UniMod:21)VIGEK2	Q12451
EIDDLLSSHKDEITSGNEAK	EIDDLLS(UniMod:21)SHKDEITSGNEAK3	P32916
EIDEQESSDDELKTLSFGSLK	EIDEQES(UniMod:21)SDDELKTLSFGSLK3	Q12481
EIDSDFLEAIPEDIR	EIDS(UniMod:21)DFLEAIPEDIR2	Q03280
EIESAGDITFNR	EIES(UniMod:21)AGDITFNR2	P47136
EIFAADDTDLNEFIGLKK	EIFAADDT(UniMod:21)DLNEFIGLKK3	P42846
EIGGGSPIRK	EIGGGS(UniMod:21)PIRK2	P16622
EIIGNVTPK	EIIGNVT(UniMod:21)PK2	P38283
EIKLENESLPNLSG	EIKLENESLPNLS(UniMod:21)G2	Q05024
EILAVDPYNNITSDEEDEQAIAR	EILAVDPYNNITS(UniMod:21)DEEDEQAIAR3	P32354
EILDSPR	EILDS(UniMod:21)PR2	P40026
EILDTTDNINSAGNK	EILDTTDNINS(UniMod:21)AGNK2	P38966
EILDTTDNINSAGNKSIRSAK	EILDTTDNINS(UniMod:21)AGNKS(UniMod:21)IRSAK3	P38966
EILDTTDNINSAGNKSIR	EILDTTDNINSAGNKS(UniMod:21)IR3	P38966
EILDTTDNINSAGNKSIRSAK	EILDTTDNINSAGNKS(UniMod:21)IRS(UniMod:21)AK3	P38966
EILGDMCSEWGGEER	EILGDMC(UniMod:4)S(UniMod:21)EWGGEER2	Q12516
EIMATTTDDDGIPSPSHPMEK	EIMATTTDDDGIPSPS(UniMod:21)HPMEK3	P53322
EINGEFDNSSDNDKR	EINGEFDNS(UniMod:21)SDNDKR3	Q04500
EINGEFDNSSDNDKR	EINGEFDNSS(UniMod:21)DNDKR2	Q04500
EINGEFDNSSDNDKR	EINGEFDNSS(UniMod:21)DNDKR3	Q04500
EINTYTTNSPSK	EINTYTT(UniMod:21)NSPSK2	P08153
EINTYTTNSPSK	EINTYTTNS(UniMod:21)PSK2	P08153
EINTYTTNSPSKITR	EINTYTTNS(UniMod:21)PSKITR3	P08153
EINTYTTNSPSKITR	EINTYTTNSPSKIT(UniMod:21)R3	P08153
EIQEALSEKPTREPTPSVK	EIQEALS(UniMod:21)EKPT(UniMod:21)REPT(UniMod:21)PSVK3	P25441
EIQEALSEKPTREPTPSVK	EIQEALS(UniMod:21)EKPT(UniMod:21)REPTPSVK3	P25441
EIQEALSEKPTREPTPSVK	EIQEALS(UniMod:21)EKPTREPTPSVK3	P25441
EIQEALSEKPTREPTPSVK	EIQEALSEKPTREPT(UniMod:21)PSVK3	P25441
EISDIKKDDQK	EIS(UniMod:21)DIKKDDQK2	P35732
EISDIKKDDQK	EIS(UniMod:21)DIKKDDQK3	P35732
EISNSIVVDEK	EIS(UniMod:21)NSIVVDEK2	Q12420
EISSKTELVFK	EIS(UniMod:21)SKTELVFK2	P11075
EISFQNSFGR	EISFQNS(UniMod:21)FGR2	P32600
EISIVSVSPR	EISIVSVS(UniMod:21)PR2	P50942
EISSKTELVFK	EISS(UniMod:21)KTELVFK2	P11075
EISSPLQENCKSPVK	EISS(UniMod:21)PLQENC(UniMod:4)KSPVK3	P33301
EISSPPSSVSSSSTIPVLPKPR	EISS(UniMod:21)PPSSVSSSSTIPVLPKPR3	P32525
EITALAPSSMK	EITALAPS(UniMod:21)SMK2	P60010
EITALAPSSMKVK	EITALAPSS(UniMod:21)MKVK2	P60010
EIVESVTDATSK	EIVES(UniMod:21)VTDATSK2	P38221
EKAAQQDSSEDENIGGEYYTK	EKAAQQDSS(UniMod:21)EDENIGGEYYTK3	P25037
EKEAAESPEEADVEMS	EKEAAES(UniMod:21)PEEADVEMS2	P32379
EKEINYANSMVGSPDYMALEVLEGK	EKEINYANS(UniMod:21)MVGSPDYMALEVLEGK3	P22204
EKEKQESPDAAFETGFR	EKEKQES(UniMod:21)PDAAFETGFR3	P38439
EKGTSQVGELSQSSTK	EKGTSQVGELSQSST(UniMod:21)K3	P32604
EKLVSPSDPTSYMK	EKLVS(UniMod:21)PSDPTSYMK2	P13574
EKNNTPTSVEALDAELDAYMKG	EKNNT(UniMod:21)PTSVEALDAELDAYMKG3	P36036
EKNNTPTSVEALDAELDAYMKG	EKNNTPTS(UniMod:21)VEALDAELDAYMKG3	P36036
EKPIDSVVDEYLSESVQK	EKPIDSVVDEYLSES(UniMod:21)VQK2	P12688
EKPIDSVVDEYLSESVQK	EKPIDSVVDEYLSES(UniMod:21)VQK3	P12688
EKPIVSDSEQSDTK	EKPIVS(UniMod:21)DSEQSDTK2	Q08747
EKPLNSDQEDVFISEK	EKPLNS(UniMod:21)DQEDVFISEK2	Q04279
EKPLNSDQEDVFISEK	EKPLNS(UniMod:21)DQEDVFISEK3	Q04279
EKPSFSEDVKEEESK	EKPS(UniMod:21)FSEDVKEEESK3	Q04213
EKQESPDAAFETGFR	EKQES(UniMod:21)PDAAFETGFR2	P38439
EKQESPDAAFETGFR	EKQES(UniMod:21)PDAAFETGFR3	P38439
EKQESPDAAFETGFRK	EKQES(UniMod:21)PDAAFETGFRK3	P38439
EKQESATLDHESISR	EKQESATLDHES(UniMod:21)ISR3	P35724
EKSPEISKPK	EKS(UniMod:21)PEISKPK2	P53741
EKSPEISKPK	EKS(UniMod:21)PEISKPK3	P53741
EKSPTPQTSTASLSSVTK	EKS(UniMod:21)PT(UniMod:21)PQTSTASLSSVTK3	Q12271
EKSPTPQTSTASLSSVTK	EKS(UniMod:21)PTPQTSTASLSSVTK2	Q12271
EKSPTPQTSTASLSSVTK	EKS(UniMod:21)PTPQTSTASLSSVTK3	Q12271
EKSVSLELSSIDSSATNQNLVNMGSK	EKS(UniMod:21)VSLELSSIDSSATNQNLVNMGSK3	P41814
EKSVTPVSPSIEK	EKS(UniMod:21)VT(UniMod:21)PVSPSIEK2	P38806
EKSVTPVSPSIEKK	EKS(UniMod:21)VT(UniMod:21)PVSPSIEKK3	P38806
EKSVTPVSPSIEK	EKS(UniMod:21)VTPVSPSIEK2	P38806
EKSESLQEEIN	EKSES(UniMod:21)LQEEIN2	Q07451
EKSVTPVSPSIEKK	EKSVT(UniMod:21)PVSPSIEKK3	P38806
EKSVTPVSPSIEK	EKSVTPVS(UniMod:21)PSIEK2	P38806
EKSVTPVSPSIEKK	EKSVTPVS(UniMod:21)PSIEKK3	P38806
EKTQSPILASR	EKT(UniMod:21)QS(UniMod:21)PILASR2	P40480
EKTQSPILASR	EKT(UniMod:21)QS(UniMod:21)PILASR3	P40480
EKTQSPILASR	EKT(UniMod:21)QSPILASR3	P40480
EKTSTPPLPMHFNAQR	EKT(UniMod:21)ST(UniMod:21)PPLPMHFNAQR3	P07278
EKTQSPILASR	EKTQS(UniMod:21)PILASR2	P40480
EKTSTPPLPMHFNAQR	EKTST(UniMod:21)PPLPMHFNAQR2	P07278
EKTSTPPLPMHFNAQR	EKTST(UniMod:21)PPLPMHFNAQR3	P07278
EKWAVATSGTR	EKWAVATSGT(UniMod:21)R2	P40106;P41277
EKYSFLEGGSK	EKYS(UniMod:21)FLEGGSK2	P07264
ELAAVSSDEDNEDHDIAR	ELAAVS(UniMod:21)S(UniMod:21)DEDNEDHDIAR2	Q04500
ELAAVSSDEDNEDHDIAR	ELAAVS(UniMod:21)S(UniMod:21)DEDNEDHDIAR3	Q04500
ELAAVSSDEDNEDHDIAR	ELAAVSS(UniMod:21)DEDNEDHDIAR3	Q04500
ELASGLSFPVGFK	ELASGLS(UniMod:21)FPVGFK2	P32449
ELDEIAASLENL	ELDEIAAS(UniMod:21)LENL2	P17536
ELDIPIDSSTVEIKK	ELDIPIDS(UniMod:21)STVEIKK3	P47134
ELDNSSTISTHDASTNGLINQFK	ELDNSSTIS(UniMod:21)THDASTNGLINQFK3	P12709
ELDNSSTISTHDASTNGLINQFK	ELDNSSTIST(UniMod:21)HDAS(UniMod:21)TNGLINQFK3	P12709
ELDSGDDQPQSSEAK	ELDS(UniMod:21)GDDQPQSSEAK2	P32639
ELDVSAESLTKR	ELDVS(UniMod:21)AES(UniMod:21)LTKR2	Q12342
ELDVSAESLTKR	ELDVS(UniMod:21)AESLTKR3	Q12342
ELDVSAESLTK	ELDVSAES(UniMod:21)LTK2	Q12342
ELEDFAFPDTPTIVK	ELEDFAFPDT(UniMod:21)PTIVK2	P32473
ELEEIESLISK	ELEEIES(UniMod:21)LISK2	P40563
ELEQSNTEKENEIKSLSAK	ELEQSNTEKENEIKS(UniMod:21)LSAK3	P40414
ELESQDRPDAVNTQSQFISK	ELESQDRPDAVNTQSQFIS(UniMod:21)K3	Q07807
ELFGVGTPQKL	ELFGVGT(UniMod:21)PQKL2	P47988
ELFLTKPQDSSSEEVASLTK	ELFLTKPQDSSSEEVAS(UniMod:21)LTK3	P11709
ELGDAYVSSDEEF	ELGDAYVS(UniMod:21)S(UniMod:21)DEEF2	P16521
ELGDAYVSSDEEF	ELGDAYVS(UniMod:21)SDEEF2	P16521
ELGDAYVSSDEEF	ELGDAYVSS(UniMod:21)DEEF2	P16521
ELGMYGNDRSR	ELGMYGNDRS(UniMod:21)R2	P25555
ELGSPLKK	ELGS(UniMod:21)PLKK2	P09959
ELIMEEEGTGSDSNR	ELIMEEEGTGS(UniMod:21)DSNR2	Q03730
ELITEVSKEK	ELITEVS(UniMod:21)KEK2	Q06511
ELLDEERSRLQEK	ELLDEERS(UniMod:21)RLQEK3	P32790
ELLMSDDGDITAVSSGNR	ELLMSDDGDIT(UniMod:21)AVSSGNR2	P16603
ELLPHDSGQEDNER	ELLPHDS(UniMod:21)GQEDNER2	Q03654
ELLPHDSGQEDNER	ELLPHDS(UniMod:21)GQEDNER3	Q03654
ELNLENEGVEQQDQAKADESDPVESK	ELNLENEGVEQQDQAKADES(UniMod:21)DPVESK3	P38174
ELNLIDFDDDTTANTPSVTSPSK	ELNLIDFDDDTTANTPSVTS(UniMod:21)PSK3	Q06336
ELPAEGMSDLIR	ELPAEGMS(UniMod:21)DLIR2	Q99252
ELPDLAEVTTANR	ELPDLAEVT(UniMod:21)TANR2	P25558
ELPDLAEVTTANR	ELPDLAEVTT(UniMod:21)ANR2	P25558
ELQEDSPIR	ELQEDS(UniMod:21)PIR2	P40340
ELQEDSPIREK	ELQEDS(UniMod:21)PIREK2	P40340
ELQEDSPIREK	ELQEDS(UniMod:21)PIREK3	P40340
ELQEDSPIREKR	ELQEDS(UniMod:21)PIREKR3	P40340
ELQSLLGK	ELQS(UniMod:21)LLGK2	P00560
ELSDLHLTVPNLR	ELS(UniMod:21)DLHLTVPNLR2	P24276
ELSEVASR	ELS(UniMod:21)EVASR2	P48415
ELSGGYEDVDSALHSEEASFHSL	ELSGGYEDVDSALHSEEAS(UniMod:21)FHS(UniMod:21)L3	P40563
ELSGGYEDVDSALHSEEASFHSL	ELSGGYEDVDSALHSEEASFHS(UniMod:21)L3	P40563
ELSLNKSAIPSPR	ELSLNKS(UniMod:21)AIPS(UniMod:21)PR2	P32364
ELSLNKSAIPSPR	ELSLNKS(UniMod:21)AIPS(UniMod:21)PR3	P32364
ELSQILDQFEINSDGEE	ELSQILDQFEINS(UniMod:21)DGEE2	P53923
ELTDLNSDLHLQIEDLNAK	ELTDLNS(UniMod:21)DLHLQIEDLNAK3	P23201
ELTLDENASLDSEKQLNPR	ELTLDENAS(UniMod:21)LDS(UniMod:21)EKQLNPR3	P32578
ELTLDENASLDSEKQLNPR	ELTLDENASLDS(UniMod:21)EKQLNPR3	P32578
ELYSPEEDSAAQLVTER	ELYS(UniMod:21)PEEDSAAQLVTER2	Q06328
ELYSPEEDSAAQLVTER	ELYSPEEDS(UniMod:21)AAQLVTER2	Q06328
EMDSFEINDLDFDLR	EMDS(UniMod:21)FEINDLDFDLR2	Q02785
EMEAAMEEEISGDEEEGK	EMEAAMEEEIS(UniMod:21)GDEEEGK2	P20448
EMECGSSDDDLSSSLSVSK	EMEC(UniMod:4)GSS(UniMod:21)DDDLSSSLSVSK2	Q12092
EMNDTSLQLPSTTR	EMNDT(UniMod:21)SLQLPSTTR2	Q04835
EMTPEIR	EMT(UniMod:21)PEIR2	P46949
EMTDDTTSMEAIPEGTDK	EMTDDTTS(UniMod:21)MEAIPEGTDK2	Q06179
EMTPTSTESSDSITR	EMTPTSTESSDS(UniMod:21)ITR2	Q04922
ENAGDVDTQEMEKNILEFK	ENAGDVDT(UniMod:21)QEMEKNILEFK3	Q08991;Q08913
ENASTYGRSPSGFRPR	ENASTYGRS(UniMod:21)PSGFRPR3	P36165
ENDFEDELAESMQSYNR	ENDFEDELAES(UniMod:21)MQSYNR2	P40474
ENDNDLSPNSSSSPAER	ENDNDLS(UniMod:21)PNSSSSPAER2	Q12139
ENDRVSIDGVSTFNR	ENDRVS(UniMod:21)IDGVSTFNR3	Q08206
ENDSNISETVER	ENDSNIS(UniMod:21)ETVER2	P11075
ENEDSLQTQVTEENFSK	ENEDS(UniMod:21)LQTQVTEENFSK2	P40340
ENEIDVVGSR	ENEIDVVGS(UniMod:21)R2	Q08217
ENFDREVDVPASIYEYVSER	ENFDREVDVPAS(UniMod:21)IYEYVSER3	P06105
ENGSGDDLFAGLK	ENGS(UniMod:21)GDDLFAGLK2	P09064
ENGSGDDLFAGLKK	ENGS(UniMod:21)GDDLFAGLKK2	P09064
ENGSGDDLFAGLKK	ENGS(UniMod:21)GDDLFAGLKK3	P09064
ENISSPLGK	ENISS(UniMod:21)PLGK2	P38193
ENISSPLGKK	ENISS(UniMod:21)PLGKK2	P38193
ENISSKPSVGK	ENISSKPS(UniMod:21)VGK2	Q12046
ENKQPDFETNDENDEDSPEAR	ENKQPDFETNDENDEDS(UniMod:21)PEAR3	P41818
ENLNSSPTSEFK	ENLNSS(UniMod:21)PTSEFK2	P13382
ENLPHSVAGTRNSPLK	ENLPHS(UniMod:21)VAGTRNSPLK3	Q08949
ENLPHSVAGTRNSPLK	ENLPHSVAGTRNS(UniMod:21)PLK3	Q08949
ENNVVSPGVSSPNHTTTDPAITSK	ENNVVSPGVS(UniMod:21)SPNHTTTDPAITSK3	Q04279
ENNVVSPGVSSPNHTTTDPAITSK	ENNVVSPGVSS(UniMod:21)PNHTTTDPAITSK3	Q04279
ENQKNEDLSDIKL	ENQKNEDLS(UniMod:21)DIKL2	P36144
ENQVYSPVTGAR	ENQVYS(UniMod:21)PVTGAR2	Q99321
ENRDNEDFSTADLPKR	ENRDNEDFS(UniMod:21)TADLPKR3	P34226
ENSIMDLSSQNDGSDSIFMAGNIDAK	ENS(UniMod:21)IMDLSSQNDGSDSIFMAGNIDAK3	Q08921
ENSLETTFSSVNTR	ENS(UniMod:21)LETTFSSVNTR2	Q01560
ENSLETTFSSVNTR	ENS(UniMod:21)LETTFSSVNTR3	Q01560
ENSSLSSIK	ENS(UniMod:21)SLSSIK2	Q01448
ENSSSSNFIIQGNSMISTPSGR	ENSS(UniMod:21)SSNFIIQGNSMISTPSGR3	Q12753
ENSTIQSSSSSNLR	ENSTIQSSS(UniMod:21)SSNLR2	P32644
ENSVDDFFSNWQKPSSNSSSK	ENSVDDFFSNWQKPSS(UniMod:21)NSSSK3	P38682
ENTFENSSPAAQVVSQR	ENTFENSS(UniMod:21)PAAQVVSQR2	Q03388
ENTFENSSPAAQVVSQR	ENTFENSS(UniMod:21)PAAQVVSQR3	Q03388
ENVGPSSMSAEQLK	ENVGPS(UniMod:21)SMSAEQLK2	P40579
ENVGPSSMSAEQLK	ENVGPSS(UniMod:21)MSAEQLK2	P40579
ENVLAADPLSNDALFK	ENVLAADPLS(UniMod:21)NDALFK2	Q08235
ENVPNDSKTALDTK	ENVPNDSKT(UniMod:21)ALDTK2	P08678
ENVPNDSKTALDTK	ENVPNDSKTALDT(UniMod:21)K3	P08678
EPEEKISIGNK	EPEEKIS(UniMod:21)IGNK2	Q05050
EPEEKISIGNK	EPEEKIS(UniMod:21)IGNK3	Q05050
EPFIPQSSGVMSSSFWHGDHPESR	EPFIPQSSGVMSSSFWHGDHPES(UniMod:21)R3	P32909
EPVKTPSPAPAAK	EPVKTPS(UniMod:21)PAPAAK2	P15891
EQAEASIDNLK	EQAEAS(UniMod:21)IDNLK2	Q08245
EQAEASIDNLKNEATPEAEQVK	EQAEAS(UniMod:21)IDNLKNEAT(UniMod:21)PEAEQVK3	Q08245
EQAEASIDNLKNEATPEAEQVKK	EQAEAS(UniMod:21)IDNLKNEAT(UniMod:21)PEAEQVKK3	Q08245
EQAEASIDNLKNEATPEAEQVK	EQAEAS(UniMod:21)IDNLKNEATPEAEQVK3	Q08245
EQAEASIDNLKNEATPEAEQVK	EQAEASIDNLKNEAT(UniMod:21)PEAEQVK3	Q08245
EQAEASIDNLKNEATPEAEQVKK	EQAEASIDNLKNEAT(UniMod:21)PEAEQVKK3	Q08245
EQDLSPIER	EQDLS(UniMod:21)PIER2	P36166
EQDNKTPILNK	EQDNKT(UniMod:21)PILNK2	P08678
EQDNKTPILNK	EQDNKT(UniMod:21)PILNK3	P08678
EQDSPHSESSDLPPILEK	EQDS(UniMod:21)PHSESSDLPPILEK2	Q12276
EQDSPHSESSDLPPILEK	EQDS(UniMod:21)PHSESSDLPPILEK3	Q12276
EQDSVDTYSNIPVGR	EQDSVDTYS(UniMod:21)NIPVGR2	P40467
EQEENEINDIRSQQDK	EQEENEINDIRS(UniMod:21)QQDK3	P36152
EQEENEINDIRSQQDKVVK	EQEENEINDIRS(UniMod:21)QQDKVVK3	P36152
EQGSHQSLQEHLQR	EQGS(UniMod:21)HQS(UniMod:21)LQEHLQR2	P53894
EQGSHQSLQEHLQR	EQGS(UniMod:21)HQS(UniMod:21)LQEHLQR3	P53894
EQGSHQSLQEHLQR	EQGS(UniMod:21)HQSLQEHLQR3	P53894
EQGSHQSLQEHLQR	EQGSHQS(UniMod:21)LQEHLQR3	P53894
EQHHEDSEEEDSWSQFVEK	EQHHEDS(UniMod:21)EEEDSWSQFVEK3	Q08412
EQITHTAIAIGDSYNSFVANSAGNEK	EQITHTAIAIGDSYNS(UniMod:21)FVANSAGNEK3	P53890
EQLISTPIKDNEH	EQLIS(UniMod:21)TPIKDNEH2	P38692
EQLISTPIKDNEH	EQLIS(UniMod:21)TPIKDNEH3	P38692
EQLISTPIKDNEH	EQLIST(UniMod:21)PIKDNEH2	P38692
EQLISTPIKDNEH	EQLIST(UniMod:21)PIKDNEH3	P38692
EQMIATNQLDNRYSVER	EQMIATNQLDNRY(UniMod:21)SVER3	P32660
EQMIATNQLDNRYSVER	EQMIATNQLDNRYS(UniMod:21)VER3	P32660
EQMLGQGSMAGSGDEPDSKR	EQMLGQGS(UniMod:21)MAGSGDEPDSKR3	P25631
EQMLGQGSMAGSGDEPDSKR	EQMLGQGSMAGS(UniMod:21)GDEPDSKR3	P25631
EQPGSYTPK	EQPGSYT(UniMod:21)PK2	P38759
EQPQQHITSPQR	EQPQQHITS(UniMod:21)PQR2	Q05854
EQQDTLTPK	EQQDTLT(UniMod:21)PK2	P38682
EQQKSFTHILSQK	EQQKS(UniMod:21)FTHILSQK3	P21373
EQSDGEESAVASR	EQS(UniMod:21)DGEESAVASR2	P07271
EQSEMNLR	EQS(UniMod:21)EMNLR2	P38814
EQSFDIGTTHEVACPR	EQS(UniMod:21)FDIGTTHEVAC(UniMod:4)PR3	Q08949
EQSPNKMEAALCPFELDEK	EQS(UniMod:21)PNKMEAALC(UniMod:4)PFELDEK3	P40563
EQSQENILQEPDLK	EQS(UniMod:21)QENILQEPDLK2	P40340
EQSQENILQEPDLKDNK	EQS(UniMod:21)QENILQEPDLKDNK2	P40340
EQSQENILQEPDLKDNK	EQS(UniMod:21)QENILQEPDLKDNK3	P40340
EQSSSSVSLPTLDSSEPCHIEVILR	EQS(UniMod:21)SSSVSLPTLDSSEPC(UniMod:4)HIEVILR3	P32364
EQSVIDVTNNNLHEAPTYK	EQS(UniMod:21)VIDVTNNNLHEAPTYK3	P35845
EQTPFNDIQSAVK	EQT(UniMod:21)PFNDIQSAVK2	Q12151
EQTSQQLSQSTQR	EQT(UniMod:21)SQQLSQSTQR2	P40357
EQTIDSNASIPEWQK	EQTIDS(UniMod:21)NAS(UniMod:21)IPEWQK2	P53112
EQTIDSNASIPEWQK	EQTIDSNAS(UniMod:21)IPEWQK2	P53112
EQTSQQLSQSTQR	EQTS(UniMod:21)QQLSQSTQR2	P40357
EQVSTASLLER	EQVSTAS(UniMod:21)LLER2	Q12344
ERDDYDLPSISSLPGSSSGSR	ERDDYDLPSISS(UniMod:21)LPGSSSGSR3	Q05580
ERDDYDLPSISSLPGSSSGSR	ERDDYDLPSISSLPGS(UniMod:21)SSGSR3	Q05580
EREDDDEPASLDF	EREDDDEPAS(UniMod:21)LDF2	P10363
EREEDDRLSEDDLDLLMENAGVER	EREEDDRLS(UniMod:21)EDDLDLLMENAGVER3	P23615
EREENFEENSEDEDGFDLDALR	EREENFEENS(UniMod:21)EDEDGFDLDALR3	P53313
ERESSIGEHAPGAER	ERESS(UniMod:21)IGEHAPGAER3	P43598
ERLSFEIGK	ERLS(UniMod:21)FEIGK2	P40531
ERPLSIGNNVTTLSYTAK	ERPLS(UniMod:21)IGNNVTTLSYTAK2	Q03306
ERPLSIGNNVTTLSYTAK	ERPLS(UniMod:21)IGNNVTTLSYTAK3	Q03306
ERPSTANSSSITPTPVTPNNLIQIK	ERPSTANSSS(UniMod:21)ITPTPVTPNNLIQIK3	P46676
ERPSTANSSSITPTPVTPNNLIQIK	ERPSTANSSSIT(UniMod:21)PTPVTPNNLIQIK3	P46676
ERQLTITSGK	ERQLT(UniMod:21)ITSGK2	P37297
ERSPIPK	ERS(UniMod:21)PIPK2	P40340
ERSPNKLSFIGNSEER	ERS(UniMod:21)PNKLSFIGNSEER3	Q06412
ERSPSPTHVDR	ERS(UniMod:21)PS(UniMod:21)PTHVDR3	P43638
ERSQSEREEEWLEK	ERS(UniMod:21)QSEREEEWLEK3	P40007
ERSSAELSSIHAK	ERS(UniMod:21)SAELSSIHAK3	P53685
ERSYSSLSISGIQQQSQEIPLR	ERS(UniMod:21)YSSLSISGIQQQSQEIPLR3	P38713
ERSPSPTHVDR	ERSPSPT(UniMod:21)HVDR3	P43638
ERSSAELSSIHAK	ERSS(UniMod:21)AELSSIHAK3	P53685
ERSYSSLSISGIQQQSQEIPLR	ERSYS(UniMod:21)SLSISGIQQQSQEIPLR3	P38713
ESFVGSKEFKR	ES(UniMod:21)FVGSKEFKR3	P38041
ESLPLIVFLR	ES(UniMod:21)LPLIVFLR2	P0CX36;P0CX35
ESNELLER	ES(UniMod:21)NELLER2
ESRNSASSEPIVPVVESK	ES(UniMod:21)RNSASSEPIVPVVESK3	P40343
ESSRSPIALNYEAR	ES(UniMod:21)S(UniMod:21)RSPIALNYEAR3	P39956
ESSDQPDWSASIGADIVNHGR	ES(UniMod:21)SDQPDWSASIGADIVNHGR3	P40079
ESSIGEHAPGAERR	ES(UniMod:21)SIGEHAPGAERR3	P43598
ESSIPVEGELEQLQK	ES(UniMod:21)SIPVEGELEQLQK2	P39109
ESSPLKELEDPNFIEEQK	ES(UniMod:21)SPLKELEDPNFIEEQK2	P32909
ESSPLKELEDPNFIEEQKK	ES(UniMod:21)SPLKELEDPNFIEEQKK3	P32909
ESSRSPIALNYEAR	ES(UniMod:21)SRSPIALNYEAR3	P39956
ESSSEDLLKR	ES(UniMod:21)SSEDLLKR2	P47048
ESSVSFTPIDNKK	ES(UniMod:21)SVSFTPIDNKK2	P38198
ESTAEPDSLSR	ES(UniMod:21)TAEPDSLSR2	P38881
ESTDDNKTSNTTPLHVLAR	ES(UniMod:21)TDDNKTSNTTPLHVLAR3	Q03305
ESTEGVLDGSK	ES(UniMod:21)TEGVLDGSK2	P38845
ESAEGVEVEKSKTPESPK	ESAEGVEVEKSKT(UniMod:21)PESPK3	P43597
ESASHETPTDLRPVIPR	ESAS(UniMod:21)HETPTDLRPVIPR3	P36041
ESDASLNVTTGNNTSR	ESDAS(UniMod:21)LNVTTGNNTSR2	P43633
ESDDLDDVSLNHDER	ESDDLDDVS(UniMod:21)LNHDER2	Q04410
ESDDLDDVSLNHDER	ESDDLDDVS(UniMod:21)LNHDER3	Q04410
ESDEDSDADEFFDAEEAASDKK	ESDEDS(UniMod:21)DADEFFDAEEAASDKK3	P35845
ESDIIVSNDNLTANR	ESDIIVS(UniMod:21)NDNLTANR2	P08004
ESESLEAVGNTIPSNMTVK	ESES(UniMod:21)LEAVGNTIPSNMTVK2	P23201
ESEVSGSVASGSSTGVK	ESEVS(UniMod:21)GSVASGSSTGVK2	P40319
ESFVGSKEFK	ESFVGS(UniMod:21)KEFK2	P38041
ESFVGSKEFKR	ESFVGS(UniMod:21)KEFKR3	P38041
ESGNNASTPSSSPEPVANPPK	ESGNNAST(UniMod:21)PSSS(UniMod:21)PEPVANPPK2	P53741
ESGSTPISISNAPTFNPK	ESGST(UniMod:21)PISISNAPTFNPK2	P39705
ESHSNPSFTPK	ESHS(UniMod:21)NPSFTPK2	P40535
ESHSNPSFTPK	ESHS(UniMod:21)NPSFTPK3	P40535
ESHSNSSSGIFQNLK	ESHSNS(UniMod:21)SSGIFQNLK2	P41832
ESHSNSSSGIFQNLKR	ESHSNS(UniMod:21)SSGIFQNLKR3	P41832
ESHSNSSSGIFQNLK	ESHSNSS(UniMod:21)SGIFQNLK3	P41832
ESHVVASSTLTGISPTSAK	ESHVVASSTLTGIS(UniMod:21)PTSAK2	Q12100
ESHVVASSTLTGISPTSAK	ESHVVASSTLTGIS(UniMod:21)PTSAK3	Q12100
ESIISTGSEFLPPPK	ESIIST(UniMod:21)GSEFLPPPK2	P48415
ESIISTGSEFLPPPK	ESIISTGS(UniMod:21)EFLPPPK2	P48415
ESISGTPTPTSIPHEEQR	ESIS(UniMod:21)GTPT(UniMod:21)PTSIPHEEQR2	Q06608
ESISGTPTPTSIPHEEQR	ESISGT(UniMod:21)PTPTSIPHEEQR2	Q06608
ESISGTPTPTSIPHEEQR	ESISGT(UniMod:21)PTPTSIPHEEQR3	Q06608
ESITNSPTSEVPIETK	ESITNS(UniMod:21)PTSEVPIETK2	P39521
ESKSTINTSLSSPLR	ESKS(UniMod:21)TINTSLSSPLR3	Q06315
ESLENDKEQESDTTASTLGQIAK	ESLENDKEQESDT(UniMod:21)TAST(UniMod:21)LGQIAK3	Q12451
ESLENDKEQESDTTASTLGQIAK	ESLENDKEQESDTTAS(UniMod:21)TLGQIAK3	Q12451
ESLISVTSSR	ESLISVT(UniMod:21)SSR2	Q12263
ESLISVTSSR	ESLISVTS(UniMod:21)SR2	Q12263
ESLQEGQSFLK	ESLQEGQS(UniMod:21)FLK2	Q12344
ESLSSLQAR	ESLS(UniMod:21)SLQAR2	Q04934
ESLSSLQAR	ESLSS(UniMod:21)LQAR2	Q04934
ESLTSSSLPGTSFTPTSTK	ESLTSSS(UniMod:21)LPGTSFTPTSTK2	P53974
ESLTSSSLPGTSFTPTSTK	ESLTSSSLPGTSFT(UniMod:21)PTSTK2	P53974
ESMSQQNLNETTQK	ESMS(UniMod:21)QQNLNETTQK2	P01123
ESMSSIFSNAHGPTTPTSAMNLPIR	ESMSSIFSNAHGPT(UniMod:21)TPTSAMNLPIR3	Q03177
ESMSSIFSNAHGPTTPTSAMNLPIR	ESMSSIFSNAHGPTTPT(UniMod:21)SAMNLPIR3	Q03177
ESNSSVSLK	ESNS(UniMod:21)SVSLK2	Q00816
ESPTEDSVPHAE	ESPTEDS(UniMod:21)VPHAE2	Q06616
ESPVETSKSNLILSK	ESPVETSKS(UniMod:21)NLILSK3	P39956
ESPVTVFRQPSLSHSK	ESPVTVFRQPS(UniMod:21)LSHSK3	P25344
ESPVTVFRQPSLSHSK	ESPVTVFRQPSLS(UniMod:21)HSK3	P25344
ESQAGASISNNMNFK	ESQAGAS(UniMod:21)ISNNMNFK2	P42944
ESQEFPEPIFTPSTK	ESQEFPEPIFT(UniMod:21)PSTK2	P27616
ESQGASPTLGQSEAYHR	ESQGAS(UniMod:21)PTLGQSEAYHR3	P46997
ESQGASPTLGQSEAYHR	ESQGASPT(UniMod:21)LGQSEAYHR3	P46997
ESRNSASSEPIVPVVESK	ESRNSASS(UniMod:21)EPIVPVVESK3	P40343
ESSADRALLDIDTLDEK	ESS(UniMod:21)ADRALLDIDTLDEK2	Q05775
ESSADRALLDIDTLDEK	ESS(UniMod:21)ADRALLDIDTLDEK3	Q05775
ESSFDELQNNSISQER	ESS(UniMod:21)FDELQNNSISQER2	P07271
ESSIFDDTDSTEVLENVK	ESS(UniMod:21)IFDDTDSTEVLENVK2	Q12420
ESSIGEHAPGAER	ESS(UniMod:21)IGEHAPGAER2	P43598
ESSIGEHAPGAER	ESS(UniMod:21)IGEHAPGAER3	P43598
ESSIGEHAPGAERR	ESS(UniMod:21)IGEHAPGAERR3	P43598
ESSIPVEGELEQLQK	ESS(UniMod:21)IPVEGELEQLQK2	P39109
ESSISTVAR	ESS(UniMod:21)ISTVAR2	Q04216
ESSPLKELEDPNFIEEQK	ESS(UniMod:21)PLKELEDPNFIEEQK2	P32909
ESSPLKELEDPNFIEEQK	ESS(UniMod:21)PLKELEDPNFIEEQK3	P32909
ESSRSPIALNYEAR	ESS(UniMod:21)RSPIALNYEAR3	P39956
ESSSEDLLK	ESS(UniMod:21)SEDLLK2	P47048
ESSSEDLLKR	ESS(UniMod:21)SEDLLKR2	P47048
ESSVSFTPIDNK	ESS(UniMod:21)VSFTPIDNK2	P38198
ESSDTFSAQPPPVPK	ESSDT(UniMod:21)FSAQPPPVPK2	P34216
ESSEKEELSSENEELSKR	ESSEKEELS(UniMod:21)S(UniMod:21)ENEELSKR3	Q12052
ESSEKEELSSENEELSKR	ESSEKEELSS(UniMod:21)ENEELSKR3	Q12052
ESSSISVSEELSSADER	ESSSIS(UniMod:21)VSEELSSADER2	P31382
ESSSISVSEELSSADERDAEDFSK	ESSSISVSEELS(UniMod:21)S(UniMod:21)ADERDAEDFSK3	P31382
ESSSISVSEELSSADER	ESSSISVSEELSS(UniMod:21)ADER2	P31382
ESSSISVSEELSSADERDAEDFSK	ESSSISVSEELSS(UniMod:21)ADERDAEDFSK3	P31382
ESSVSFTPIDNKK	ESSVS(UniMod:21)FTPIDNKK2	P38198
ESTDDNKTSNTTPLHVLAR	EST(UniMod:21)DDNKTSNTTPLHVLAR3	Q03305
ESTPPISPK	EST(UniMod:21)PPISPK2	P53857
ESTEGVLDGSKKVENK	ESTEGVLDGS(UniMod:21)KKVENK3	P38845
ESTEMGGTIESDTTSPR	ESTEMGGTIESDTT(UniMod:21)SPR2	Q12472;P0C2J3;Q12501;Q03494;Q12491;Q07791;Q12113
ESTGIEVGNSPITR	ESTGIEVGNS(UniMod:21)PITR2	P43597
ESTGIEVGNSPITRR	ESTGIEVGNS(UniMod:21)PITRR3	P43597
ESTIGAAFLSQSITIHPNDGNETK	ESTIGAAFLS(UniMod:21)QSITIHPNDGNETK3	P36018
ESTIMSEVELTQELPEVEEQQDLQTSPK	ESTIMSEVELTQELPEVEEQQDLQTS(UniMod:21)PK3	P14737
ESVENNSEEGFIK	ESVENNS(UniMod:21)EEGFIK2	P36029
ESVENNSEEGFIKVHPK	ESVENNS(UniMod:21)EEGFIKVHPK3	P36029
ESVSDILNDLTLGSPEPSER	ESVSDILNDLTLGS(UniMod:21)PEPSER2	P46958
ESVVEINSSESDLDEDKNFPR	ESVVEINS(UniMod:21)SESDLDEDKNFPR3	Q06340
ETPANAKPQEEAPEDESLIVISSPQVEK	ET(UniMod:21)PANAKPQEEAPEDESLIVISSPQVEK3	P35845
ETPLHSSSSTSLSSLFRPTK	ET(UniMod:21)PLHSSSSTSLSSLFRPTK3	Q12100
ETSHDENTSFFHK	ET(UniMod:21)SHDENTSFFHK3	P33332
ETSIGVSATGGKK	ET(UniMod:21)SIGVSATGGKK2	P50106
ETAQLAIDKINSYKR	ETAQLAIDKINS(UniMod:21)YKR3	P14164
ETAQLAIDKINSYKR	ETAQLAIDKINSY(UniMod:21)KR3	P14164
ETASAPLCSPK	ETASAPLC(UniMod:4)S(UniMod:21)PK2	P40366
ETASAPLCSPKLPVEK	ETASAPLC(UniMod:4)S(UniMod:21)PKLPVEK2	P40366
ETASAPLCSPKLPVEK	ETASAPLC(UniMod:4)S(UniMod:21)PKLPVEK3	P40366
ETDSFKPPSFK	ETDSFKPPS(UniMod:21)FK2	P36152
ETFLAGLIDSDGYVTDEHGIK	ETFLAGLIDSDGY(UniMod:21)VTDEHGIK3	P17255
ETGLEEQPEVADISVLPEIR	ETGLEEQPEVADIS(UniMod:21)VLPEIR2	P29539
ETGSDSEDLFNK	ETGS(UniMod:21)DSEDLFNK2	Q01448
ETGSDSEDLFNKFSNK	ETGS(UniMod:21)DSEDLFNKFSNK3	Q01448
ETGSDSEDLFNKFSNKK	ETGS(UniMod:21)DSEDLFNKFSNKK3	Q01448
ETGSTENTENNELQSR	ETGST(UniMod:21)ENTENNELQSR2	P54858
ETLGPQGMTPK	ETLGPQGMT(UniMod:21)PK2	P40580
ETLPESTSLDSFNDFLNK	ETLPESTSLDS(UniMod:21)FNDFLNK2	P40513
ETLSEEVSDKFPENVASFR	ETLSEEVSDKFPENVAS(UniMod:21)FR3	P40480
ETLSSGLSGIFGR	ETLSSGLS(UniMod:21)GIFGR2	Q02866
ETLVGFMTEYVATR	ETLVGFMT(UniMod:21)EY(UniMod:21)VATR2	P14681
ETLVGFMTEYVATR	ETLVGFMT(UniMod:21)EYVATR2	P14681
ETNPGTDVTVSSVESVLAHL	ETNPGTDVTVSS(UniMod:21)VESVLAHL2	P38013
ETNPGTDVTVSSVESVLAHL	ETNPGTDVTVSSVES(UniMod:21)VLAHL2	P38013
ETPLHSSSSTSLSSLFRPTK	ETPLHSSSST(UniMod:21)S(UniMod:21)LSSLFRPTK3	Q12100
ETPLHSSSSTSLSSLFRPTK	ETPLHSSSSTS(UniMod:21)LSSLFRPTK3	Q12100
ETPLLYNDTHTP	ETPLLYNDTHT(UniMod:21)P2	P40060
ETQDLLQSPQFQQAQTFGR	ETQDLLQS(UniMod:21)PQFQQAQTFGR2	P32660
ETQDLLQSPQFQQAQTFGR	ETQDLLQS(UniMod:21)PQFQQAQTFGR3	P32660
ETQQYLNFYNDNFGSQF	ETQQYLNFYNDNFGS(UniMod:21)QF2	Q00947
ETQSLDRPQFK	ETQS(UniMod:21)LDRPQFK2	Q03898
ETQSLDRPQFK	ETQS(UniMod:21)LDRPQFK3	Q03898
ETQSYSAAGATTYGDER	ETQSYS(UniMod:21)AAGATTYGDER2	P53858
ETSIGVSATGGK	ETS(UniMod:21)IGVSATGGK2	P50106
ETSIGVSATGGKK	ETS(UniMod:21)IGVSATGGKK2	P50106
ETSIGVSATGGKK	ETS(UniMod:21)IGVSATGGKK3	P50106
ETSPDSISIR	ETS(UniMod:21)PDSISIR2	P38084
ETSPDSISIR	ETSPDSIS(UniMod:21)IR2	P38084
ETTEEILSK	ETT(UniMod:21)EEILSK2	P34244
ETTESPAETTTGTSTEAPSAAN	ETT(UniMod:21)ESPAETTTGTSTEAPSAAN2	P38205
ETTPQSSNSPSITGSAVADVAR	ETTPQSSNS(UniMod:21)PSITGSAVADVAR3	Q06677
ETTPQSSNSPSITGSAVADVAR	ETTPQSSNSPS(UniMod:21)ITGSAVADVAR2	Q06677
ETTPQSSNSPSITGSAVADVAR	ETTPQSSNSPSIT(UniMod:21)GSAVADVAR2	Q06677
ETTSDNEDLLIK	ETTS(UniMod:21)DNEDLLIK2	Q04347
ETVDDDSETLNQLQDR	ETVDDDSET(UniMod:21)LNQLQDR2	P38809
ETVDDDSETLNQLQDR	ETVDDDSET(UniMod:21)LNQLQDR3	P38809
ETVESESSQTALSK	ETVES(UniMod:21)ESSQTALSK2	P32324
ETVESESSQTALSK	ETVESESS(UniMod:21)QTALSK2	P32324
ETVESESSQTALSKSPNKHNR	ETVESESSQTALSKS(UniMod:21)PNKHNR3	P32324
ETVGIHSPIDEKC	ETVGIHS(UniMod:21)PIDEKC(UniMod:4)2	P53867
ETVGIHSPIDEKC	ETVGIHS(UniMod:21)PIDEKC(UniMod:4)3	P53867
ETYDSNESDDDVTPSTK	ETYDS(UniMod:21)NES(UniMod:21)DDDVTPSTK2	P32499
ETYDSNESDDDVTPSTK	ETYDSNES(UniMod:21)DDDVTPSTK2	P32499
ETYGDLSVLPTK	ETYGDLS(UniMod:21)VLPTK2	P32327
EVAADTEEYQSQALSKK	EVAADTEEYQSQALS(UniMod:21)KK3	P36049
EVAPEVFQDSQAR	EVAPEVFQDS(UniMod:21)QAR2	P43586
EVDALIAQLSR	EVDALIAQLS(UniMod:21)R2	P12688
EVDDLSNRFSK	EVDDLS(UniMod:21)NRFSK2	P43603
EVDKSPSVSTLK	EVDKSPS(UniMod:21)VSTLK2	P47116
EVDPNISESNILPSK	EVDPNIS(UniMod:21)ESNILPSK2	P47098;P0C2J0;Q12273;Q04670;Q03434;P47100;Q04711;O13527;Q12088;P0C2I6;Q12141;P0C2I2;Q12269;Q03855;P0C2J1;Q12193;Q99231;Q03619;Q12490;Q04214;Q12316;O13535;Q03612;Q07793;P0C2I3;Q92393;Q12414;P0C2I5;P0C2I9
EVDPNISESNILPSKK	EVDPNIS(UniMod:21)ESNILPSKK2	P47098;P0C2J0;Q12273;Q04670;Q03434;P47100;Q04711;O13527;Q12088;P0C2I6;Q12141;P0C2I2;Q12269;Q03855;P0C2J1;Q12193;Q99231;Q03619;Q12490;Q04214;Q12316;O13535;Q03612;Q07793;P0C2I3;Q92393;Q12414;P0C2I5;P0C2I9
EVDPNISESNILPSKK	EVDPNIS(UniMod:21)ESNILPSKK3	P47098;P0C2J0;Q12273;Q04670;Q03434;P47100;Q04711;O13527;Q12088;P0C2I6;Q12141;P0C2I2;Q12269;Q03855;P0C2J1;Q12193;Q99231;Q03619;Q12490;Q04214;Q12316;O13535;Q03612;Q07793;P0C2I3;Q92393;Q12414;P0C2I5;P0C2I9
EVDPNISESNILPSKK	EVDPNISES(UniMod:21)NILPSKK2	P47098;P0C2J0;Q12273;Q04670;Q03434;P47100;Q04711;O13527;Q12088;P0C2I6;Q12141;P0C2I2;Q12269;Q03855;P0C2J1;Q12193;Q99231;Q03619;Q12490;Q04214;Q12316;O13535;Q03612;Q07793;P0C2I3;Q92393;Q12414;P0C2I5;P0C2I9
EVEAVQAGNSDTMEDTETTTIGYISIK	EVEAVQAGNS(UniMod:21)DTMEDTETTTIGYISIK3	Q12163
EVEEQASSTTSLDLK	EVEEQASST(UniMod:21)TSLDLK2	P53743
EVFVDVKPKSPK	EVFVDVKPKS(UniMod:21)PK2	P35718
EVFVDVKPKSPK	EVFVDVKPKS(UniMod:21)PK3	P35718
EVGASMTR	EVGAS(UniMod:21)MT(UniMod:21)R2	P14742
EVGASMTR	EVGAS(UniMod:21)MTR2	P14742
EVGASMTR	EVGASMT(UniMod:21)R2	P14742
EVGYLSDGVPK	EVGYLS(UniMod:21)DGVPK2	P46949
EVHTNQDPLDVSASK	EVHT(UniMod:21)NQDPLDVSASK3	P47098;Q12112;Q12470;P0C2J0;Q12273;P0CX75;Q04670;P0CX69;Q03434;P0CX74;P47100;Q6Q5H1;Q04711;Q12088;P0CX57;Q12085;P0CX73;Q92392;P0C2I6;P0CX59;Q12141;P0CX58;P0CX76;P0C2I2;P0CX65;Q12269;Q03855;P0C2J1;P0CX67;Q12193;Q99231;P0CX71;Q12391;Q12441;Q99337;Q03619;Q12217;P0CX72;Q12316;O13535;Q03612;Q12485;P0C2I4;Q04706;P47099;Q03856;P0CX66;Q07793;P0C2I3;Q92393;P0C2I8;Q12414;P0CX60;P0CX68;P0CX70;O74302;P0C2I5;…
EVHTNQDPLDVSASK	EVHTNQDPLDVS(UniMod:21)ASK3	P47098;Q12112;Q12470;P0C2J0;Q12273;P0CX75;Q04670;P0CX69;Q03434;P0CX74;P47100;Q6Q5H1;Q04711;Q12088;P0CX57;Q12085;P0CX73;Q92392;P0C2I6;P0CX59;Q12141;P0CX58;P0CX76;P0C2I2;P0CX65;Q12269;Q03855;P0C2J1;P0CX67;Q12193;Q99231;P0CX71;Q12391;Q12441;Q99337;Q03619;Q12217;P0CX72;Q12316;O13535;Q03612;Q12485;P0C2I4;Q04706;P47099;Q03856;P0CX66;Q07793;P0C2I3;Q92393;P0C2I8;Q12414;P0CX60;P0CX68;P0CX70;O74302;P0C2I5;…
EVHTNQDPLDVSASKIQEYDK	EVHTNQDPLDVS(UniMod:21)ASKIQEYDK3	Q12112;Q12470;P0C2J0;Q04670;P0CX69;Q04711;Q12088;P0CX59;P0C2I2;P0CX65;Q12269;Q03855;P0CX67;Q12193;Q99231;Q12391;Q12441;Q99337;Q03619;Q12217;Q12316;O13535;Q12485;P0C2I4;Q04706;Q03856;P0CX66;Q92393;P0CX60;P0CX68
EVHTNQDPLDVSASK	EVHTNQDPLDVSAS(UniMod:21)K2	P47098;Q12112;Q12470;P0C2J0;Q12273;P0CX75;Q04670;P0CX69;Q03434;P0CX74;P47100;Q6Q5H1;Q04711;Q12088;P0CX57;Q12085;P0CX73;Q92392;P0C2I6;P0CX59;Q12141;P0CX58;P0CX76;P0C2I2;P0CX65;Q12269;Q03855;P0C2J1;P0CX67;Q12193;Q99231;P0CX71;Q12391;Q12441;Q99337;Q03619;Q12217;P0CX72;Q12316;O13535;Q03612;Q12485;P0C2I4;Q04706;P47099;Q03856;P0CX66;Q07793;P0C2I3;Q92393;P0C2I8;Q12414;P0CX60;P0CX68;P0CX70;O74302;P0C2I5;…
EVHTNQDPLDVSASKIQEYDK	EVHTNQDPLDVSAS(UniMod:21)KIQEYDK3	Q12112;Q12470;P0C2J0;Q04670;P0CX69;Q04711;Q12088;P0CX59;P0C2I2;P0CX65;Q12269;Q03855;P0CX67;Q12193;Q99231;Q12391;Q12441;Q99337;Q03619;Q12217;Q12316;O13535;Q12485;P0C2I4;Q04706;Q03856;P0CX66;Q92393;P0CX60;P0CX68
EVHTNQDPLDVSASKTEECEK	EVHTNQDPLDVSAS(UniMod:21)KTEEC(UniMod:4)EK3	P47098;Q12273;P0CX75;Q03434;P0CX74;P47100;Q6Q5H1;P0CX57;Q12085;P0CX73;Q92392;P0C2I6;Q12141;P0CX58;P0CX76;P0C2J1;P0CX71;P0CX72;Q03612;P47099;Q07793;P0C2I3;P0C2I8;Q12414;P0CX70;O74302;P0C2I5;P0C2I9
EVIQPSSVSLYR	EVIQPS(UniMod:21)SVS(UniMod:21)LYR2	Q12451
EVIQPSSVSLYR	EVIQPSSVS(UniMod:21)LYR2	Q12451
EVISTPTAK	EVIS(UniMod:21)TPTAK2	P47134
EVKQEAPKSPSPLK	EVKQEAPKS(UniMod:21)PSPLK3	Q06440
EVKQEAPKSPSPLK	EVKQEAPKSPS(UniMod:21)PLK2	Q06440
EVLHVKADSL	EVLHVKADS(UniMod:21)L2	P40088
EVLQETVSLAPTSTHASR	EVLQET(UniMod:21)VSLAPTSTHASR3	P24583
EVLQETVSLAPTSTHASR	EVLQETVS(UniMod:21)LAPTSTHASR3	P24583
EVLSSPVLSPNVQK	EVLSS(UniMod:21)PVLSPNVQK2	P36117
EVLTSSQSGDNLRTDEESIIGSSQIALK	EVLTSSQSGDNLRTDEES(UniMod:21)IIGSSQIALK3	P14772
EVPSTILVPEVEQQEPSQSER	EVPSTILVPEVEQQEPS(UniMod:21)QSER3	Q03707
EVQLSGSEQIASSSVESYTTNDENHSR	EVQLS(UniMod:21)GSEQIASSSVESYTTNDENHSR3	P38713
EVQTVTWTLCGTPDYIAPEVITTKPYNK	EVQTVTWT(UniMod:21)LC(UniMod:4)GTPDYIAPEVITTKPYNK3	P06245
EVSGFGSLNR	EVS(UniMod:21)GFGSLNR2	P40693
EVSPALKADTNDILGDLASLK	EVS(UniMod:21)PALKADTNDILGDLASLK3	P36146
EVSPESFGLTAR	EVS(UniMod:21)PESFGLTAR2	P42846
EVSPPQAISVK	EVS(UniMod:21)PPQAISVK2	Q12427
EVSEVIDDGESSRYGGFITK	EVSEVIDDGESSRY(UniMod:21)GGFITK3	Q01852
EVTPPILPR	EVT(UniMod:21)PPILPR2	P38750
EVTEGMNRFSIHDTNK	EVTEGMNRFS(UniMod:21)IHDTNK3	P38283
EVVPNNASPASATGARPVSVSNGAANTER	EVVPNNASPASATGARPVS(UniMod:21)VSNGAANTER3	P25623
EVVPNNASPASATGARPVSVSNGAANTER	EVVPNNASPASATGARPVSVSNGAANT(UniMod:21)ER3	P25623
EVVSSPENR	EVVSS(UniMod:21)PENR2	Q12344
EWDLEDPKSM	EWDLEDPKS(UniMod:21)M2	Q05027
EYDSMDEEDCR	EYDS(UniMod:21)MDEEDC(UniMod:4)R2	P32657
EYISSEALK	EYISS(UniMod:21)EALK2	P38772
EYKDSTSPGKLTLSR	EYKDSTS(UniMod:21)PGKLTLSR3	P32833
EYLSAYPTLAHRDSSSSLSPR	EYLSAYPT(UniMod:21)LAHRDSSSSLSPR3	P33329
EYLSAYPTLAHRDSSSSLSPR	EYLSAYPTLAHRDS(UniMod:21)S(UniMod:21)SSLSPR3	P33329
EYLSAYPTLAHRDSSSSLSPR	EYLSAYPTLAHRDS(UniMod:21)SSSLSPR3	P33329
EYRPVDTIPLNDLESTPVMVNSAR	EYRPVDTIPLNDLES(UniMod:21)TPVMVNSAR3	P25639
EYVLSHEQSLSPVQNIR	EYVLS(UniMod:21)HEQSLSPVQNIR3	Q03002
EYVLSHEQSLSPVQNIR	EYVLSHEQS(UniMod:21)LSPVQNIR3	Q03002
EYVPLDNAEQSTSSSQETK	EYVPLDNAEQSTSSS(UniMod:21)QETK2	P33322
EYVPLDNAEQSTSSSQETK	EYVPLDNAEQSTSSSQET(UniMod:21)K2	P33322
EYVPLDNAEQSTSSSQETKETEEEPK	EYVPLDNAEQSTSSSQETKET(UniMod:21)EEEPK3	P33322
EYVPSVIEPSFGIGR	EYVPS(UniMod:21)VIEPSFGIGR2	P38088
FADGVNNKENADDSVDEVQSGIYEK	FADGVNNKENADDS(UniMod:21)VDEVQSGIYEK3	P43132
FADSDSEDESQFFNQGPSK	FADS(UniMod:21)DSEDESQFFNQGPSK2	Q04279
FADSDSEDESQFFNQGPSK	FADSDS(UniMod:21)EDESQFFNQGPSK2	Q04279
FAIPAINVTSSSTAVAALEAAR	FAIPAINVTSS(UniMod:21)STAVAALEAAR2	P14540
FALDSPPQSPRR	FALDS(UniMod:21)PPQS(UniMod:21)PRR2	P34233
FALDSPPQSPR	FALDS(UniMod:21)PPQSPR2	P34233
FALLGEDIGNDIDEEESEYEEALSK	FALLGEDIGNDIDEEES(UniMod:21)EYEEALSK3	P24279
FALLGEDIGNDIDEEESEYEEALSKR	FALLGEDIGNDIDEEESEY(UniMod:21)EEALSKR3	P24279
FANENPNSQK	FANENPNS(UniMod:21)QK2	P22336
FANLSLHEK	FANLS(UniMod:21)LHEK2	P08018
FASDPGCAFTK	FAS(UniMod:21)DPGC(UniMod:4)AFTK2	P38013
FASSSPISEGFRK	FAS(UniMod:21)SSPISEGFRK2	P32634
FASSSPISEGFRK	FAS(UniMod:21)SSPISEGFRK3	P32634
FASVSPYPK	FAS(UniMod:21)VS(UniMod:21)PYPK2	Q07084
FASVSPYPK	FAS(UniMod:21)VSPYPK2	Q07084
FASSSPISEGFRK	FASS(UniMod:21)SPISEGFRK2	P32634
FASSSPISEGFR	FASSS(UniMod:21)PISEGFR2	P32634
FASVSPYPK	FASVS(UniMod:21)PYPK2	Q07084
FAVANLSTMSLVNNPALQSR	FAVANLS(UniMod:21)T(UniMod:21)MSLVNNPALQSR2	P38873
FAVANLSTMSLVNNPALQSR	FAVANLS(UniMod:21)TMS(UniMod:21)LVNNPALQSR3	P38873
FAVANLSTMSLVNNPALQSR	FAVANLST(UniMod:21)MSLVNNPALQSR2	P38873
FCHQLFQESEMSNSPQIPK	FC(UniMod:4)HQLFQESEMSNS(UniMod:21)PQIPK3	P35194
FDEDGKSIR	FDEDGKS(UniMod:21)IR2	P38250
FDEDGKSIRDAK	FDEDGKS(UniMod:21)IRDAK2	P38250
FDEDGKSIRDAK	FDEDGKS(UniMod:21)IRDAK3	P38250
FDIDADSEANLR	FDIDADS(UniMod:21)EANLR2	Q08157
FDIDADSEANLRGDSR	FDIDADS(UniMod:21)EANLRGDSR3	Q08157
FDIDADSEANLRGDSR	FDIDADSEANLRGDS(UniMod:21)R3	Q08157
FDLKDTEESLGHDSASASSASR	FDLKDTEESLGHDSASAS(UniMod:21)SASR3	Q07541
FDNSTLGTPTTHVSMK	FDNSTLGT(UniMod:21)PTTHVSMK2	Q12514
FDNSTLGTPTTHVSMK	FDNSTLGT(UniMod:21)PTTHVSMK3	Q12514
FDQLVMASDEEKTEVER	FDQLVMAS(UniMod:21)DEEKTEVER3	P53858
FDSNVSVAVDER	FDS(UniMod:21)NVSVAVDER2	P38890
FDSSKLEASTTK	FDS(UniMod:21)SKLEASTTK2	P32582
FDSSVDRGSPFQCNIGVGQVIK	FDSSVDRGS(UniMod:21)PFQC(UniMod:4)NIGVGQVIK3	P20081
FDVGALMALHGEGSGEEK	FDVGALMALHGEGS(UniMod:21)GEEK3	P23248;P33442
FDVGALMALHGEGSGEEKGK	FDVGALMALHGEGS(UniMod:21)GEEKGK3	P23248;P33442
FDVGALMALHGEGSGEEKGKK	FDVGALMALHGEGS(UniMod:21)GEEKGKK3	P23248;P33442
FEAAYDFPGSGSSSELPLKK	FEAAYDFPGSGS(UniMod:21)SSELPLKK3	P36006
FEASQVTEK	FEAS(UniMod:21)QVTEK2	P0CX84;P0CX85
FEENVSVDDTTATPK	FEENVS(UniMod:21)VDDTTATPK2	P07260
FEENVSVDDTTATPK	FEENVSVDDTTAT(UniMod:21)PK2	P07260
FEETSLKSNK	FEETS(UniMod:21)LKSNK2	P40021
FEGLAASEKEEEEMENK	FEGLAAS(UniMod:21)EKEEEEMENK3	P15891
FEGSDDDENHPLPPLNVAK	FEGS(UniMod:21)DDDENHPLPPLNVAK2	P13185
FEGSDDDENHPLPPLNVAK	FEGS(UniMod:21)DDDENHPLPPLNVAK3	P13185
FEIGESGGNDPYMVSSPK	FEIGESGGNDPYMVS(UniMod:21)SPK2	P27705
FEKPEEKVPVSSITSHAK	FEKPEEKVPVS(UniMod:21)S(UniMod:21)ITSHAK3	P53885
FENSQSNLSSHR	FENS(UniMod:21)QSNLSSHR2	Q06681
FENSQSNLSSHR	FENS(UniMod:21)QSNLSSHR3	Q06681
FEPSRYTPLTK	FEPSRYT(UniMod:21)PLTK2	P38903
FEPSRYTPLTK	FEPSRYT(UniMod:21)PLTK3	P38903
FEQASESEPTTVSYEIAGNSPNAER	FEQAS(UniMod:21)ESEPTTVSYEIAGNS(UniMod:21)PNAER3	P00445
FEQASESEPTTVSYEIAGNSPNAER	FEQASESEPTTVSYEIAGNS(UniMod:21)PNAER3	P00445
FESNDTVFSYTLNSK	FES(UniMod:21)NDTVFSYTLNSK2	P39959
FFDNHIFASCSDDNILR	FFDNHIFAS(UniMod:21)C(UniMod:4)SDDNILR3	Q12363
FFDNIVGVALSPSNDNNK	FFDNIVGVALS(UniMod:21)PSNDNNK2	P32862
FFDRPSSSFVSNAK	FFDRPSS(UniMod:21)SFVSNAK2	P12611
FFDRPSSSFVSNAK	FFDRPSSS(UniMod:21)FVSNAK2	P12611
FFDRPSSSFVSNAK	FFDRPSSS(UniMod:21)FVSNAK3	P12611
FFISNPDLVDR	FFIS(UniMod:21)NPDLVDR2	Q03558
FFISNPDLVDRLEK	FFIS(UniMod:21)NPDLVDRLEK3	Q03558
FFNDDLDTSETSLNFK	FFNDDLDTS(UniMod:21)ETSLNFK2	P32849
FFNDDLDTSETSLNFK	FFNDDLDTSET(UniMod:21)SLNFK2	P32849
FFNQGYNTTLSTHER	FFNQGYNTTLST(UniMod:21)HER3	P38691
FFQQFEPSEEPTSPTR	FFQQFEPSEEPTS(UniMod:21)PTR2	P40020
FFQQFEPSEEPTSPTR	FFQQFEPSEEPTSPT(UniMod:21)R3	P40020
FFSPSSNIPTDR	FFS(UniMod:21)PSSNIPTDR2	P38427
FFSPSSNIPTDR	FFSPS(UniMod:21)SNIPTDR2	P38427
FFTKQETPQK	FFTKQET(UniMod:21)PQK2	P38853
FFTKQETPQK	FFTKQET(UniMod:21)PQK3	P38853
FFTKQETPQKGR	FFTKQET(UniMod:21)PQKGR3	P38853
FGDIDTATATPTELSTQPAK	FGDIDTATAT(UniMod:21)PTELSTQPAK2	P07213
FGEGASGEER	FGEGAS(UniMod:21)GEER2	P32379
FGENEVIMSDHGK	FGENEVIMS(UniMod:21)DHGK2	Q03833
FGENEVIMSDHGK	FGENEVIMS(UniMod:21)DHGK3	Q03833
FGFDDNASFRQEK	FGFDDNAS(UniMod:21)FRQEK2	P53312
FGFDDNASFRQEK	FGFDDNAS(UniMod:21)FRQEK3	P53312
FGFNSSQVQFVK	FGFNSS(UniMod:21)QVQFVK2	P38873
FGGDFRSPSMR	FGGDFRS(UniMod:21)PSMR2	P39936
FGGDFRSPSMR	FGGDFRSPS(UniMod:21)MR3	P39936
FGGSGLSFGFSNIK	FGGS(UniMod:21)GLSFGFSNIK2	Q04217
FGLSPSKGVLFYGPPGTGK	FGLS(UniMod:21)PSKGVLFYGPPGTGK2	P25694
FGLSPSKGVLFYGPPGTGK	FGLS(UniMod:21)PSKGVLFYGPPGTGK3	P25694
FGLSPSKGVLFYGPPGTGK	FGLSPS(UniMod:21)KGVLFYGPPGTGK2	P25694
FGNNSSRGHDFR	FGNNS(UniMod:21)SRGHDFR3	P39935
FGNSSAAVSTLNR	FGNS(UniMod:21)SAAVSTLNR2	P09950
FGPIVSASLEKDADGKLK	FGPIVSAS(UniMod:21)LEKDADGKLK3	P04147
FGRPSTLIDCDTSIIGSR	FGRPSTLIDC(UniMod:4)DTS(UniMod:21)IIGSR3	Q06152
FGSLKEFAEK	FGS(UniMod:21)LKEFAEK2	P38284
FGSPSASDIESPNPK	FGS(UniMod:21)PSASDIESPNPK2	P47104
FGSGNSFSSLDKPIPQSR	FGSGNS(UniMod:21)FSSLDKPIPQSR3	P48415
FGSGNSFSSLDKPIPQSR	FGSGNSFSSLDKPIPQS(UniMod:21)R2	P48415
FGSGNSFSSLDKPIPQSR	FGSGNSFSSLDKPIPQS(UniMod:21)R3	P48415
FGSLINDQGTAGLSSHGGSFAAQNR	FGSLINDQGTAGLSSHGGS(UniMod:21)FAAQNR3	P22211
FGTQASPFSSQLGNK	FGTQAS(UniMod:21)PFSSQLGNK2	P40477
FGVPVRSFK	FGVPVRS(UniMod:21)FK2	P38011
FGYPFSPNDPTAPQPISNNDSSPVLGGK	FGYPFSPNDPTAPQPIS(UniMod:21)NNDSSPVLGGK3	Q06839
FGYPFSPNDPTAPQPISNNDSSPVLGGK	FGYPFSPNDPTAPQPISNNDSS(UniMod:21)PVLGGK3	Q06839
FHQIPSSPSNPVSQPAPVR	FHQIPSSPS(UniMod:21)NPVSQPAPVR3	P46676
FHQIPSSPSNPVSQPAPVRTSR	FHQIPSSPS(UniMod:21)NPVSQPAPVRTSR3	P46676
FHQIPSSPSNPVSQPAPVRTSR	FHQIPSSPSNPVSQPAPVRTS(UniMod:21)R3	P46676
FHSPSKESFDR	FHS(UniMod:21)PSKESFDR3	P34233
FHYRDYTDATTTLTTR	FHYRDY(UniMod:21)TDATTTLTTR3	P24279
FHYRDYTDATTTLTTR	FHYRDYT(UniMod:21)DATTTLTTR3	P24279
FIASPNQSR	FIASPNQS(UniMod:21)R2	P32634
FIDENEAYLNFTEGAQQTAEFSSPEK	FIDENEAYLNFTEGAQQTAEFSS(UniMod:21)PEK3	P24583
FIINDGVERNDSFNINTDTLK	FIINDGVERNDS(UniMod:21)FNINTDTLK3	Q08581
FIINDGVERNDSFNINTDTLK	FIINDGVERNDSFNINT(UniMod:21)DTLK3	Q08581
FISRLSSPEK	FISRLS(UniMod:21)S(UniMod:21)PEK2	P47029
FISRLSSPEK	FISRLS(UniMod:21)SPEK2	P47029
FISSDESVSEPALQNK	FISSDES(UniMod:21)VSEPALQNK2	P38704
FKIARPLSVPGSPK	FKIARPLS(UniMod:21)VPGS(UniMod:21)PK3	P23337
FKIARPLSVPGSPK	FKIARPLS(UniMod:21)VPGSPK3	P23337
FKLDDKPTPSQTALDSLLTK	FKLDDKPTPS(UniMod:21)QTALDSLLTK3	P07261
FKLDDKPTPSQTALDSLLTK	FKLDDKPTPSQT(UniMod:21)ALDSLLTK3	P07261
FKSAVFEHAG	FKS(UniMod:21)AVFEHAG2	P17555
FKSTDNYTLPQTAQLNSFLEK	FKSTDNYT(UniMod:21)LPQTAQLNSFLEK3	Q12221
FKVDSTAK	FKVDS(UniMod:21)TAK2	P39076
FKVDSTAK	FKVDST(UniMod:21)AK2	P39076
FLDMESSKIPSPIRK	FLDMESSKIPS(UniMod:21)PIRK3	P38991
FLDNHEVDSIVSLER	FLDNHEVDSIVS(UniMod:21)LER2	P53858
FLDNHEVDSIVSLER	FLDNHEVDSIVS(UniMod:21)LER3	P53858
FLENADDAEKTTESDAKK	FLENADDAEKTTES(UniMod:21)DAKK3	Q01477
FLGSLLNVR	FLGS(UniMod:21)LLNVR2	P25389
FLGSSFNIDK	FLGS(UniMod:21)SFNIDK2	Q12263
FLGSSFNIDKELK	FLGS(UniMod:21)SFNIDKELK2	Q12263
FLGSSFNIDKELK	FLGS(UniMod:21)SFNIDKELK3	Q12263
FLIEKFSQEQIGENIVCR	FLIEKFS(UniMod:21)QEQIGENIVC(UniMod:4)R3	P22216
FLKSGDAALVK	FLKS(UniMod:21)GDAALVK2	P02994
FLNIENPENQSE	FLNIENPENQS(UniMod:21)E2	Q04779
FLNINRVCSSDSDLPGSDIK	FLNINRVC(UniMod:4)S(UniMod:21)SDSDLPGSDIK3	P27466
FLNSPDLPER	FLNS(UniMod:21)PDLPER2	Q07657
FLSPSGHK	FLS(UniMod:21)PSGHK2	P38061
FLSLENRSSPDENSTLLSNDSISLK	FLSLENRS(UniMod:21)SPDENSTLLSNDSISLK3	P16862
FLSLENRSSPDENSTLLSNDSISLK	FLSLENRSS(UniMod:21)PDENSTLLSNDSISLK3	P16862
FMSFSDMVR	FMS(UniMod:21)FSDMVR2	P34223
[truncated: 8,345 more rows]

## Sheet: CIP
Stripped.Sequence	Precursor.Id	Protein.Ids
AAADALSDLEIK	AAADALS(UniMod:21)DLEIK2	P09938
AAADALSDLEIKDSK	AAADALS(UniMod:21)DLEIKDSK3	P09938
AAADALSDLEIKDSKSNLNK	AAADALSDLEIKDS(UniMod:21)KSNLNK3	P09938
AAEKILTPESQLKK	AAEKILT(UniMod:21)PESQLKK3	P05737
AAIGSSPLNFPSSSQR	AAIGSS(UniMod:21)PLNFPSSSQR2	P30665
AASFQDSTIPDAR	AAS(UniMod:21)FQDSTIPDAR2	P53742
AASDAIPPASPKADAPIDK	AASDAIPPAS(UniMod:21)PKADAPIDK2	P00817
AASDAIPPASPKADAPIDK	AASDAIPPAS(UniMod:21)PKADAPIDK3	P00817
ADIPSSSSSSSPPPLPTRR	ADIPSSSSSSS(UniMod:21)PPPLPTRR3	Q06604
AEPTKVATPSIPQQPIPLK	AEPTKVAT(UniMod:21)PSIPQQPIPLK3	P34216
AFSIIPSQR	AFS(UniMod:21)IIPSQR2	P38970
AFSPVYQNIPLESR	AFS(UniMod:21)PVYQNIPLESR2	P38854
AFSIIPSQR	AFSIIPS(UniMod:21)QR2	P38970
AGNRPTSAATSLVNR	AGNRPT(UniMod:21)SAATSLVNR3	P38427
AGSFLSSSFR	AGS(UniMod:21)FLSSSFR2	P38165
AGTTVIGGGVGAIGK	AGTT(UniMod:21)VIGGGVGAIGK2	Q12466
AHFPAITPLSR	AHFPAITPLS(UniMod:21)R2	P32770
AHNVSTSNNSPSTDNDSISK	AHNVSTSNNS(UniMod:21)PSTDNDSISK3	P47098;Q12470;P0C2J0;Q12273;P0CX75;Q04670;P0CX69;Q03434;P0CX74;P47100;Q6Q5H1;Q04711;Q12088;P0CX57;Q12085;P0CX73;Q92392;P0C2I6;P0CX59;Q12141;P0CX58;P0CX76;P0C2I2;P0CX65;Q12269;Q03855;P0C2J1;P0CX67;Q12193;P0CX71;Q99337;Q03619;Q12217;P0CX72;Q12316;O13535;Q03612;Q12485;P0C2I4;Q04706;P47099;Q03856;P0CX66;Q07793;P0C2I3;Q92393;P0C2I8;Q12414;P0CX60;P0CX68;P0CX70;O74302;P0C2I5;P0C2I9
AIASSPSLNSNLSK	AIAS(UniMod:21)SPSLNSNLSK2	P32486
AIASSPSLNSNLSK	AIASS(UniMod:21)PSLNSNLSK2	P32486
AINSPIIRPSSSNGVPTTSR	AINS(UniMod:21)PIIRPSSSNGVPTTSR3	P23201
AIPAPHEILTSNVVTR	AIPAPHEILT(UniMod:21)SNVVTR3	P06242
AISPDITLFNK	AIS(UniMod:21)PDITLFNK2	Q04066
AISSDQLFGR	AIS(UniMod:21)SDQLFGR2	P38682
AISSSPFHSR	AISS(UniMod:21)SPFHSR2	Q03897
AISSDQLFGRGSFDEAANR	AISSDQLFGRGS(UniMod:21)FDEAANR3	P38682
AKGVIPERAPSPTAK	AKGVIPERAPS(UniMod:21)PTAK3	Q12017
AKLSNSSLSNLFK	AKLS(UniMod:21)NSSLSNLFK3	P13259
AKLSNSSLSNLFKK	AKLS(UniMod:21)NSSLSNLFKK3	P13259
AKNSPEPNEFLR	AKNS(UniMod:21)PEPNEFLR3	Q08951
AKTPTPEPSPASTVASVSTSTSK	AKT(UniMod:21)PTPEPSPASTVASVSTSTSK3	P40566
ALLELLDDSPVTPGEARPAYDGYEASR	ALLELLDDSPVT(UniMod:21)PGEARPAYDGYEASR3	Q12230
ALLELLDDSPVTPGETRPAYDGYEASK	ALLELLDDSPVT(UniMod:21)PGETRPAYDGYEASK3	P53252
ALPDAVTIIEPKEEEPILAPSVK	ALPDAVTIIEPKEEEPILAPS(UniMod:21)VK3	P05750
ALSLDDLVNHDENEKVK	ALS(UniMod:21)LDDLVNHDENEKVK3	O13297
ALSPIPSPTR	ALS(UniMod:21)PIPSPTR2	P39969
ALSNNISQESLVAPAPEQGVPPAISR	ALSNNIS(UniMod:21)QESLVAPAPEQGVPPAISR3	P38427
ALSNNISQESLVAPAPEQGVPPAISR	ALSNNISQESLVAPAPEQGVPPAIS(UniMod:21)R3	P38427
ALTAAEESDEERIAMKDGR	ALTAAEES(UniMod:21)DEERIAMKDGR3	P48234
ALTYTPPKK	ALTYT(UniMod:21)PPKK2	P36008
AMNTPLQQQEGLK	AMNT(UniMod:21)PLQQQEGLK2	P38165
ANSFTQLAQNQQFPGSGK	ANS(UniMod:21)FTQLAQNQQFPGSGK2	P53953
ANSPKKPSDGTGVSASDTPK	ANS(UniMod:21)PKKPSDGTGVSASDTPK3	P50105
ANSIPSVIGAQEPPQEASPAEEATK	ANSIPSVIGAQEPPQEAS(UniMod:21)PAEEATK3	P14922
ANSNEDGESVSSIQESPKISAQPK	ANSNEDGESVSSIQES(UniMod:21)PKISAQPK3	P34216
ANSSPTTNIDHLK	ANSS(UniMod:21)PTTNIDHLK2	P40343
ANSSTTTLDAIKPNSK	ANSS(UniMod:21)TTTLDAIKPNSK3	P38809
ANSSTTTLDAIKPNSK	ANSST(UniMod:21)TTLDAIKPNSK2	P38809
ANTGCLSPGAFLSK	ANTGC(UniMod:4)LS(UniMod:21)PGAFLSK2	P38985
APADAEKKDEAIPELVEGQTFDADVE	APADAEKKDEAIPELVEGQT(UniMod:21)FDADVE3	Q02642
APAQETVTTPTSKPAQAR	APAQETVTT(UniMod:21)PTSKPAQAR3	Q03497
APNGSTIDLDFTLR	APNGS(UniMod:21)TIDLDFTLR2	P11972
APPVTAAPLPSVTPVPPAVPVPQANTSNEK	APPVTAAPLPSVT(UniMod:21)PVPPAVPVPQANTSNEK3	P32521
APSPTAKLEEALEEAIAK	APS(UniMod:21)PTAKLEEALEEAIAK3	Q12017
APTAAELQAPPPPPSSTK	APT(UniMod:21)AAELQAPPPPPSSTK2	Q12230
APTAAELQAPPPPPSSTKSKFFGK	APTAAELQAPPPPPSSTKS(UniMod:21)KFFGK3	Q12230
APVASPRPAATPNLSK	APVAS(UniMod:21)PRPAATPNLSK3	Q12117
APVASPRPAATPNLSK	APVASPRPAAT(UniMod:21)PNLSK3	Q12117
APVASPRPAATPNLSKDK	APVASPRPAAT(UniMod:21)PNLSKDK3	Q12117
AQRPITGASLDLIKER	AQRPITGAS(UniMod:21)LDLIKER3	P04449;P24000
AQTLHAVHGVVVR	AQT(UniMod:21)LHAVHGVVVR3	Q03193
ARLSMFNQDITEQVPLPK	ARLS(UniMod:21)MFNQDITEQVPLPK3	P47068
ARPFYLTHLITQSVSPK	ARPFYLTHLITQSVS(UniMod:21)PK3	Q12163
ARQSLDLER	ARQS(UniMod:21)LDLER2	P38080
ARTSLDLPGVTNAASLIGTQQNN	ARTS(UniMod:21)LDLPGVTNAASLIGTQQNN3	P32660
ASSLVSLSSSSATPSTSR	AS(UniMod:21)SLVSLSSSSATPSTSR2	P21538
ASKSNSLITSTDPVEDHISK	ASKS(UniMod:21)NSLITSTDPVEDHISK3	Q06146
ASLSTFSSTFSDSPSKQR	ASLSTFSSTFSDS(UniMod:21)PSKQR3	P39523
ASLSTFSSTFSDSPSK	ASLSTFSSTFSDSPS(UniMod:21)K2	P39523
ASQSSDSESIEVPTAILK	ASQSSDSES(UniMod:21)IEVPTAILK2	Q07878
ASSPSRPLFGVGTSPNR	ASS(UniMod:21)PSRPLFGVGTSPNR3	P38692
ASTAVESLDNHPPK	AST(UniMod:21)AVESLDNHPPK2	P25297
ASTAVESLDNHPPK	ASTAVES(UniMod:21)LDNHPPK3	P25297
ASTAVESLDNHPPKASFK	ASTAVES(UniMod:21)LDNHPPKASFK3	P25297
ASTHSEQSILSSISLK	ASTHSEQSILSSIS(UniMod:21)LK3	P53191
ATASTTASSTPRNSISIAAMQSPR	ATASTTASST(UniMod:21)PRNSISIAAMQSPR3	Q04183
ATASTTASSTPRNSISIAAMQSPR	ATASTTASSTPRNSIS(UniMod:21)IAAMQSPR3	Q04183
ATEISPPPVSPSK	ATEIS(UniMod:21)PPPVSPSK2	Q04839
ATFDSNQQFFYYPESPTK	ATFDSNQQFFYYPES(UniMod:21)PTK2	Q03208
ATPVSTPVISKPSMTTTPR	ATPVSTPVISKPSMTTT(UniMod:21)PR3	Q03497
AVLSLQSLK	AVLS(UniMod:21)LQSLK2	Q00362
AVSPTDSTPPSTHTEDSKR	AVS(UniMod:21)PTDSTPPSTHTEDSKR3	P47098;Q12112;P0C2J0;Q12273;Q04670;Q03434;P47100;Q04711;O13527;Q12088;Q12141;P0C2I2;Q12269;Q03855;Q12193;Q99231;Q99337;Q03619;Q12490;Q04214;Q12316;O13535;Q03612;Q07793;P0C2I3;Q92393;Q12414;P0C2I5;P0C2I9
AVSSASINSSLSGSR	AVS(UniMod:21)SASINSSLSGSR2	P27637
AVSTANDNSFLQPPHR	AVS(UniMod:21)TANDNSFLQPPHR3	P32486
AVSVSDLSYVANSQSSPLR	AVS(UniMod:21)VSDLSYVANSQSSPLR2	Q00955
AVSVSDLSYVANSQSSPLR	AVS(UniMod:21)VSDLSYVANSQSSPLR3	Q00955
AVVEGFDETSAEPTPAPAPAPVER	AVVEGFDETS(UniMod:21)AEPTPAPAPAPVER3	P31380
AYEPDLSDADFEGIEASPK	AYEPDLS(UniMod:21)DADFEGIEASPK2	P49687
AYLAQSPQFNK	AYLAQS(UniMod:21)PQFNK2	P04802
AYSGDISAADDNLNPFER	AYS(UniMod:21)GDISAADDNLNPFER2	P38266
CTGGGIILTASHNPGGPENDLGIK	C(UniMod:4)TGGGIILTAS(UniMod:21)HNPGGPENDLGIK3	P33401
DAETADIGDQSEVESDTEELKK	DAETADIGDQS(UniMod:21)EVESDTEELKK3	P20484
DAFLEATSEDEIISR	DAFLEATS(UniMod:21)EDEIISR2	P16861
DAKNPVILADACASR	DAKNPVILADAC(UniMod:4)AS(UniMod:21)R2	P16467
DAPPASKDSFITTR	DAPPASKDSFIT(UniMod:21)TR2	P39935
DAQGNYPTTSYIK	DAQGNY(UniMod:21)PT(UniMod:21)TSY(UniMod:21)IK2	Q04603
DASLTPLKAVVIDDPPLR	DASLT(UniMod:21)PLKAVVIDDPPLR3	P53946
DDFETVTKTTPSGTTVTTLVPTK	DDFETVTKTT(UniMod:21)PSGTTVTTLVPTK3	P34228
DFFTPPSVQHR	DFFT(UniMod:21)PPSVQHR2	P38691
DFFTPPSVQHR	DFFT(UniMod:21)PPSVQHR3	P38691
DFHAELSTPLLKPVNK	DFHAELST(UniMod:21)PLLKPVNK3	Q12122
DGRMTPSGHNWVSGQGAGPR	DGRMT(UniMod:21)PSGHNWVSGQGAGPR3	P16521
DGYVSGSEISVR	DGYVS(UniMod:21)GSEISVR2	P40477
DHNDDPKDGYVSGSEISVR	DHNDDPKDGYVS(UniMod:21)GSEISVR3	P40477
DISASSPNLGGILK	DISASS(UniMod:21)PNLGGILK2	Q08548
DITSMARTPTTTHK	DITSMARTPT(UniMod:21)TTHK3	P23201
DLPSLGSNAAFANVK	DLPSLGS(UniMod:21)NAAFANVK2	P06105
DNSQVFGVAR	DNS(UniMod:21)QVFGVAR2	P06367;P39516
DQYVPEVSALDLSR	DQYVPEVS(UniMod:21)ALDLSR2	P02407;P14127
DRQVSTDQLPELSFEV	DRQVST(UniMod:21)DQLPELSFEV2	P36164
DRSDSEIAQFRK	DRSDS(UniMod:21)EIAQFRK3	P24783
DSGITKPKSISSSLNR	DSGITKPKS(UniMod:21)ISSSLNR3	P33749
DSGYSSSSPGQLLDILNSK	DSGYSSSS(UniMod:21)PGQLLDILNSK2	P53550
DSITSSSTTTPPSSQQK	DSITSSSTTT(UniMod:21)PPSSQQK2	P46963
DSPSFLPGQQRPTIISPPILTPGGSK	DSPSFLPGQQRPTIISPPILT(UniMod:21)PGGSK3	Q02100
DVENLNTSSSPSSDLYIR	DVENLNTSSS(UniMod:21)PSSDLYIR2	P16649
DVPNFIHSTPRENSSK	DVPNFIHS(UniMod:21)TPRENSSK3	P53865
DYIMSPVGNPEGPEKPNKK	DYIMS(UniMod:21)PVGNPEGPEKPNKK3	P14540
EAMIKTASPTPLSTPIYR	EAMIKTAS(UniMod:21)PTPLSTPIYR3	P39113
EASKSPISSFVNDYR	EAS(UniMod:21)KSPISSFVNDYR3	Q03833
EASPAQYSHSLHER	EAS(UniMod:21)PAQYSHSLHER3	P38085
EASPATEFANEFTGENSTAK	EAS(UniMod:21)PATEFANEFTGENSTAK2	P13259
EASPAQYSHSLHER	EASPAQYSHS(UniMod:21)LHER3	P38085
EATGQDEVLNSITNELSHIK	EAT(UniMod:21)GQDEVLNSITNELSHIK3	P38266
EAVVDDGSENAFGIPEFTR	EAVVDDGS(UniMod:21)ENAFGIPEFTR2	Q12030
EAVVDDGSENAFGIPEFTRK	EAVVDDGS(UniMod:21)ENAFGIPEFTRK3	Q12030
EGLLNTPPIEGAR	EGLLNT(UniMod:21)PPIEGAR2	P34756
EGTPKTDSFIFDGTAK	EGTPKTDS(UniMod:21)FIFDGTAK3	Q12343
EIQEALSEKPTREPTPSVK	EIQEALSEKPTREPT(UniMod:21)PSVK3	P25441
EKLSALCKTPPSLIK	EKLSALC(UniMod:4)KT(UniMod:21)PPSLIK3	P32562
EKSPTPQTSTASLSSVTK	EKS(UniMod:21)PTPQTSTASLSSVTK3	Q12271
EKSVTPVSPSIEKK	EKS(UniMod:21)VTPVSPSIEKK3	P38806
EKSPTPQTSTASLSSVTK	EKSPT(UniMod:21)PQTSTASLSSVTK3	Q12271
EKTSTPPLPMHFNAQR	EKTS(UniMod:21)TPPLPMHFNAQR2	P07278
EKTSTPPLPMHFNAQR	EKTST(UniMod:21)PPLPMHFNAQR3	P07278
ELFGVGTPQKL	ELFGVGT(UniMod:21)PQKL2	P47988
ENTFENSSPAAQVVSQR	ENTFENS(UniMod:21)SPAAQVVSQR2	Q03388
EQAEASIDNLKNEATPEAEQVK	EQAEASIDNLKNEAT(UniMod:21)PEAEQVK3	Q08245
EQAEASIDNLKNEATPEAEQVKK	EQAEASIDNLKNEAT(UniMod:21)PEAEQVKK3	Q08245
ERDDYDLPSISSLPGSSSGSR	ERDDYDLPSIS(UniMod:21)SLPGSSSGSR3	Q05580
ERESSIGEHAPGAER	ERESS(UniMod:21)IGEHAPGAER3	P43598
ESESLEAVGNTIPSNMTVK	ESES(UniMod:21)LEAVGNTIPSNMTVK2	P23201
ESHSNSSSGIFQNLKR	ESHSNSSS(UniMod:21)GIFQNLKR3	P41832
ESHVVASSTLTGISPTSAK	ESHVVASSTLTGIS(UniMod:21)PTSAK3	Q12100
ESISGTPTPTSIPHEEQR	ESISGT(UniMod:21)PTPTSIPHEEQR3	Q06608
ESITNSPTSEVPIETK	ESITNS(UniMod:21)PTSEVPIETK2	P39521
ESSDTFSAQPPPVPK	ESSDT(UniMod:21)FSAQPPPVPK2	P34216
ETASAPLCSPKLPVEK	ETASAPLC(UniMod:4)S(UniMod:21)PKLPVEK3	P40366
EVAVATAAAMMTRTPSPTGK	EVAVATAAAMMTRT(UniMod:21)PSPTGK3	Q02831
EVDPNISESNILPSK	EVDPNIS(UniMod:21)ESNILPSK2	P47098;P0C2J0;Q12273;Q04670;Q03434;P47100;Q04711;O13527;Q12088;P0C2I6;Q12141;P0C2I2;Q12269;Q03855;P0C2J1;Q12193;Q99231;Q03619;Q12490;Q04214;Q12316;O13535;Q03612;Q07793;P0C2I3;Q92393;Q12414;P0C2I5;P0C2I9
EVDPNISESNILPSK	EVDPNISES(UniMod:21)NILPSK2	P47098;P0C2J0;Q12273;Q04670;Q03434;P47100;Q04711;O13527;Q12088;P0C2I6;Q12141;P0C2I2;Q12269;Q03855;P0C2J1;Q12193;Q99231;Q03619;Q12490;Q04214;Q12316;O13535;Q03612;Q07793;P0C2I3;Q92393;Q12414;P0C2I5;P0C2I9
EVIQPSSVSLYR	EVIQPSSVS(UniMod:21)LYR2	Q12451
EVSPESFGLTAR	EVS(UniMod:21)PESFGLTAR2	P42846
EVSKNLMTKLEEQDSR	EVSKNLMT(UniMod:21)KLEEQDSR3	P40215
EYKDSTSPGKLTLSR	EYKDSTS(UniMod:21)PGKLTLSR3	P32833
FDEDGKSIR	FDEDGKS(UniMod:21)IR2	P38250
FDPSQLTAPAASAPEGIVGTTPPAIVPLKR	FDPSQLTAPAASAPEGIVGT(UniMod:21)TPPAIVPLKR3	P53734
FDPSQLTAPAASAPEGIVGTTPPAIVPLKR	FDPSQLTAPAASAPEGIVGTT(UniMod:21)PPAIVPLKR3	P53734
FDSSVDRGSPFQCNIGVGQVIK	FDSSVDRGS(UniMod:21)PFQC(UniMod:4)NIGVGQVIK3	P20081
FEQASESEPTTVSYEIAGNSPNAER	FEQASESEPTTVSY(UniMod:21)EIAGNSPNAER3	P00445
FFSPSSNIPTDR	FFS(UniMod:21)PSSNIPTDR2	P38427
FFTKQETPQKGR	FFTKQET(UniMod:21)PQKGR3	P38853
FGLSPSKGVLFYGPPGTGK	FGLS(UniMod:21)PSKGVLFYGPPGTGK3	P25694
FGSGNSFSSLDKPIPQSR	FGSGNS(UniMod:21)FSSLDKPIPQSR3	P48415
FGTQASPFSSQLGNK	FGTQAS(UniMod:21)PFSSQLGNK2	P40477
FHQIPSSPSNPVSQPAPVR	FHQIPSS(UniMod:21)PSNPVSQPAPVR3	P46676
FLDNHEVDSIVSLER	FLDNHEVDSIVS(UniMod:21)LER3	P53858
FLGSSFNIDK	FLGS(UniMod:21)SFNIDK2	Q12263
FLNSPDLPER	FLNS(UniMod:21)PDLPER2	Q07657
FLSLENRSSPDENSTLLSNDSISLK	FLSLENRSS(UniMod:21)PDENSTLLSNDSISLK3	P16862
FQLPSAAFSTFPTVKSK	FQLPSAAFSTFPTVKS(UniMod:21)K3	Q00955
FSQAPSTQISPR	FSQAPSTQIS(UniMod:21)PR2	P32634
FSSIVSNDIDMNFR	FSSIVS(UniMod:21)NDIDMNFR2	P43585
FSVNSEEDLNFSEVK	FSVNS(UniMod:21)EEDLNFSEVK2	P47134
FTAPTSPSTSSPK	FTAPTS(UniMod:21)PSTSSPK2	P43603
FTASSASSSNLTTPGSSKR	FTASSASSSNLTT(UniMod:21)PGSSKR3	Q12263
FTPTSNFGQSIIK	FTPT(UniMod:21)SNFGQSIIK2	P34216
FTPVNITSPNLSFQK	FTPVNITS(UniMod:21)PNLSFQK2	Q06685
FVAEDARSWKTMR	FVAEDARSWKT(UniMod:21)MR3	Q03653
FVEKPNTPPSSR	FVEKPNT(UniMod:21)PPSSR2	P42845
FVEKPNTPPSSR	FVEKPNT(UniMod:21)PPSSR3	P42845
FVETTVENSNLNVNR	FVETTVENS(UniMod:21)NLNVNR2	P34216
FVISETPSPVLK	FVISETPS(UniMod:21)PVLK2	P08153
FYPGTLSSFQTDSINNDAK	FYPGTLSSFQTDS(UniMod:21)INNDAK2	D6VTK4
GASQSRLTLKEPLTSK	GASQSRLT(UniMod:21)LKEPLTSK3	Q06108
GDYGNNISPERPSFR	GDYGNNIS(UniMod:21)PERPSFR3	P31374
GESYQSAEQEIDHTAPEK	GES(UniMod:21)YQSAEQEIDHTAPEK3	Q06146
GESYQSAEQEIDHTAPEKSEK	GESYQS(UniMod:21)AEQEIDHTAPEKSEK3	Q06146
GFVFNSVQKK	GFVFNS(UniMod:21)VQKK2	P39705
GGGLSISDIAQGK	GGGLS(UniMod:21)ISDIAQGK2	P38431
GGRTASGNIIPSSTGAAK	GGRT(UniMod:21)ASGNIIPSSTGAAK3	P00358;P00360;P00359
GGSITLESGSYK	GGS(UniMod:21)ITLESGSYK2	P32583
GHVLTPHSTRDIR	GHVLT(UniMod:21)PHSTRDIR3	Q12502
GISSSAIPYSR	GISS(UniMod:21)SAIPYSR2	P05756
GLAEAAATTAYEDSESHPQIEEQSHR	GLAEAAATTAYEDSESHPQIEEQS(UniMod:21)HR3	Q00402
GLVKSPIKVVGLSTLPEIYEK	GLVKS(UniMod:21)PIKVVGLSTLPEIYEK3	P00330
GNKHTSVAGLVTIPGSPTTAR	GNKHTSVAGLVTIPGSPTT(UniMod:21)AR3	Q01919
GNKSVSFNDVVGYADR	GNKSVS(UniMod:21)FNDVVGYADR3	P27637
GNQPVSTFLRTPEKNIGAQK	GNQPVSTFLRT(UniMod:21)PEKNIGAQK3	P31374
GPAALINNTRLSPNSPTPPLK	GPAALINNTRLS(UniMod:21)PNSPTPPLK3	P32657
GPSSDSMHLGHMIPFVFTK	GPS(UniMod:21)SDSMHLGHMIPFVFTK2	Q12109
GPSSITDFLNLK	GPSS(UniMod:21)ITDFLNLK2	P36041
GPSSITDFLNLKR	GPSS(UniMod:21)ITDFLNLKR2	P36041
GPSSITDFLNLKR	GPSS(UniMod:21)ITDFLNLKR3	P36041
GRRSSAQEDAPIVIR	GRRS(UniMod:21)SAQEDAPIVIR3	P35817
GRSDSHSPLPSISPSMHYGSLNSR	GRS(UniMod:21)DSHSPLPSISPSMHYGSLNS(UniMod:21)R3	Q06628
GSVYHVPLNPVQATAVR	GS(UniMod:21)VYHVPLNPVQATAVR3	P36006
GSEFIADDVTSNKSNNTR	GSEFIADDVTS(UniMod:21)NKSNNTR3	P21965
GSGEDDEEETETTPTSTVPVATIAQETLK	GSGEDDEEETETT(UniMod:21)PTSTVPVATIAQETLK3	P12962
GSSDSFNLPHQISR	GSSDS(UniMod:21)FNLPHQISR2	P47135
GSSKSSNTHFQYASTAYGVR	GSSKS(UniMod:21)SNTHFQYASTAYGVR3	P21373
GSTPCLIGDSIR	GST(UniMod:21)PC(UniMod:4)LIGDSIR2	Q06146
GSVYHVPLNIVQADAVR	GSVY(UniMod:21)HVPLNIVQADAVR3	Q04439
GVAPTASKPQTPILPSPALAVK	GVAPTASKPQT(UniMod:21)PILPSPALAVK3	Q03016
GVDYPSSYAVDK	GVDYPSSY(UniMod:21)AVDK2	P07866
GVIFYESHGKLEYK	GVIFY(UniMod:21)ESHGKLEYK3	P00330
GVIPERAPSPTAK	GVIPERAPS(UniMod:21)PTAK3	Q12017
GVSNASVGSSASFGAR	GVSNAS(UniMod:21)VGSSASFGAR2	P48415
GVSNASVGSSASFGAR	GVSNASVGSSAS(UniMod:21)FGAR2	P48415
GVVGSKAESDAVAEANDIDD	GVVGSKAES(UniMod:21)DAVAEANDIDD2	P35180
GYGSQVAQQFEIGGYVK	GYGS(UniMod:21)QVAQQFEIGGYVK2	P26754
HEAAEALGAIASPEVVDVLK	HEAAEALGAIAS(UniMod:21)PEVVDVLK3	P47120
HFSLPANAYHR	HFS(UniMod:21)LPANAYHR3	P39016
HIDFAPTSPFGGARPGR	HIDFAPTS(UniMod:21)PFGGARPGR3	P05755;O13516
HKISENVNTPVSR	HKIS(UniMod:21)ENVNTPVS(UniMod:21)R3	P25365
HKNSFCNSLSPILTATNSR	HKNS(UniMod:21)FC(UniMod:4)NSLSPILTATNSR3	Q12494
HLDPSLNTPVKNR	HLDPSLNT(UniMod:21)PVKNR3	P38854
HSSPDPYGINDK	HSS(UniMod:21)PDPYGINDK2	P47083
HSSPDPYGINDKFFDLEK	HSS(UniMod:21)PDPYGINDKFFDLEK3	P47083
HVTSNTLNSAGGNSLLPQATGR	HVT(UniMod:21)SNTLNSAGGNSLLPQATGR3	Q12446
HVTFDKLDESDENEEALAK	HVTFDKLDES(UniMod:21)DENEEALAK3	Q08492
IARPLSVPGSPK	IARPLSVPGS(UniMod:21)PK2	P23337
IASPIQHEHDSGSR	IAS(UniMod:21)PIQHEHDSGSR3	P38427
IASPIQQQQQDPTTNLLK	IAS(UniMod:21)PIQQQQQDPTTNLLK2	P38427
IASPIQQQQQDPTTNLLK	IAS(UniMod:21)PIQQQQQDPTTNLLK3	P38427
IASPSIPQYLR	IAS(UniMod:21)PSIPQYLR2	P43574
IASGLISPVLGEVSER	IASGLIS(UniMod:21)PVLGEVSER2	Q05050
IDLKNTPPQKK	IDLKNT(UniMod:21)PPQKK3	Q06152
IDNSPQAISYLHK	IDNS(UniMod:21)PQAISYLHK3	P24814
IGGTHSGLTPQSSISSDK	IGGTHSGLT(UniMod:21)PQSSISSDK3	Q04336
IGGTHSGLTPQSSISSDKAR	IGGTHSGLT(UniMod:21)PQSSISSDKAR3	Q04336
IGIVEISPK	IGIVEIS(UniMod:21)PK2	P07281;P07280
IGPLGLSPK	IGPLGLS(UniMod:21)PK2	P0CX54;P0CX53
IGSALNTPK	IGSALNT(UniMod:21)PK2	P06102
IHSHDDIINLGK	IHS(UniMod:21)HDDIINLGK3	P40021
IISSANFNSNSPLQQNLLSNSFQR	IISSANFNSNS(UniMod:21)PLQQNLLSNSFQR3	P18494
IKTEPVQSSSLPSPPAKK	IKTEPVQSSSLPS(UniMod:21)PPAKK3	P04786
ILENSPILYR	ILENS(UniMod:21)PILYR2	P25302
ILIVGTSVSSPNK	ILIVGTSVS(UniMod:21)SPNK2	Q02866
ILIVGTSVSSPNK	ILIVGTSVSS(UniMod:21)PNK2	Q02866
ILTPESQLKK	ILT(UniMod:21)PESQLKK2	Q12213;P05737
INATPDKIPVTQLMDMSSPPSVK	INAT(UniMod:21)PDKIPVTQLMDMSSPPSVK3	P47035
INVSNDVHSLGNSDTESRR	INVSNDVHSLGNSDTES(UniMod:21)RR3	P32567
INVSSPFSSATK	INVSS(UniMod:21)PFSSATK2	Q08816
IPAQHTKTGTFINSQGTGYK	IPAQHT(UniMod:21)KTGTFINSQGTGYK3	Q05785
IPAQHTKTGTFINSQGTGYR	IPAQHT(UniMod:21)KTGTFINSQGTGYR3	Q12518
IQDPQMTGYVSTR	IQDPQMTGY(UniMod:21)VSTR2	P32485
ISGSLTPDSSVAGGK	ISGSLT(UniMod:21)PDSSVAGGK2	Q12276
ISLPSFITPPR	ISLPSFIT(UniMod:21)PPR2	Q08981
ISLSPSTESLADSK	ISLSPS(UniMod:21)TESLADSK2	P31374
ISSFQEQPLNK	ISS(UniMod:21)FQEQPLNK2	P39956
ISSASTPQTSQGRFTAPTSPSTSSPK	ISSASTPQTSQGRFT(UniMod:21)APTSPSTSSPK3	P43603
ISTFSFPTTGSQSSTSIK	ISTFSFPTTGSQSS(UniMod:21)TSIK2	P38284
ISTFSFPTTGSQSSTSIKSLGSPLYGR	ISTFSFPTTGSQSSTSIKS(UniMod:21)LGSPLYGR3	P38284
IVLHKTIENVLQR	IVLHKT(UniMod:21)IENVLQR3	P36015
IVNNTPSPAEVGASDVAIEGYFSPR	IVNNT(UniMod:21)PSPAEVGASDVAIEGYFSPR3	Q00816
IVSTPQIQQQK	IVS(UniMod:21)TPQIQQQK2	P47061
IVSTPQIQQQKEEQKK	IVS(UniMod:21)TPQIQQQKEEQKK3	P47061
IVSNASCTTNCLAPLAK	IVSNAS(UniMod:21)C(UniMod:4)TTNC(UniMod:4)LAPLAK2	P00358;P00360;P00359
IYIPSDAVTTLHATKDKK	IYIPSDAVTT(UniMod:21)LHAT(UniMod:21)KDKK3	P39677
KEGTPKTDSFIFDGTAK	KEGT(UniMod:21)PKTDSFIFDGTAK3	Q12343
KEPVKTPSPAPAAK	KEPVKT(UniMod:21)PSPAPAAK2	P15891
KEPVKTPSPAPAAK	KEPVKT(UniMod:21)PSPAPAAK3	P15891
KEPVKTPSPAPAAK	KEPVKTPS(UniMod:21)PAPAAK2	P15891
KEPVKTPSPAPAAK	KEPVKTPS(UniMod:21)PAPAAK3	P15891
KFEENVSVDDTTATPK	KFEENVSVDDTTAT(UniMod:21)PK3	P07260
KGESTPPHPPENLSSSFYEK	KGEST(UniMod:21)PPHPPENLSSSFYEK3	P10869
KGSMADVPK	KGS(UniMod:21)MADVPK2	P04806;P04807
KGSMADVPKELMQQIENFEK	KGS(UniMod:21)MADVPKELMQQIENFEK3	P04807
KGTINPSNSSVVPVR	KGT(UniMod:21)INPSNSSVVPVR3	P12688
KISSSNSTEIPSVTGPDALK	KISS(UniMod:21)SNSTEIPSVTGPDALK2	Q03761
KISSSNSTEIPSVTGPDALK	KISS(UniMod:21)SNSTEIPSVTGPDALK3	Q03761
KKSQQIFTVQHQK	KKS(UniMod:21)QQIFTVQHQK3	P40468
KKTLINSSVSNNNSTIK	KKT(UniMod:21)LINSSVSNNNSTIK3	P38065
KLASSGEVDKIESPR	KLASSGEVDKIES(UniMod:21)PR3	P23201
KLAVLDPSILGER	KLAVLDPS(UniMod:21)ILGER2	Q07878
KLEHNQPSISYICSR	KLEHNQPSISY(UniMod:21)IC(UniMod:4)SR3	P21965
KNDTYTDLASIASGRD	KNDT(UniMod:21)YTDLASIASGRD3	Q07657
KNSISGLSSLNLSPLGAPGNSSVNVK	KNS(UniMod:21)ISGLSSLNLSPLGAPGNSSVNVK3	P47029
KPSFPQLQQSANVR	KPS(UniMod:21)FPQLQQSANVR3	Q03088
KPTPLPSLK	KPT(UniMod:21)PLPSLK2	P06105
KPTPLPSLKDLPSLGSNAAFANVK	KPT(UniMod:21)PLPSLKDLPSLGSNAAFANVK3	P06105
KQDEDGAETAATTPLPSAAATSTK	KQDEDGAETAATT(UniMod:21)PLPSAAATSTK3	P33122
KQQPTGDSTPSGTATNSAVSTPLTPK	KQQPTGDSTPSGTATNSAVST(UniMod:21)PLTPK3	P31384
KRAPTPPAPSR	KRAPT(UniMod:21)PPAPSR3	P38266
KRPTSPSISGSGSGGNSPSSSAGAR	KRPT(UniMod:21)SPSISGSGSGGNSPSSSAGAR3	P47116
KRTISGLNMTALTR	KRT(UniMod:21)ISGLNMTALTR3	Q08921
KSLTFSNVVVPDKK	KS(UniMod:21)LTFSNVVVPDKK3	Q12363
KSSFGSDGNTAYSTPLNSPGLSK	KS(UniMod:21)SFGSDGNTAYSTPLNSPGLSK3	P26570
KSSLVSPVLEIPHESK	KS(UniMod:21)SLVSPVLEIPHESK3	Q08269
KSEFTGSMQDLLDLQPLEPK	KSEFTGS(UniMod:21)MQDLLDLQPLEPK3	P32790
KSSLETIVEKK	KSS(UniMod:21)LETIVEKK3	P47035
KSSYITVDGIK	KSS(UniMod:21)YITVDGIK2	P48813
KTSVTQGQLVAIQAELTK	KT(UniMod:21)SVTQGQLVAIQAELTK3	P40013
KTESPLENVAELKK	KTES(UniMod:21)PLENVAELKK3	P35732
KTHYSLSELNLER	KTHYSLS(UniMod:21)ELNLER3	Q06604
KTSSDLGIFGHR	KTS(UniMod:21)SDLGIFGHR3	P25366
KTSQSLEDLPSQQNFIPTPR	KTSQSLEDLPSQQNFIPT(UniMod:21)PR3	P39969
KTVSFSDDTTLTTHQNR	KTVS(UniMod:21)FSDDTTLTTHQNR3	Q06636
KVRPSLSSLSDLVSR	KVRPS(UniMod:21)LSSLSDLVSR3	P47035
KYFDSGDYALQK	KYFDS(UniMod:21)GDYALQK2	P53897
LAGRSPHLEDLTSR	LAGRS(UniMod:21)PHLEDLTSR3	Q03373
LAIPISSPQR	LAIPISS(UniMod:21)PQR2	P47129
LATSGVDNITPTPAFQR	LATSGVDNIT(UniMod:21)PTPAFQR2	P33749
LAVLDPSILGER	LAVLDPS(UniMod:21)ILGER2	Q07878
LCDFGVSGNLVASLAK	LC(UniMod:4)DFGVSGNLVAS(UniMod:21)LAK2	P08018
LDFSSSNSHNSSQVALDSTINK	LDFSSS(UniMod:21)NSHNSSQVALDSTINK3	P32916
LDGSKTPVGVHTGSALQR	LDGSKT(UniMod:21)PVGVHTGSALQR3	Q12451
LDTNLEDVTDITK	LDT(UniMod:21)NLEDVTDITK2	P08678
LEHNQPSISYICSR	LEHNQPSISY(UniMod:21)IC(UniMod:4)SR3	P21965
LFGTNPIAETEESGNEKEEESSK	LFGTNPIAETEES(UniMod:21)GNEKEEESSK3	Q08208
LFPSPTTTR	LFPS(UniMod:21)PTTTR2	Q08229
LGSLVGQDSGYVGGLPK	LGS(UniMod:21)LVGQDSGYVGGLPK2	P25293
LGSPIPGESSPAEVPK	LGS(UniMod:21)PIPGESSPAEVPK2	P34223
LGSASFTAINTLTK	LGSAS(UniMod:21)FTAINTLTK2	P38837
LGSLPASAGSTTLINTPSEASSSTPDLLSK	LGSLPASAGSTTLINTPSEASSS(UniMod:21)TPDLLSK3	P38065
LGSSPSFLTQK	LGSS(UniMod:21)PSFLTQK2	Q12494
LGTVPSNYVSSPDLVR	LGTVPSNYVS(UniMod:21)SPDLVR2	P48415
LGTVPSNYVSSPDLVRR	LGTVPSNYVS(UniMod:21)SPDLVRR3	P48415
LGTVPSNYVSSPDLVR	LGTVPSNYVSS(UniMod:21)PDLVR2	P48415
LISHAGSLTNLSK	LISHAGS(UniMod:21)LTNLSK2	Q12460
LKRFLNPDAMLLMETEGMNQASNPK	LKRFLNPDAMLLMET(UniMod:21)EGMNQASNPK3	Q06543
LKSSESASNIPDAVNTR	LKSSES(UniMod:21)ASNIPDAVNTR3	P53335
LKSSESASNIPDAVNTR	LKSSESAS(UniMod:21)NIPDAVNTR2	P53335
LKSSESASNIPDAVNTR	LKSSESAS(UniMod:21)NIPDAVNTR3	P53335
LKVARPLSVPGSPR	LKVARPLS(UniMod:21)VPGSPR3	P27472
LLEIKQMNERVTK	LLEIKQMNERVT(UniMod:21)K3	P22579
LLSTPSPVNR	LLSTPS(UniMod:21)PVNR2	P38167
LLTPQTSSNHALSK	LLT(UniMod:21)PQTSSNHALSK2	Q06146
LLTPQTSSNHALSK	LLT(UniMod:21)PQTSSNHALSK3	Q06146
LLTPQTSSNHALSK	LLTPQTSS(UniMod:21)NHALSK2	Q06146
LLTPQTSSNHALSK	LLTPQTSSNHALS(UniMod:21)K3	Q06146
LLTPVPSDIDISR	LLTPVPS(UniMod:21)DIDISR2	P07245
LLYPVKSESSTV	LLYPVKS(UniMod:21)ESSTV2	P53860
LMSFFKESR	LMSFFKES(UniMod:21)R2	P36041
LMTSISLTPR	LMTSISLT(UniMod:21)PR2	P43565
LNELLATGTGIDTFGNVGEAR	LNELLATGT(UniMod:21)GIDTFGNVGEAR2	Q12518
LNPDTDLELIKTPQR	LNPDTDLELIKT(UniMod:21)PQR3	P38903
LPLSVINVSAQR	LPLSVINVS(UniMod:21)AQR2	P02407;P14127
LQKSETELFAR	LQKSET(UniMod:21)ELFAR2	P32457
LQTVSQQIQPPLNVSTPPPGIFGPQHK	LQTVSQQIQPPLNVS(UniMod:21)TPPPGIFGPQHK3	P34909
LREENFSSNTSELGNKK	LREENFSSNT(UniMod:21)SELGNKK3	P33419
LRENLNSSPTSEFK	LRENLNS(UniMod:21)SPTSEFK3	P13382
LRKDSNTNIVLLK	LRKDS(UniMod:21)NTNIVLLK3	P33300
LRPPTPLSQLLSPR	LRPPT(UniMod:21)PLSQLLSPR3	P32526
LSALCKTPPSLIK	LSALC(UniMod:4)KT(UniMod:21)PPSLIK3	P32562
LSATSQTAASATPGVAQSR	LSATSQTAASATPGVAQS(UniMod:21)R2	P35197
LSAVPMTQTPSQCLSCVHAQK	LSAVPMTQTPS(UniMod:21)QC(UniMod:4)LSC(UniMod:4)VHAQK3	P38314
LSDFKIETSKEDLINK	LSDFKIETS(UniMod:21)KEDLINK3	P25339
LSEIPESVKQR	LSEIPES(UniMod:21)VKQR2	P13185
LSHFSNLEDASFK	LSHFS(UniMod:21)NLEDASFK2	Q02725
LSHFSNLEDASFK	LSHFS(UniMod:21)NLEDASFK3	Q02725
LSISNAASQQPTPR	LSISNAASQQPT(UniMod:21)PR2	P19659
LSKISVPDGK	LSKIS(UniMod:21)VPDGK2	Q02725
LSSDSTSPIKYEADVSAGGK	LSSDSTS(UniMod:21)PIKYEADVSAGGK3	P18494
LSSLSASTSNISPSTSSTSISHSPTPANLR	LSSLSASTSNIS(UniMod:21)PSTSSTSISHSPTPANLR3	Q12502
LSSSSPLSSFSEKPHLNR	LSSS(UniMod:21)SPLSSFSEKPHLNR3	P38590
LSSSMPNSPKKPVDSLTK	LSSSMPNS(UniMod:21)PKKPVDSLTK3	Q07533
LSTIVNQSSPTPASR	LSTIVNQSS(UniMod:21)PTPASR2	Q12263
LTASGKTSPILPLQNINIVK	LTASGKTS(UniMod:21)PILPLQNINIVK3	P38082
LTGRDSSTNILIR	LTGRDS(UniMod:21)STNILIR3	P47134
LTIPEQAHTSPTSR	LTIPEQAHTS(UniMod:21)PTSR2	P13186
LTIPEQAHTSPTSR	LTIPEQAHTS(UniMod:21)PTSR3	P13186
LTSLNVVAGSDLR	LTS(UniMod:21)LNVVAGSDLR2	P00549
LTSLNVVAGSDLRR	LTS(UniMod:21)LNVVAGSDLRR3	P00549
LTYEPIDLSSILSDGEEKEVTK	LTYEPIDLSSILSDGEEKEVT(UniMod:21)K3	P06105
LVDFSNKSNVNVGQVK	LVDFSNKS(UniMod:21)NVNVGQVK3	P38928
LVEKRESTEGVLDGSK	LVEKRES(UniMod:21)TEGVLDGSK3	P38845
LVSPSDPTSYMK	LVS(UniMod:21)PSDPTSYMK2	P13574
LVSSSTSSFPK	LVSS(UniMod:21)STSSFPK2	P40494
LYAADGRPHSPLR	LYAADGRPHS(UniMod:21)PLR3	P43583
MMESSIDGVTMDRPGSLTPPQDMEK	MMESSIDGVTMDRPGS(UniMod:21)LTPPQDMEK3	P47135
MSPVLTTPKR	MSPVLTT(UniMod:21)PKR2	P40484
MTVISPVKFVEKPNTPPSSR	MTVISPVKFVEKPNT(UniMod:21)PPSSR3	P42845
NAEMFPSPTPPLVSPTAVIEEENDDSVR	NAEMFPSPTPPLVSPT(UniMod:21)AVIEEENDDSVR3	P36167
NANALASSSVLPPIPGSSNNTPIKNSLPQK	NANALASSSVLPPIPGSSNNTPIKNS(UniMod:21)LPQK3	P21192
NATGAAIPVAGPSSTPSPVIPVADASK	NATGAAIPVAGPSST(UniMod:21)PSPVIPVADASK3	P06102
NAVSTKPTPPPAPEASAESGLSSK	NAVSTKPT(UniMod:21)PPPAPEASAESGLSSK3	P16862
NAVSTKPTPPPAPEASAESGLSSK	NAVSTKPTPPPAPEASAES(UniMod:21)GLSSK3	P16862
NDGNTSASDTDNIPLLTPINSGNR	NDGNTSASDTDNIPLLT(UniMod:21)PINSGNR3	Q03016
NDILSPPEFDRYPLVGSR	NDILSPPEFDRYPLVGS(UniMod:21)R3	P32486
NDTYTDLASIASGRD	NDT(UniMod:21)YTDLASIASGRD2	Q07657
NDTYTDLASIASGRD	NDTYTDLASIAS(UniMod:21)GRD2	Q07657
NEKLIESSKFHQLEDK	NEKLIES(UniMod:21)SKFHQLEDK3	Q08214
NFHAEVSTPQVLSAK	NFHAEVST(UniMod:21)PQVLSAK3	P48570
NFHAEVSTPQVLSAKK	NFHAEVST(UniMod:21)PQVLSAKK3	P48570
NFSAPNVSSSSNSLR	NFSAPNVSSS(UniMod:21)SNSLR2	P47116
NGNLDVNNQQSQRIPTPR	NGNLDVNNQQSQRIPT(UniMod:21)PR3	Q12263
NGSSQYISELQPQPILAR	NGSSQY(UniMod:21)ISELQPQPILAR2	Q02606
NHSPDPIGIDNYKR	NHS(UniMod:21)PDPIGIDNYKR3	Q02864
NHTWSEFER	NHTWS(UniMod:21)EFER2	P32527
NHTWSEFERIEAEK	NHTWS(UniMod:21)EFERIEAEK3	P32527
NILPQRTPR	NILPQRT(UniMod:21)PR2	P47035
NISRENISSKPSVGK	NIS(UniMod:21)RENISSKPSVGK3	Q12046
NISLSSNGSNTNSTIILVK	NISLSS(UniMod:21)NGSNTNSTIILVK2	P11075
NIVLFPEPEESFSRPQSAQSQSR	NIVLFPEPEESFS(UniMod:21)RPQSAQSQSR3	P07278
NIVLFPEPEESFSRPQSAQSQSR	NIVLFPEPEESFSRPQSAQS(UniMod:21)QSR3	P07278
NIYTNINNPSPSPPPSSK	NIYTNINNPSPS(UniMod:21)PPPSSK2	P40317
NKGNAGGSNDDFTAPISATAK	NKGNAGGS(UniMod:21)NDDFTAPISATAK3	P32578
NKNDSELFELRK	NKNDS(UniMod:21)ELFELRK3	P39719
NKNNDIESSSPSQLQHEA	NKNNDIESSSPS(UniMod:21)QLQHEA3	P25297
NKPLLSINTDPGVTGVDSSSLNK	NKPLLSINT(UniMod:21)DPGVTGVDSSSLNK3	Q12044
NKSDGNISALTFK	NKS(UniMod:21)DGNISALTFK2	P53917
NKSINSESFSSPSLR	NKS(UniMod:21)INSESFSSPSLR3	Q06146
NKSPPKFAVDPSR	NKS(UniMod:21)PPKFAVDPSR3	P38339
NKSSQHLCQPLFK	NKSS(UniMod:21)QHLC(UniMod:4)QPLFK3	P17442
NLINKSFEELR	NLINKS(UniMod:21)FEELR2	Q04007
NLLNKTPLR	NLLNKT(UniMod:21)PLR2	P39083
NLSDLENYSQR	NLS(UniMod:21)DLENYSQR2	Q03661
NLSPINLLK	NLS(UniMod:21)PINLLK2	P47029
NLSTPVFTPVMTPINNSSSNQAK	NLSTPVFTPVMT(UniMod:21)PINNSSSNQAK3	Q02606
NLTETATLSASR	NLT(UniMod:21)ETATLSASR2	Q08217
NLVSFPSSAIFNDTSR	NLVSFPS(UniMod:21)SAIFNDTSR2	P34761
NNDIESSSPSQLQHEA	NNDIESSSPS(UniMod:21)QLQHEA2	P25297
NNSGSSVSLQQLAR	NNS(UniMod:21)GSSVSLQQLAR2	Q02805
NNSLPEFAQLPSFR	NNS(UniMod:21)LPEFAQLPSFR2	P12383
NNSPILETLPSNEIK	NNS(UniMod:21)PILETLPSNEIK2	P38853
NNVVTLNISR	NNVVTLNIS(UniMod:21)R2	Q03833
NPFLDDVSSATDFRRSPPPVSR	NPFLDDVSS(UniMod:21)ATDFRRS(UniMod:21)PPPVSR3	Q05518
NPFLDDVSSATDFRR	NPFLDDVSSAT(UniMod:21)DFRR3	Q05518
NPFLDDVSSATDFRRSPPPVSR	NPFLDDVSSATDFRRS(UniMod:21)PPPVSR3	Q05518
NPISSTVSSNQQSPK	NPISSTVSSNQQS(UniMod:21)PK2	P53550
NPNLSFDSHPPR	NPNLS(UniMod:21)FDSHPPR2	P38426
NPSNSLQLQGGDITR	NPS(UniMod:21)NSLQLQGGDITR2	P36062
NPVILADACASR	NPVILADAC(UniMod:4)AS(UniMod:21)R2	P16467
NQFYQLPTPTSSKNTR	NQFYQLPT(UniMod:21)PTSSKNTR3	D6VTK4
NQLVAASSPQQLQQQK	NQLVAASS(UniMod:21)PQQLQQQK2	Q12518
NQRAPTAAELQAPPPPPSSTK	NQRAPT(UniMod:21)AAELQAPPPPPSSTK3	Q12230
NQSVEDLSFLEQGYQHR	NQS(UniMod:21)VEDLSFLEQGYQHR3	P37296
NQSQQPQQQLSPFR	NQSQQPQQQLS(UniMod:21)PFR2	P24276
NSLNHSNSTLNVGPSR	NS(UniMod:21)LNHSNSTLNVGPSR3	P40357
NSLTNTSILSR	NS(UniMod:21)LTNTSILSR2	P40485
NSSKEDFPIKLPER	NS(UniMod:21)SKEDFPIKLPER3	Q06407
NSLVKVPTVGSYGVAGATLPETIPTSK	NSLVKVPT(UniMod:21)VGSYGVAGATLPETIPTSK3	P38250
NSNNSFLNSVPHSVTR	NSNNS(UniMod:21)FLNSVPHSVTR2	Q03656
NSNNSFLNSVPHSVTR	NSNNS(UniMod:21)FLNSVPHSVTR3	Q03656
NSPLKLTPR	NSPLKLT(UniMod:21)PR2	P20134
NSSILSFFSSK	NSS(UniMod:21)ILSFFSSK2	P38041
NSSHSNTGTAGFGLKPR	NSSHS(UniMod:21)NTGTAGFGLKPR3	Q08921
NSSHSLSETDLNQSK	NSSHSLS(UniMod:21)ETDLNQSK3	P38167
NSTYITPVDSFVNLSEK	NSTYITPVDS(UniMod:21)FVNLSEK2	Q06108
NSVSAAATTSTPPLPR	NSVSAAATTST(UniMod:21)PPLPR2	P40956
NTASNASSSALSTPPLIR	NTASNASSSALST(UniMod:21)PPLIR2	Q04195
NVASGAPVQKEEPEQEEIAPSLPSR	NVASGAPVQKEEPEQEEIAPS(UniMod:21)LPSR3	P15891
NVPTPSPSPKPQHR	NVPT(UniMod:21)PSPSPKPQHR2	P25358
NVPTPSPSPKPQHR	NVPT(UniMod:21)PSPSPKPQHR3	P25358
PLSVPGSPR	PLSVPGS(UniMod:21)PR2	P27472
PPASTSTTNDMITEEPTSPHQIPR	PPASTSTTNDMITEEPTS(UniMod:21)PHQIPR3	P06738
QASSFSFLNR	QASS(UniMod:21)FSFLNR2	P32499
QASSFSFLNR	QASSFS(UniMod:21)FLNR2	P32499
QIVFEIPSETH	QIVFEIPS(UniMod:21)ETH2	P26786
QLDANSSTTALDALNKE	QLDANSS(UniMod:21)TTALDALNKE2	P34163
QLELSINSASPNVNHSPVPTK	QLELSINSASPNVNHS(UniMod:21)PVPTK3	P32457
QLELSINSASPNVNHSPVPTKK	QLELSINSASPNVNHS(UniMod:21)PVPTKK3	P32457
QLKPTEPNVSYICSR	QLKPTEPNVSY(UniMod:21)IC(UniMod:4)SR3	P38615
QNSNNINPLDAGPSFSPLHK	QNSNNINPLDAGPS(UniMod:21)FSPLHK3	Q03833
QNVATSTSPKLPPR	QNVAT(UniMod:21)STSPKLPPR3	Q12344
QQATLTPSSR	QQATLT(UniMod:21)PSSR2	P34217
QQEPLIQNRTGNQSMTDK	QQEPLIQNRT(UniMod:21)GNQSMTDK3	Q12518
QQTIDEQSQISPEKQTPNKK	QQTIDEQSQISPEKQT(UniMod:21)PNKK3	P38764
QSAESPPKSVNNVQNPLLGLPR	QSAES(UniMod:21)PPKSVNNVQNPLLGLPR3	Q02455
QSAVTPNQSGTPTPSASTTSLTSLNEK	QSAVTPNQSGTPT(UniMod:21)PSASTTSLTSLNEK3	Q08972
QSSPANPIGTYEYSR	QSS(UniMod:21)PANPIGTYEYSR2	P31373
QTAVENPIDKLDGTPK	QTAVENPIDKLDGT(UniMod:21)PK3	P40517
QTSSTSLKNDLELTDLSR	QTSST(UniMod:21)SLKNDLELTDLSR3	Q02805
RANSESAFTGSLNKK	RANSES(UniMod:21)AFTGSLNKK3	P07866
RAPTPPAPSR	RAPT(UniMod:21)PPAPSR2	P38266
RASATVPSAPYRK	RAS(UniMod:21)ATVPSAPYRK3	P39705
RASFSLHNDKPQPAK	RAS(UniMod:21)FSLHNDKPQPAK3	P43638
RASHPLTSSPLFEDSGTPCGK	RAS(UniMod:21)HPLTSSPLFEDSGTPC(UniMod:4)GK3	P53094
RASSIFSINTTPLAPPNATDIQK	RAS(UniMod:21)SIFSINTTPLAPPNATDIQK3	P08456
RATAPVLPSFKPK	RAT(UniMod:21)APVLPSFKPK3	P40048
RATPVSTPVISKPSMTTTPR	RATPVSTPVISKPSMTTT(UniMod:21)PR3	Q03497
RDSAPDNQGIYHTVISK	RDS(UniMod:21)APDNQGIYHTVISK3	P21339
RESIISTGSEFLPPPK	RES(UniMod:21)IISTGSEFLPPPK3	P48415
RFNSSDSLHSLSR	RFNS(UniMod:21)SDSLHSLSR3	Q03177
RFSPSLPSAVSFTVPEVER	RFS(UniMod:21)PSLPSAVSFTVPEVER3	P36076
RFSSEHPDPVETSIPEQAAEIAEELSK	RFS(UniMod:21)SEHPDPVETSIPEQAAEIAEELSK3	P53131
RFSITEEAIADNLDAAEDAIPEQPLEQK	RFSIT(UniMod:21)EEAIADNLDAAEDAIPEQPLEQK3	P07259
RGETFASLANDKK	RGET(UniMod:21)FASLANDKK3	P53550
RGSTISPTTTINNSNPNFK	RGS(UniMod:21)TISPTTTINNSNPNFK3	P33749
RGSVYHVPLNIVQADAVR	RGS(UniMod:21)VYHVPLNIVQADAVR3	Q04439
RGSVYHVPLNPVQATAVR	RGS(UniMod:21)VYHVPLNPVQATAVR3	P36006
RILTPTSLGK	RILT(UniMod:21)PTSLGK2	Q99271
RIPTVTFSDPK	RIPT(UniMod:21)VTFSDPK2	Q08438
RIPTVTFSDPKLGSLR	RIPT(UniMod:21)VTFSDPKLGSLR3	Q08438
RISQTYFNYQATPECQK	RIS(UniMod:21)QTYFNYQATPEC(UniMod:4)QK3	P38329
RKPSLPQLALAGLK	RKPS(UniMod:21)LPQLALAGLK3	P51862
RKTSELFPLSGSESGDIK	RKT(UniMod:21)SELFPLSGSESGDIK3	P40563
RLAIPISSPQR	RLAIPISS(UniMod:21)PQR2	P47129
RLDDGDSDDENLDVNHIISR	RLDDGDS(UniMod:21)DDENLDVNHIISR3	P38351
RLSAAQAELAYAETGAHDK	RLS(UniMod:21)AAQAELAYAETGAHDK3	P15454
RLSAPEQQQQLEVPPLKK	RLS(UniMod:21)APEQQQQLEVPPLKK3	P39001
RLSAYLESSK	RLS(UniMod:21)AYLESSK2	P34163
RLSAYLESSKDLR	RLS(UniMod:21)AYLESSKDLR3	P34163
RLTGFLPQEIK	RLT(UniMod:21)GFLPQEIK2	P06738
RLTGFLPQEIK	RLT(UniMod:21)GFLPQEIK3	P06738
RLVAAPTVSPPKILQTAETK	RLVAAPT(UniMod:21)VSPPKILQTAETK3	Q01448
RLVAAPTVSPPKILQTAETK	RLVAAPTVS(UniMod:21)PPKILQTAETK3	Q01448
RNDGNTSASDTDNIPLLTPINSGNR	RNDGNTSASDTDNIPLLT(UniMod:21)PINSGNR3	Q03016
RNPSPSIVKPGSR	RNPS(UniMod:21)PSIVKPGSR3	P43574
RNSAPSAIHIISR	RNS(UniMod:21)APSAIHIISR3	P40085
RNSFAVIEFTPEVLDR	RNS(UniMod:21)FAVIEFTPEVLDR3	P33399
RNSVDIPLQTHNR	RNS(UniMod:21)VDIPLQTHNR3	Q02831
RNSVPYYGYAPESSSDR	RNS(UniMod:21)VPYYGYAPESSSDR3	P39969
RNSLVKVPTVGSYGVAGATLPETIPTSK	RNSLVKVPT(UniMod:21)VGSYGVAGATLPETIPTSK3	P38250
RNSPLKLTPR	RNSPLKLT(UniMod:21)PR3	P20134
RPAQKSSENVQVDLANFEK	RPAQKS(UniMod:21)SENVQVDLANFEK3	P22147
RPSNTFNLDADR	RPS(UniMod:21)NTFNLDADR3	P27514
RPSSGEAHQFQALGFK	RPS(UniMod:21)SGEAHQFQALGFK3	Q04410
RPSVIGFLSGHK	RPS(UniMod:21)VIGFLSGHK3	P38167
RPSVTAAQQESACEGVLVK	RPS(UniMod:21)VTAAQQESAC(UniMod:4)EGVLVK3	Q03233
RPSSAVSLNMALLAR	RPSSAVS(UniMod:21)LNMALLAR3	P32047
RQLTPQQQQLVNQMK	RQLT(UniMod:21)PQQQQLVNQMK3	P19659
RQSIDHGVGSEPVSTIEIIPSDSFR	RQS(UniMod:21)IDHGVGSEPVSTIEIIPSDSFR3	P15436
RQSITLPDDYIVNQR	RQS(UniMod:21)ITLPDDYIVNQR3	Q12163
RQTQLEQDELLAR	RQT(UniMod:21)QLEQDELLAR3	Q08412
RRSTNYMDALNSR	RRST(UniMod:21)NYMDALNSR3	P43598
RRTTSSSFESEIK	RRTT(UniMod:21)SSSFESEIK3	P11433
RSFDVPPPPIDASSPFSQK	RS(UniMod:21)FDVPPPPIDASSPFSQK3	P00950
RSSSTGTGSAMSGGLATR	RS(UniMod:21)SSTGTGSAMSGGLATR3	P40013
RSDSAVSIVHLK	RSDS(UniMod:21)AVSIVHLK3	P41911
RSSAQEDAPIVIR	RSS(UniMod:21)AQEDAPIVIR2	P35817
RSSAQEDAPIVIR	RSS(UniMod:21)AQEDAPIVIR3	P35817
RSSAQEDAPIVIRR	RSS(UniMod:21)AQEDAPIVIRR3	P35817
RSSESIGDLPHR	RSS(UniMod:21)ESIGDLPHR3	P46675
RSSTPQISNIESTGSGGMHK	RSST(UniMod:21)PQISNIESTGSGGMHK3	P47098;P0C2J0;Q12273;Q04670;Q03434;P47100;Q04711;O13527;P0C2I6;Q12141;P0C2I2;Q12269;Q03855;P0C2J1;Q12316;Q03612;Q07793;P0C2I3;Q92393;Q12414;P0C2I5;P0C2I9
RSTTHDVGEISNNVK	RSTT(UniMod:21)HDVGEISNNVK3	P47068
RTSIIGTIGPK	RTS(UniMod:21)IIGTIGPK2	P52489;P00549
RTSLDYGGYF	RTS(UniMod:21)LDYGGYF2	Q12297
SAPSPVRNNSLPEFAQLPSFR	S(UniMod:21)APSPVRNNSLPEFAQLPSFR3	P12383
SDFQKEKVEEQEQQQQQIIK	S(UniMod:21)DFQKEKVEEQEQQQQQIIK3	P38701
SDSEEDLGVQLK	S(UniMod:21)DSEEDLGVQLK2	P43564
SFDVPPPPIDASSPFSQK	S(UniMod:21)FDVPPPPIDASSPFSQK2	P00950
SFLNFIGR	S(UniMod:21)FLNFIGR2	Q08732
SKTAPVSSTAGPQTASTSK	S(UniMod:21)KTAPVSSTAGPQTASTSK3	Q04947
SLSGLDLQNQNKK	S(UniMod:21)LSGLDLQNQNKK2	P34217
SLSHSGLDDGLEQGLNR	S(UniMod:21)LSHSGLDDGLEQGLNR3	P34217
SLTDFQGLNNANPNNNGSLR	S(UniMod:21)LTDFQGLNNANPNNNGSLR2	P27705
SNSHSFTNSLNQDPIVR	S(UniMod:21)NSHSFTNSLNQDPIVR3	P40059
SNTPLLGGR	S(UniMod:21)NTPLLGGR2	P32909
SNTSLLNLQVSSLSK	S(UniMod:21)NTSLLNLQVSSLSK2	P40529
SPSIDASPPENNSSHNIVPIK	S(UniMod:21)PSIDASPPENNSSHNIVPIK3	P47098;P0C2J0;Q12273;Q04670;Q03434;P47100;Q04711;O13527;P0C2I6;Q12141;P0C2I2;Q12269;Q03855;P0C2J1;Q99231;Q03612;Q07793;P0C2I3;Q92393;Q12414;P0C2I5;P0C2I9
SQQAISNLFQK	S(UniMod:21)QQAISNLFQK2	P36041
SQSELTNLMIEQFTLQK	S(UniMod:21)QSELTNLMIEQFTLQK2	P24276
SQVVFADSTPENIEHEIIAQK	S(UniMod:21)QVVFADSTPENIEHEIIAQK3	Q12427
SRSAINIETESR	S(UniMod:21)RSAINIETESR3	P53076
SRSPPAPFSQPSTGR	S(UniMod:21)RSPPAPFSQPSTGR3	P53617
SRSPPAPFSQPSTGRK	S(UniMod:21)RSPPAPFSQPSTGRK3	P53617
SRSTDDAVSLQDNNLALLEDHR	S(UniMod:21)RSTDDAVSLQDNNLALLEDHR3	Q12044
SRTVDVFDYINK	S(UniMod:21)RTVDVFDYINK3	Q06836
SSAELSSIHAK	S(UniMod:21)SAELSSIHAK2	P53685
SSAQEDAPIVIR	S(UniMod:21)SAQEDAPIVIR2	P35817
SSAQLEQLLYR	S(UniMod:21)SAQLEQLLYR2	P32597
SSFTEIKDSASKPK	S(UniMod:21)SFTEIKDSASKPK3	Q12449
SSLNLNTTSHPHEASGR	S(UniMod:21)SLNLNTTSHPHEASGR3	P34761
SSSILTLAR	S(UniMod:21)SSILTLAR2	P40094
SSVALQDLIK	S(UniMod:21)SVALQDLIK2	P47116
STHLDLENIPVKK	S(UniMod:21)THLDLENIPVKK3	P47068
STPIFFHR	S(UniMod:21)TPIFFHR2	Q12123
SYSAADNLQDSFQR	S(UniMod:21)Y(UniMod:21)SAADNLQDSFQR2	P40510
SYISLDTLR	S(UniMod:21)YISLDTLR2	Q02875
SADNYDCALEGIVTPKR	SADNYDC(UniMod:4)ALEGIVT(UniMod:21)PKR3	P14737
SAGDISAINIK	SAGDIS(UniMod:21)AINIK2	Q05942
SAGSSNTLSLENFQADPLGTLSR	SAGS(UniMod:21)SNTLSLENFQADPLGTLSR3	P35197
SAIPSSSSLPLSSSPTR	SAIPSSSSLPLSSSPT(UniMod:21)R2	P27636
SALRESHSNPSFTPK	SALRESHS(UniMod:21)NPSFTPK3	P40535
SANVSFTPSYFNQSR	SANVS(UniMod:21)FTPSYFNQSR2	P47035
SASATGILGLR	SAS(UniMod:21)ATGILGLR2	P48524
SASPVLPGVK	SAS(UniMod:21)PVLPGVK2	P38272
SASPVLPGVKR	SAS(UniMod:21)PVLPGVKR2	P38272
SASFHSPVHNTLLSPK	SASFHS(UniMod:21)PVHNTLLSPK3	Q08921
SASNTAKSTPNTNPSPLK	SASNTAKS(UniMod:21)TPNTNPSPLK3	P19659
SASSSSTINHVLKEDNSINK	SASS(UniMod:21)SSTINHVLKEDNSINK3	Q06440
SASSSSTINHVLK	SASSS(UniMod:21)STINHVLK2	Q06440
SATPSKEINFDDDF	SAT(UniMod:21)PSKEINFDDDF2	P49723
SATRSPSAFNR	SATRS(UniMod:21)PSAFNR2	P38427
SATRSPSAFNR	SATRS(UniMod:21)PSAFNR3	P38427
SAYNLLSTGLEAQK	SAY(UniMod:21)NLLSTGLEAQK2	P39101
SDSAVSIVHLK	SDS(UniMod:21)AVSIVHLK2	P41911
SDSAVSIVHLKR	SDS(UniMod:21)AVSIVHLKR3	P41911
SDSEEDLGVQLK	SDS(UniMod:21)EEDLGVQLK2	P43564
SDSAVSIVHLK	SDSAVS(UniMod:21)IVHLK2	P41911
SDSGVHSPITDNSSVASSTTSR	SDSGVHS(UniMod:21)PITDNSSVASSTTSR3	Q00816
SEANSSPKPQKLEVK	SEANSS(UniMod:21)PKPQKLEVK3	Q06315
SEGITDIEESQIQTNYDK	SEGIT(UniMod:21)DIEESQIQTNYDK3	P10081
SEINTTKSLENLHLQSK	SEINTTKS(UniMod:21)LENLHLQSK3	P36119
SEQLTPKLSPMSFCLDDQR	SEQLT(UniMod:21)PKLSPMSFC(UniMod:4)LDDQR3	Q06324
SESTEVDVDGNAIR	SES(UniMod:21)TEVDVDGNAIR2	P37303
SFDVPPPPIDASSPFSQKGDER	SFDVPPPPIDAS(UniMod:21)SPFSQKGDER3	P00950
SFLPPPTQPQSPPIR	SFLPPPTQPQS(UniMod:21)PPIR2	P47035
SFPLTQEEEHHGAVSPAVDTR	SFPLTQEEEHHGAVS(UniMod:21)PAVDTR3	P35177
SFQEGLPAPTSVTTSSDKPLTPTK	SFQEGLPAPTSVTTSSDKPLT(UniMod:21)PTK3	P40087
SFSFSVASPTSR	SFS(UniMod:21)FSVASPTSR2	P36165
SFSFSVASPTSR	SFSFSVAS(UniMod:21)PTSR2	P36165
SFSSQSFITNNSAR	SFSSQS(UniMod:21)FITNNSAR2	P46682
SFTPSKSPAPVSK	SFT(UniMod:21)PSKSPAPVSK2	P15891
SFTPSKSPAPVSK	SFTPSKS(UniMod:21)PAPVSK2	P15891
SFTPSKSPAPVSKK	SFTPSKS(UniMod:21)PAPVSKK3	P15891
SGGFGGSFGGR	SGGFGGS(UniMod:21)FGGR2	P34167
SGHYTPIPAGSSPLKR	SGHY(UniMod:21)TPIPAGSSPLKR3	P33322
SGLPEPNSQIVSPELAKNSPLAPIKK	SGLPEPNSQIVSPELAKNS(UniMod:21)PLAPIKK3	P23201
SGSFSSQLGNFFFSK	SGS(UniMod:21)FSSQLGNFFFSK2	P22211
SGSIGTLANANIDSSPANNSNPTKLEK	SGS(UniMod:21)IGTLANANIDSSPANNSNPTKLEK3	Q06704
SGSTNSLYDLAQPSLSSATPQQK	SGS(UniMod:21)TNSLYDLAQPSLSSATPQQK3	Q00816
SHERPDDVSV	SHERPDDVS(UniMod:21)V2	P54003
SHGSSNIDLPASLR	SHGSS(UniMod:21)NIDLPASLR2	P43565
SHSIQAPLQK	SHS(UniMod:21)IQAPLQK2	Q03780
SHSLVSHAPSIPR	SHS(UniMod:21)LVSHAPSIPR3	Q05812
SHSVPDLNTATPSSPKR	SHS(UniMod:21)VPDLNTATPSSPKR3	P42839
SHSVPTILHSSLR	SHS(UniMod:21)VPTILHSSLR3	P40317
SHTNSASDLDSVSPVEQLR	SHTNSASDLDS(UniMod:21)VSPVEQLR3	P38758
SHTNSASDLDSVSPVEQLR	SHTNSASDLDSVS(UniMod:21)PVEQLR3	P38758
SIEQTNLIKYPTTNFLPDDR	SIEQTNLIKYPTT(UniMod:21)NFLPDDR3	P36003
SIFSQEVVELPDSEDETQQVNK	SIFSQEVVELPDS(UniMod:21)EDETQQVNK3	P53885
SINSESFSSPSLR	SINSESFSS(UniMod:21)PSLR2	Q06146
SINSESFSSPSLR	SINSESFSSPS(UniMod:21)LR2	Q06146
SISAGPTLNLAK	SIS(UniMod:21)AGPTLNLAK2	P38086
SISIVGSYVGNR	SIS(UniMod:21)IVGSYVGNR2	P00330;P00331
SISSPRLPLSTLANTAVTESFR	SISS(UniMod:21)PRLPLSTLANTAVTESFR3	P07261
SKNSTYITPVDSFVNLSEK	SKNSTYITPVDS(UniMod:21)FVNLSEK3	Q06108
SKRSEASLASNVQAQTQPLSR	SKRS(UniMod:21)EASLASNVQAQTQPLSR3	P33329
SKSAEPHVNSSPNLIPVQK	SKS(UniMod:21)AEPHVNSSPNLIPVQK3	Q08831
SKSFVGTAEYVSPELLNDNYTDSR	SKS(UniMod:21)FVGTAEYVSPELLNDNYTDSR3	Q03407
SKSLPTTPGIR	SKS(UniMod:21)LPTTPGIR2	P40036
SKSNPFGSAKPVDTQSK	SKS(UniMod:21)NPFGSAKPVDTQSK3	P50109
SKSVHFDQAAPVK	SKS(UniMod:21)VHFDQAAPVK3	P40036
SKSLPITPK	SKSLPIT(UniMod:21)PK2	P40187
SKTSNSFNTSSTPTPPPDASSGVMAMK	SKT(UniMod:21)SNSFNTSSTPTPPPDASSGVMAMK3	P53604
SKTSPIISTAHTPQQVAQSPK	SKTS(UniMod:21)PIISTAHTPQQVAQSPK3	Q03497
SKVNTPAIDENGNLAIVGETK	SKVNT(UniMod:21)PAIDENGNLAIVGETK3	Q06108
SLAHSTIIYEPPSSSVSGATAGTITPSSK	SLAHSTIIYEPPSSSVSGATAGTIT(UniMod:21)PSSK3	Q12523
SLASVYLHSSNRLSR	SLASVYLHSSNRLS(UniMod:21)R3	P38814
SLDVVSPGSLAEFEGSK	SLDVVS(UniMod:21)PGSLAEFEGSK2	P19880
SLESFLFER	SLES(UniMod:21)FLFER2	P40850
SLISESPQNVRNDEDLTTR	SLISES(UniMod:21)PQNVRNDEDLTTR3	P38313
SLNQPSSLLHIQVSPTK	SLNQPSSLLHIQVS(UniMod:21)PTK3	P38881
SLNSSPLFGLSIPKTPTLK	SLNSSPLFGLSIPKT(UniMod:21)PTLK3	P38121
SLRSPAPIVPR	SLRS(UniMod:21)PAPIVPR2	Q12365
SLSGLDLQNQNKK	SLS(UniMod:21)GLDLQNQNKK2	P34217
SLSHSGLDDGLEQGLNR	SLS(UniMod:21)HSGLDDGLEQGLNR3	P34217
SLSPTSEKIPIAGQEQEEK	SLS(UniMod:21)PTSEKIPIAGQEQEEK3	P40477
SLSRSISRGPTK	SLSRSIS(UniMod:21)RGPTK3	Q06146
SLSSSNQPSLLPEVVLNDNR	SLSS(UniMod:21)SNQPSLLPEVVLNDNR2	Q12494
SLSSQSFDNETSPAHPR	SLSSQS(UniMod:21)FDNETSPAHPR3	P40463
SMLNSTPTTPTHNGPTPLPAK	SMLNSTPTTPTHNGPT(UniMod:21)PLPAK3	P47116
SMSLLGYR	SMS(UniMod:21)LLGYR2	P36006;Q04439
SMSKPSPVLLPLK	SMSKPS(UniMod:21)PVLLPLK2	Q12515
SNFNTPKTLSR	SNFNT(UniMod:21)PKTLSR2	Q03533
SNFNTASEPLASASK	SNFNTAS(UniMod:21)EPLASASK2	P43585
SNISTKSLEPSSESVR	SNIST(UniMod:21)KSLEPSSESVR3	P38041
SNNAPNASDDDDALSQLKK	SNNAPNAS(UniMod:21)DDDDALSQLKK3	P41697
SNNEVTEHSDSEDLTEK	SNNEVTEHS(UniMod:21)DSEDLTEK3	P40563
SNPSTSPFVTAPGTPIGIK	SNPSTSPFVT(UniMod:21)APGTPIGIK2	P13382
SNRTPGKENLLTK	SNRT(UniMod:21)PGKENLLTK3	P14737
SNSLITSTDPVEDHISK	SNS(UniMod:21)LITSTDPVEDHISK2	Q06146
SNSNVPSLFADFPAPPK	SNS(UniMod:21)NVPSLFADFPAPPK2	P48415
SNSHSFTNSLNQDPIVR	SNSHSFT(UniMod:21)NSLNQDPIVR3	P40059
SNSNNSNPSFIFER	SNSNNS(UniMod:21)NPSFIFER2	P32047
SNTPLLGGRHPLSR	SNT(UniMod:21)PLLGGRHPLSR3	P32909
SNTSLLNLQVSSLSK	SNTS(UniMod:21)LLNLQVSSLSK2	P40529
SNVPESINEDISK	SNVPES(UniMod:21)INEDISK2	Q08412
SPSNLNSTSVTPR	SPSNLNSTSVT(UniMod:21)PR2	Q03640
SQAYSCPFILK	SQAYS(UniMod:21)C(UniMod:4)PFILK2	P32047
SQESEDEEDIIINPVR	SQES(UniMod:21)EDEEDIIINPVR2	P38634
SQIDTDYALRRSPIK	SQIDTDYALRRS(UniMod:21)PIK3	Q08981
SQNAPSDGTGSSTPQHHDEDEDELSR	SQNAPSDGTGSSTPQHHDEDEDELS(UniMod:21)R3	P38431
SQSLSEITPGPHSR	SQS(UniMod:21)LSEITPGPHSR2	P35845
SQSPVSFAPTQGR	SQS(UniMod:21)PVSFAPTQGR2	Q03714
SQTISGLETSTPISSTR	SQT(UniMod:21)ISGLETSTPISSTR2	P38590
SQVGEAPSLLSSNNTSNSNTPVSVIR	SQVGEAPSLLSSNNTSNSNT(UniMod:21)PVSVIR3	P39927
SRSPTINAKPIR	SRS(UniMod:21)PTINAKPIR3	P53939
SRSPTPFESPMVNVSTK	SRSPT(UniMod:21)PFESPMVNVSTK3	Q03631
SSAQEDAPIVIR	SS(UniMod:21)AQEDAPIVIR2	P35817
SSAQEDAPIVIRR	SS(UniMod:21)AQEDAPIVIRR3	P35817
SSAVNLHLQPSR	SS(UniMod:21)AVNLHLQPSR2	P40463
SSEDELGSIGTVFPGSPIDK	SS(UniMod:21)EDELGSIGTVFPGSPIDK3	P50101
SSENVQVDLANFEK	SS(UniMod:21)ENVQVDLANFEK2	P22147
SSFASDFLSR	SS(UniMod:21)FASDFLSR2	P40433
SSLNLNTTSHPHEASGR	SS(UniMod:21)LNLNTTSHPHEASGR3	P34761
SSNTHFQYASTAYGVR	SS(UniMod:21)NTHFQYASTAYGVR3	P21373
SSSKIEAPSPSVNKK	SS(UniMod:21)SKIEAPSPSVNKK3	P47035
SSSLRSNVVVAETSPEKK	SS(UniMod:21)SLRSNVVVAETSPEKK3	P39705
SSSQLDQLNSCSSVTDPSKR	SS(UniMod:21)SQLDQLNSC(UniMod:4)SSVTDPSKR3	P11792
SSASPTCTPQNPCV	SSASPT(UniMod:21)C(UniMod:4)TPQNPC(UniMod:4)V2	P53332
SSDSNDSNPSFSFSIPSK	SSDSNDSNPSFS(UniMod:21)FSIPSK2	P32499
SSESASNIPDAVNTR	SSES(UniMod:21)ASNIPDAVNTR2	P53335
SSFAYPQQVAITTTPSSPNSSHVLLSSK	SSFAYPQQVAITTTPSSPNSSHVLLS(UniMod:21)SK3	P40059
SSISFESIQTTER	SSIS(UniMod:21)FESIQTTER2	P38213
SSKISPLSASASGPLTLQK	SSKIS(UniMod:21)PLSASASGPLTLQK3	Q12224
SSKSFLNFIGR	SSKS(UniMod:21)FLNFIGR2	Q08732
SSLFLPSGSSSTSLK	SSLFLPSGS(UniMod:21)SSTSLK2	P48524
SSMQIDNAPTPHNTPASVLNPSYLK	SSMQIDNAPTPHNT(UniMod:21)PASVLNPSYLK3	P25293
SSNITISNAVGRLSSEEIEK	SSNITISNAVGRLS(UniMod:21)SEEIEK3	P40150;P11484
SSQIHIENESTEDILK	SSQIHIENEST(UniMod:21)EDILK3	P33419
SSQTSLPSQLENK	SSQTS(UniMod:21)LPSQLENK2	Q12044
SSQTSLPSQLENKDK	SSQTS(UniMod:21)LPSQLENKDK3	Q12044
SSSILFQR	SSS(UniMod:21)ILFQR2	P32047
SSSKSAVITPVSK	SSS(UniMod:21)KSAVITPVSK2	P38426
SSSPSYSQFK	SSS(UniMod:21)PSYSQFK2	P32521
SSSSTSNLSLNR	SSS(UniMod:21)STSNLSLNR2	Q12044
SSSSVSLKAAEKPFK	SSS(UniMod:21)SVS(UniMod:21)LKAAEKPFK2	Q00055
SSSSVSLKAAEKPFK	SSS(UniMod:21)SVS(UniMod:21)LKAAEKPFK3	Q00055
SSSVSLVAEATSNTNSEDKLSK	SSS(UniMod:21)VSLVAEATSNTNSEDKLSK3	Q12343
SSSESYIDLNSVR	SSSES(UniMod:21)YIDLNSVR2	P32490
SSSPDSNTVIPVEELR	SSSPDSNT(UniMod:21)VIPVEELR2	Q12034
SSSSLLQDQTPQR	SSSS(UniMod:21)LLQDQTPQR2	Q05812
SSSSVSLKAAEKPFK	SSSSVS(UniMod:21)LKAAEKPFK2	Q00055
SSSSVSLKAAEKPFK	SSSSVS(UniMod:21)LKAAEKPFK3	Q00055
SSSTSNLENLIPLR	SSST(UniMod:21)SNLENLIPLR2	P48524
SSTPNAESQLLSASDKDNGK	SST(UniMod:21)PNAESQLLSASDKDNGK3	P36041
SSTPQISNIESTGSGGMHK	SST(UniMod:21)PQISNIESTGSGGMHK3	P47098;P0C2J0;Q12273;Q04670;Q03434;P47100;Q04711;O13527;P0C2I6;Q12141;P0C2I2;Q12269;Q03855;P0C2J1;Q12316;Q03612;Q07793;P0C2I3;Q92393;Q12414;P0C2I5;P0C2I9
SSTPSTYEHISSLRPK	SST(UniMod:21)PSTYEHISSLRPK3	Q12363
SSTSLSNLPAVK	SSTS(UniMod:21)LSNLPAVK2	P32386
SSTSLKTLGSNAQPR	SSTSLKT(UniMod:21)LGSNAQPR3	Q03177
SSVSPTAGSFGLSK	SSVS(UniMod:21)PTAGSFGLSK2	Q07084
STHLDLENIPVKK	ST(UniMod:21)HLDLENIPVKK3	P47068
STTHDVGEISNNVK	ST(UniMod:21)THDVGEISNNVK3	P47068
STESENQEIINILTPR	STESENQEIINILT(UniMod:21)PR2	P50090
STESENQEIINILTPR	STESENQEIINILT(UniMod:21)PR3	P50090
STQPLLSYPESPIHR	STQPLLSYPES(UniMod:21)PIHR2	P47136
STQPLLSYPESPIHR	STQPLLSYPES(UniMod:21)PIHR3	P47136
STSNRNVGDLLLEKR	STS(UniMod:21)NRNVGDLLLEKR3	Q12236
STSPDVGHFSNFK	STS(UniMod:21)PDVGHFSNFK2	P39956
STSQSFLTSSVSGR	STS(UniMod:21)QSFLTSSVSGR2	Q12432
STSSLLPLPGSSK	STS(UniMod:21)SLLPLPGSSK2	Q02805
STSTVNLNNHYR	STS(UniMod:21)TVNLNNHYR2	Q08732
STSVNSLNTTSLASRRSPLQTK	STSVNSLNTTS(UniMod:21)LASRRSPLQTK3	P53129
STTHDVGEISNNVK	STT(UniMod:21)HDVGEISNNVK2	P47068
STTSDIEKTNSLESEHLK	STTS(UniMod:21)DIEKTNSLESEHLK3	Q02206
SVESDLHEHSPDNLYDLAAR	SVESDLHEHS(UniMod:21)PDNLYDLAAR3	Q03661
SVSFNDVVGYADR	SVS(UniMod:21)FNDVVGYADR2	P27637
SVSLEDLKR	SVS(UniMod:21)LEDLKR2	P53917
SVSTPVNHFPASVPGLR	SVS(UniMod:21)TPVNHFPASVPGLR3	P34228
SVSDELDTFLSQSPPTFQQQSK	SVSDELDTFLSQS(UniMod:21)PPTFQQQSK3	P06782
SVSTEDNIHLLR	SVST(UniMod:21)EDNIHLLR2	Q03758
SYVAATAEGISGPR	SY(UniMod:21)VAATAEGISGPR2	P25644
SYSPNAYEIQPDYSEYR	SYS(UniMod:21)PNAYEIQPDYSEYR2	P43587
SYSPNAYEIQPDYSEYRR	SYS(UniMod:21)PNAYEIQPDYSEYRR3	P43587
SYTSVAELNR	SYTS(UniMod:21)VAELNR2	Q06146
TGFGNNEIYTK	T(UniMod:21)GFGNNEIYTK2	P32521
TKSNTIPVTSIPSTNKK	T(UniMod:21)KSNTIPVTSIPSTNKK3	P19659
TNSFVGTEEYIAPEVIR	T(UniMod:21)NSFVGTEEYIAPEVIR2	P53739
TRVSSTSLALKR	T(UniMod:21)RVSSTSLALKR3	P51862
TTSIAGINR	T(UniMod:21)TSIAGINR2	P34250
TYSFSSSVSGNAPLPLASQSSLVSR	T(UniMod:21)YSFSSSVSGNAPLPLASQSSLVSR3	P49687
TALSVGTAPPFSTNSK	TALS(UniMod:21)VGTAPPFSTNSK2	Q07807
TAQQPQQFAPSPSNKK	TAQQPQQFAPS(UniMod:21)PSNKK3	P08018
TASGLYLPEK	TAS(UniMod:21)GLYLPEK2	P38910
TASGLYLPEKNVEK	TAS(UniMod:21)GLYLPEKNVEK2	P38910
TASGNIIPSSTGAAK	TAS(UniMod:21)GNIIPSSTGAAK2	P00358;P00360;P00359
TATTPPPVLR	TATT(UniMod:21)PPPVLR2	Q03233
TDGTFGTLSGKDDSIVEEK	TDGTFGTLS(UniMod:21)GKDDSIVEEK3	P49687
TDPHLNTPQVSTSPTFER	TDPHLNTPQVS(UniMod:21)TSPTFER3	P43598
TELTKGDSTPVQPDLSVTPQK	TELTKGDSTPVQPDLSVT(UniMod:21)PQK3	P39705
TEPVQSSSLPSPPAKK	TEPVQSSSLPS(UniMod:21)PPAKK2	P04786
TESGSSFVDLFNR	TES(UniMod:21)GSSFVDLFNR2	P38041
TESASTPGFVVGTER	TESAST(UniMod:21)PGFVVGTER2	P32628
TESGSSFVDLFNR	TESGSS(UniMod:21)FVDLFNR2	P38041
TFNTTTGLPGSPQVSTPPANSFNK	TFNTTTGLPGSPQVST(UniMod:21)PPANSFNK3	Q03497
TGGFVVPQTTFGMQSQVTGGILPVQK	TGGFVVPQTTFGMQSQVT(UniMod:21)GGILPVQK3	P32790
TGLGTPNQQVSVPNIVSPKPPVVK	TGLGTPNQQVSVPNIVS(UniMod:21)PKPPVVK3	P48415
TGSDLPLIITSANK	TGS(UniMod:21)DLPLIITSANK2	P39001
TGTFINSQGTGYK	TGTFINSQGT(UniMod:21)GYK2	Q05785
TGTFINSQGTGYR	TGTFINSQGT(UniMod:21)GYR2	Q12518
TGTFINSQGTGYKQVTNEPK	TGTFINSQGTGYKQVT(UniMod:21)NEPK3	Q05785
THSTYAFESNTNSVAASQMR	THS(UniMod:21)TYAFESNTNSVAASQMR3	P32861
THSTYAFESNTNSVAASQMR	THSTY(UniMod:21)AFESNTNSVAASQMR2	P32861
TISEARLSPQVNLLPIKR	TIS(UniMod:21)EARLSPQVNLLPIKR3	P54791
TISGLNMTALTR	TIS(UniMod:21)GLNMTALTR2	Q08921
TISLTNIEQQSQLNQR	TIS(UniMod:21)LTNIEQQSQLNQR2	P40578
TISLTNIEQQSQLNQR	TIS(UniMod:21)LTNIEQQSQLNQR3	P40578
TISEARLSPQVNLLPIKR	TISEARLS(UniMod:21)PQVNLLPIKR3	P54791
TITVGDAVSETELENK	TITVGDAVS(UniMod:21)ETELENK2	P53049
TKSSDFLPIELK	TKS(UniMod:21)SDFLPIELK2	P38814
TKSSSILTLAR	TKS(UniMod:21)SSILTLAR2	P40094
TKSSVALATAQR	TKS(UniMod:21)SVALATAQR2	P53883
TLSASAQHILPETLK	TLS(UniMod:21)ASAQHILPETLK2	P15274
TLSALSQVGPSSSNLLAQNK	TLSALSQVGPS(UniMod:21)SSNLLAQNK2	P23561
TMSVFDNVSPFKK	TMS(UniMod:21)VFDNVSPFKK2	P32356
TNAFDFGSSSFGSGFSK	TNAFDFGSS(UniMod:21)SFGSGFSK2	P40477
TNQLPGPNPQGSIGAVPLEGLRPK	TNQLPGPNPQGS(UniMod:21)IGAVPLEGLRPK3	Q03640
TNSATLPSSESSPASPDLK	TNS(UniMod:21)ATLPSSESSPASPDLK2	P32047
TNSFDMPQLNTR	TNS(UniMod:21)FDMPQLNTR2	Q05518
TNSAISQSPVNYAFPNPYK	TNSAISQS(UniMod:21)PVNYAFPNPYK2	P48415
TNSATLPSSESSPASPDLKLSR	TNSATLPSSESSPASPDLKLS(UniMod:21)R3	P32047
TNTFTLLTSPDSAK	TNTFTLLTS(UniMod:21)PDSAK2	Q02205
TNVTHNNDPSTSPTISVPPGVTR	TNVTHNNDPSTS(UniMod:21)PTISVPPGVTR3	P38272
TPARTPTPTPPVVAEPAISPR	TPARTPT(UniMod:21)PTPPVVAEPAISPR3	P33338
TPLPIENVRASPR	TPLPIENVRAS(UniMod:21)PR3	P41697
TPSLSNFNK	TPS(UniMod:21)LSNFNK2	P36124
TPTTAAATTTSSNANSRIGSALNTPK	TPTTAAATTT(UniMod:21)SSNANSRIGSALNTPK3	P06102
TQAAELQEKPLTPLKYTK	TQAAELQEKPLT(UniMod:21)PLKYTK3	P18888
TRSLSSQSFDNETSPAHPR	TRS(UniMod:21)LSSQSFDNETSPAHPR3	P40463
TSATREDTPLSQNESTR	TSATREDT(UniMod:21)PLSQNESTR3	Q08773
TSNVTALASLSPPQPSNNER	TSNVTALAS(UniMod:21)LSPPQPSNNER2	P34072
TSPSPTGPNPNNSPSPSSPISR	TSPSPT(UniMod:21)GPNPNNSPSPSSPISR3	P48415
TSQPQQQSPSLLQGEIR	TSQPQQQS(UniMod:21)PSLLQGEIR2	Q03063
TSQPQQQSPSLLQGEIR	TSQPQQQS(UniMod:21)PSLLQGEIR3	Q03063
TSSLIDSIGIQR	TSS(UniMod:21)LIDSIGIQR2	P32909
TSSTSSHYNNINADLHAR	TSS(UniMod:21)TSSHYNNINADLHAR3	P08018
TSSSPLGPSAAKPRPSLLSER	TSSS(UniMod:21)PLGPSAAKPRPSLLSER3	Q07655
TSSSAEGVVVASESPVIAPHGSSHSR	TSSSAEGVVVAS(UniMod:21)ESPVIAPHGSSHSR3	P07270
TSTPTTMLSR	TST(UniMod:21)PTTMLSR2	P27705
TTANLPANSSTSPAPSIPSTGFK	TTANLPANSSTS(UniMod:21)PAPSIPSTGFK2	P32499
TTGYRQPTPSPPLPQMEFPTTR	TTGYRQPT(UniMod:21)PSPPLPQMEFPTTR3	Q03306
TTPLSANSTGVSSLTR	TTPLS(UniMod:21)ANST(UniMod:21)GVSSLTR2	P34216
TTPLSANSTGVSSLTR	TTPLS(UniMod:21)ANSTGVSSLTR2	P34216
TTPLSANSTGVSSLTR	TTPLSANST(UniMod:21)GVSSLTR2	P34216
TTPLSANSTGVSSLTRHSTISR	TTPLSANSTGVS(UniMod:21)SLTRHSTISR3	P34216
TTSNTSVTSSATSIGAANTK	TTSNTSVTSSATS(UniMod:21)IGAANTK2	P40529
TTTSPINIPGGNR	TTTS(UniMod:21)PINIPGGNR2	P40186
TVLSDSAHFDVK	TVLSDS(UniMod:21)AHFDVK2	P07260
TVSFSDDTTLTTHQNR	TVS(UniMod:21)FSDDTTLTTHQNR3	Q06636
TVSPTTQISAGK	TVS(UniMod:21)PTTQISAGK2	P53297
TVSQADFPGLEGVAK	TVS(UniMod:21)QADFPGLEGVAK2	P04801
TVSVEEVPAVLQLR	TVS(UniMod:21)VEEVPAVLQLR2	P43587
TVSVEEVPAVLQLR	TVS(UniMod:21)VEEVPAVLQLR3	P43587
TYSAENVPLTSTVSNDK	TYS(UniMod:21)AENVPLTSTVSNDK2	Q06108
VAINEGDSNKTPENSTTVALK	VAINEGDSNKT(UniMod:21)PENSTTVALK3	P32526
VANPRVSYESSR	VANPRVS(UniMod:21)YESSR3	P11075
VARPLSVPGSPR	VARPLS(UniMod:21)VPGS(UniMod:21)PR2	P27472
VARPLSVPGSPR	VARPLS(UniMod:21)VPGSPR2	P27472
VARPLSVPGSPR	VARPLS(UniMod:21)VPGSPR3	P27472
VARPLSVPGSPR	VARPLSVPGS(UniMod:21)PR2	P27472
VASSSPLKPTSPTVPDASVASLR	VASSSPLKPTSPT(UniMod:21)VPDASVASLR3	P31380
VATPLSGGVPPAPLPK	VAT(UniMod:21)PLSGGVPPAPLPK2	P38968
VATPSIPQQPIPLKNDPIVDASLSK	VAT(UniMod:21)PSIPQQPIPLKNDPIVDASLSK3	P34216
VCSPSQEASASSISASR	VC(UniMod:4)S(UniMod:21)PSQEASASSISASR2	P38426
VCSPSQEASASSISASR	VC(UniMod:4)S(UniMod:21)PSQEASASSISASR3	P38426
VDARGSTPCLIGDSIR	VDARGST(UniMod:21)PC(UniMod:4)LIGDSIR3	Q06146
VETKPATQASSFPVVGGSPSVATK	VETKPATQASSFPVVGGS(UniMod:21)PSVATK3	P47035
VGEGTYGVVYK	VGEGTY(UniMod:21)GVVYK2	P00546
VGSPGAGGPLTVQGLK	VGS(UniMod:21)PGAGGPLTVQGLK2	Q06488
VGYTLPSHIISTSDVTR	VGYTLPSHIIS(UniMod:21)TSDVTR3	P10664;P49626
VHSYTDLAYR	VHS(UniMod:21)YTDLAYR2	P16862
VHSYTDLAYR	VHS(UniMod:21)YTDLAYR3	P16862
VISQDALQHFR	VIS(UniMod:21)QDALQHFR2	P53742
VKPENNMSETFATPTPNNR	VKPENNMSETFAT(UniMod:21)PTPNNR3	P36094
VKRTPPLPPVPEGMSK	VKRT(UniMod:21)PPLPPVPEGMSK3	Q12400
VLDTDSSVLRSPVRR	VLDTDSSVLRS(UniMod:21)PVRR3	Q99296
VLGSGPISHVNNNDTHA	VLGS(UniMod:21)GPIS(UniMod:21)HVNNNDTHA2	Q12093
VLPELQGKLTGMAFR	VLPELQGKLT(UniMod:21)GMAFR3	P00358;P00360;P00359
VLSDKELFAINK	VLS(UniMod:21)DKELFAINK2	P16140
VLSDKELFAINKK	VLS(UniMod:21)DKELFAINKK3	P16140
VLSENDGDVSPSVLK	VLSENDGDVS(UniMod:21)PSVLK2	P40361
VLSIEKVLSIQAHPDK	VLSIEKVLS(UniMod:21)IQAHPDK3	P29952
VNDSYDSPLSGTASTGK	VNDSYDS(UniMod:21)PLSGTASTGK2	Q03063
VNENTPEQWKK	VNENT(UniMod:21)PEQWKK2	P33322
VNENTPEQWKK	VNENT(UniMod:21)PEQWKK3	P33322
VPHGSPPQLGTR	VPHGS(UniMod:21)PPQLGTR2	P43598
VPHGSPPQLGTR	VPHGS(UniMod:21)PPQLGTR3	P43598
VPQINITQPSPIQTNFATSDNPAAVIK	VPQINITQPS(UniMod:21)PIQTNFATSDNPAAVIK3	P37304
VPSLVATSESPR	VPSLVATSES(UniMod:21)PR2	P38968
VPTSVLSGAEK	VPT(UniMod:21)SVLSGAEK2	P47068
VPTVGSYGVAGATLPETIPTSK	VPTVGS(UniMod:21)YGVAGATLPETIPTSK2	P38250
VQESPSGPLIYVLPQSSTK	VQES(UniMod:21)PSGPLIYVLPQSSTK2	P25558
VRPSLSSLSDLVSR	VRPS(UniMod:21)LSSLSDLVSR3	P47035
VRQPASNSGSPIKSTPR	VRQPASNSGSPIKS(UniMod:21)TPR3	P24279
VSISHDDLQAVAVAVSTKK	VS(UniMod:21)ISHDDLQAVAVAVSTKK3	P19097
VSDDSESESGDKEATAPLIQR	VSDDS(UniMod:21)ESESGDKEATAPLIQR3	Q08723
VSLSSPKSPQENDTVVDILGDAHSK	VSLSS(UniMod:21)PKSPQENDTVVDILGDAHSK3	Q06336
VSSVTAAIGSSPTKDER	VSSVTAAIGSS(UniMod:21)PTKDER3	P27636
VSTPVQQHPLLQR	VST(UniMod:21)PVQQHPLLQR2	P32909
VSTPVQQHPLLQR	VST(UniMod:21)PVQQHPLLQR3	P32909
VVADDLVLVTPK	VVADDLVLVT(UniMod:21)PK2	P38934
VVADDLVLVTPKKDDFVNVAPSK	VVADDLVLVT(UniMod:21)PKKDDFVNVAPSK3	P38934
VVEATPEDGTASSQKSTINAENENTK	VVEATPEDGTASSQKST(UniMod:21)INAENENTK3	Q06505
VVEVCLADLQGSEDHSFRK	VVEVC(UniMod:4)LADLQGSEDHS(UniMod:21)FRK3	P23248;P33442
VVQNSPVSSVHTANFSER	VVQNS(UniMod:21)PVSSVHTANFSER3	Q12124
VVSELIAPANLSPQR	VVSELIAPANLS(UniMod:21)PQR2	P28708
YAPVSPTVQQK	YAPVS(UniMod:21)PTVQQK2	P48415
YAQNSSPTAAHFQPQR	YAQNSS(UniMod:21)PTAAHFQPQR3	P48562
YDIGNPVTGETLESPR	YDIGNPVTGETLES(UniMod:21)PR2	P38088
YEGRSPQFGTHIK	YEGRS(UniMod:21)PQFGTHIK3	P08153
YGGHSMSDPGTTYR	YGGHS(UniMod:21)MSDPGTTYR2	P16387
YGGHSMSDPGTTYR	YGGHS(UniMod:21)MSDPGTTYR3	P16387
YGNLNDSASNIGK	YGNLNDS(UniMod:21)ASNIGK2	P38041
YKDPQSPKIEVLEQELVR	YKDPQS(UniMod:21)PKIEVLEQELVR3	P53252
YLEESDVSTVGNTR	YLEESDVST(UniMod:21)VGNTR2	Q05518
YPSETNLTTSR	YPS(UniMod:21)ETNLTTSR2	P38349
YREVSPESFGLTAR	YREVS(UniMod:21)PESFGLTAR2	P42846
YREVSPESFGLTAR	YREVS(UniMod:21)PESFGLTAR3	P42846
YSFSLTTFSPSGK	YSFSLTTFS(UniMod:21)PSGK2	P23639
YSITSASLNPR	YSIT(UniMod:21)SASLNPR2	P36165
YSLDTSESPSVRLTPDR	YSLDTSESPSVRLT(UniMod:21)PDR3	P35201
YSNIPSSKPAGEALSPVR	YSNIPSSKPAGEALS(UniMod:21)PVR3	Q06604
YSVIPTAPPSAR	YSVIPT(UniMod:21)APPSAR2	P40433
YTSVVVTR	YT(UniMod:21)SVVVTR2	P23293
YTIGGSNSIVGAK	YTIGGSNS(UniMod:21)IVGAK2	P37370
YTPYFRATK	YTPYFRAT(UniMod:21)K2	P53140
YVSASGSITPPRPPPSRSSPK	YVSASGS(UniMod:21)ITPPRPPPSRSSPK3	P38266
YVSASGSITPPRPPPSRSSPK	YVSASGSIT(UniMod:21)PPRPPPSRSSPK3	P38266
