# Supplementary material for: Pho-Tip: One-Pot Dephosphorylation for Rapid and Sensitive Analysis of DIA Phosphoproteomics Data
Source: Anal Chem. 2026 Feb 23;98(9):6867–73. doi: 10.1021/acs.analchem.5c07139 (PMC12980491; doi:10.1021/acs.analchem.5c07139)
Supplement: Supplementary file 3 [file ac5c07139_si_003.xlsx]

## Sheet: Mock
Stripped.Sequence	Precursor.Id	Protein.Ids
AAAAAATAPPSPGPAQPGPR	AAAAAATAPPS(UniMod:21)PGPAQPGPR3	Q6SPF0
AAAGSPRSPGPLPGAR	AAAGS(UniMod:21)PRS(UniMod:21)PGPLPGAR3	Q96A47
AAAGVGGSLR	AAAGVGGS(UniMod:21)LR2	Q9BRK4
AAAMAAAAAETSQR	AAAMAAAAAETS(UniMod:21)QR2	Q9NV92;A0A0C4DGW0;A0A3B3IRK3;A0A8V8TQ43;A0A8V8TQM3;A0A8V8TQN2;A0A8V8TQN7;A0A8V8TQP7;A0A8V8TQQ2;A0A8V8TRG3;A0A8V8TRH3;B4DGY6;H7C5F7
AAASPPTPIR	AAAS(UniMod:21)PPT(UniMod:21)PIR2	Q5T2Z1
AAASPPTPIR	AAAS(UniMod:21)PPTPIR2	Q5T2Z1
AAATPESQEPQAK	AAAT(UniMod:21)PESQEPQAK2	P49006
AAATGNASPGKLEHSK	AAATGNAS(UniMod:21)PGKLEHSK3	Q8NB78;H0Y6H0
AAATPESQEPQAK	AAATPES(UniMod:21)QEPQAK2	P49006
AAAYDISEDEED	AAAYDIS(UniMod:21)EDEED2	P49585
AACPCPQSSPPEQK	AAC(UniMod:4)PC(UniMod:4)PQS(UniMod:21)SPPEQK2	Q5THK1;H3BLU3;H7BZH1;H7C1B0
AADGGERPLAASPPGTVK	AADGGERPLAAS(UniMod:21)PPGTVK3	O95785;A0A2R8YFV2;A0A669KAV7;A0A669KBG4;A0A669KBH9;B9EGQ5;M0QXA7
AADISLDNLVEGK	AADIS(UniMod:21)LDNLVEGK2	Q12888;A6NNK5;H7BZY0
AADKSPESQNLIDGTK	AADKS(UniMod:21)PESQNLIDGTK3	Q9HCE3
AADPPAENSSAPEAEQGGAE	AADPPAENSS(UniMod:21)APEAEQGGAE3	P67809;H0Y449
AADPVPSFDESSQDTSEK	AADPVPSFDESS(UniMod:21)QDTSEK3	Q96QE3;A0A075B754
AADSDDGAVSAPAASDGGVSK	AADS(UniMod:21)DDGAVSAPAASDGGVSK3	Q96GM8
AADSQNSGEGNTGAAESSFSQEVSR	AADSQNS(UniMod:21)GEGNTGAAESSFSQEVSR3	P12270
AADSQNSGEGNTGAAESSFSQEVSR	AADSQNSGEGNTGAAESS(UniMod:21)FSQEVSR3	P12270
AADTEEMDIEMDSGDEA	AADTEEMDIEMDS(UniMod:21)GDEA3	Q9UBB5
AAEVVASAMRPGPESPSTR	AAEVVASAMRPGPES(UniMod:21)PSTR3	A0A1B0GV70
AAGGAPSPPPPVR	AAGGAPS(UniMod:21)PPPPVR2	Q4KMP7
AAGISLIVPGKSPTR	AAGISLIVPGKS(UniMod:21)PTR3	P47736;F2Z357;J3KPC5
AAGMSSPGAQSHPEELPR	AAGMSS(UniMod:21)PGAQSHPEELPR3	Q13459;M0R0P8;M0R300;M0QZY4;M0R2J3
AAGPASPPEEDPER	AAGPAS(UniMod:21)PPEEDPER2	Q96KM6
AAGSPSPLPAPDPAPK	AAGS(UniMod:21)PSPLPAPDPAPK3	Q9BZE9;J3KRY8;J3KRF7
AAHTEDINACTLTTSPR	AAHTEDINAC(UniMod:4)TLTTS(UniMod:21)PR3	A0A0S2Z4L5;P04049;H7C155;A0A8I5KQV4;A0A8I5KSB0;A0A8I5KSV6;A0A8I5KTA5;A0A8I5QKZ6;A0A8I5KWF7
AAHVPENSDTEQDVLTVKPVR	AAHVPENSDT(UniMod:21)EQDVLTVKPVR3	Q9H2Y7;A0A0C4DGM5;H3BS99;H3BSS6
AAISDSADCSLSPDVDPVLAFQR	AAISDS(UniMod:21)ADC(UniMod:4)SLSPDVDPVLAFQR3	Q8TEW0;Q5VWV2;A0A8Q3WLH5;F5GZI3;Q5VWU8
AAKLSEGSQPAEEEEDQETPSR	AAKLS(UniMod:21)EGS(UniMod:21)QPAEEEEDQETPSR3	Q9UKV3;E7EQT4;S4R3H4
AAKLSEGSQPAEEEEDQETPSR	AAKLS(UniMod:21)EGSQPAEEEEDQETPSR3	Q9UKV3;E7EQT4;S4R3H4
AAKLSEGSQPAEEEEDQETPSR	AAKLSEGS(UniMod:21)QPAEEEEDQETPSR3	Q9UKV3;E7EQT4;S4R3H4
AALAPAKESPR	AALAPAKES(UniMod:21)PR2	Q13428;A0A3B3IS06;A0A6I8PRA0;E7ETY2;H0Y8Y7;H0YAB7
AALKEWNGVVSESDSPVK	AALKEWNGVVSESDS(UniMod:21)PVK3	P18858;A0A8V8TNZ9;A0A8V8TP03;A0A8V8TQC4;A0A8V8TQQ7;F5GZ28;A0A8V8TPB0;A0A8V8TQQ3;B4E135;M0R0Q7
AALLKASPK	AALLKAS(UniMod:21)PK2	P50914
AALQTAPESADDSPSQLSK	AALQTAPESADDS(UniMod:21)PSQLSK3	O43524
AAMYDIISSPSK	AAMYDIIS(UniMod:21)SPSK2	Q6KC79;A0A590UJS4
AAMYDIISSPSK	AAMYDIISS(UniMod:21)PSK2	Q6KC79;A0A590UJS4
AAMYDIISSPSKDSTK	AAMYDIISS(UniMod:21)PSKDSTK3	Q6KC79;A0A590UJS4
AANMLQQSGSK	AANMLQQS(UniMod:21)GSK2	P46063
AAPEASSPPASPLQHLLPGK	AAPEASS(UniMod:21)PPAS(UniMod:21)PLQHLLPGK3	Q96TA1
AAPEASSPPASPLQHLLPGK	AAPEASS(UniMod:21)PPASPLQHLLPGK3	Q96TA1
AAPPPPPPPPPLESSPR	AAPPPPPPPPPLES(UniMod:21)SPR2	Q5T4S7
AAPPPPPPPPPLESSPR	AAPPPPPPPPPLES(UniMod:21)SPR3	Q5T4S7
AAPQSPSVPK	AAPQS(UniMod:21)PSVPK2	O75694;E9PF10
AAPQSPSVPK	AAPQSPS(UniMod:21)VPK2	O75694;E9PF10
AAPWGSNPSPSAESTQAMDR	AAPWGSNPS(UniMod:21)PSAESTQAMDR3	Q96N67;A0A1B0GWE0
AAQAGSLEISK	AAQAGS(UniMod:21)LEISK2	Q9BV73;A0A9L9PXD2;A0A9L9PXX3;A0A9L9PXZ7
AAQQQQPSASPR	AAQQQQPSAS(UniMod:21)PR2	Q86U86;A0A9L9PXL4
AAQSLDEMSQTITDLLSEQK	AAQS(UniMod:21)LDEMSQTITDLLSEQK3	Q8TDY2
AAQSLDEMSQTITDLLSEQK	AAQSLDEMS(UniMod:21)QTITDLLSEQK3	Q8TDY2
AASAATAAPTATPAAQESGTIPK	AAS(UniMod:21)AATAAPTATPAAQESGTIPK3	O00116;A0A1B0GWA2;A0A2R8YEL0;A0A7P0T857;A0A7P0T8Q7;A0A7P0T984;A0A7P0T9C9;A0A7P0TA54;A0A7P0TAL3;B8ZZ81
AASADSTTEGTPADGFTVLSTK	AAS(UniMod:21)ADSTTEGTPADGFTVLSTK3	O75367;A0A8I5KRC6;A0A8I5KS04;A0A994J4J7
AASAIYR	AAS(UniMod:21)AIYR2	Q5QPL9
AASDDGSLKSSSPTSYWK	AAS(UniMod:21)DDGS(UniMod:21)LKS(UniMod:21)SSPTSYWK3	Q92614;A0A994J771
AASDDGSLK	AAS(UniMod:21)DDGSLK2	Q92614;A0A994J771;A0A1B0GV45
AASDDGSLKSSSPTSYWK	AAS(UniMod:21)DDGSLKS(UniMod:21)SSPT(UniMod:21)SYWK3	Q92614;A0A994J771
AASDSNPAGPLR	AAS(UniMod:21)DSNPAGPLR2	Q9BUU2
AASDSNPAGPLR	AAS(UniMod:21)DSNPAGPLR3	Q9BUU2
AASKDTISNNR	AAS(UniMod:21)KDTISNNR3	Q14669;A0A6Q8PGG9;A0A6Q8PHK0;A0A994J4J0;A0A994J4J6;A0A994J569;A0A994J755;C9JLD7;H7C1L9
AASLNYLNQPSAAPLQVSR	AAS(UniMod:21)LNYLNQPSAAPLQVSR3	Q9NSK0
AASLTEDR	AAS(UniMod:21)LTEDR2	Q04637;A0A7I2Y1C3;E7EUU4;E7EX73;E9PGM1
AASLTEDRDR	AAS(UniMod:21)LTEDRDR2	Q04637;A0A7I2Y1C3;E7EUU4;E7EX73;E9PGM1
AASLTEDRDR	AAS(UniMod:21)LTEDRDR3	Q04637;A0A7I2Y1C3;E7EUU4;E7EX73;E9PGM1
AASPAKPSSLDLVPNLPK	AAS(UniMod:21)PAKPSS(UniMod:21)LDLVPNLPK3	Q8N3V7
AASPAKPSSLDLVPNLPK	AAS(UniMod:21)PAKPSSLDLVPNLPK3	Q8N3V7
AASPESASSTPESLQAR	AAS(UniMod:21)PESASSTPESLQAR2	Q96BT3
AASPESASSTPESLQAR	AAS(UniMod:21)PESASSTPESLQAR3	Q96BT3
AASPHQVTPQADEK	AAS(UniMod:21)PHQVTPQADEK3	Q96L73;A0A8I5QJP2;D6RBP3
AASPPASASDLIEQQQK	AAS(UniMod:21)PPASASDLIEQQQK3	Q5VSL9
AASPPSYTLDLGESQLAPPPSK	AAS(UniMod:21)PPSYTLDLGESQLAPPPSK3	Q9ULQ0
AASPSPQSVR	AAS(UniMod:21)PS(UniMod:21)PQSVR2	Q8IYB3;A0A0S2Z4Z6;A0A994J4Y3;A0A994J7H1;A0A994J7V4;A9Z1X7
AASPSPQSVRR	AAS(UniMod:21)PS(UniMod:21)PQSVRR2	Q8IYB3;A0A0S2Z4Z6;A0A994J4Y3;A0A994J7H1;A0A994J7V4;A9Z1X7
AASPSPQSVRR	AAS(UniMod:21)PS(UniMod:21)PQSVRR3	Q8IYB3;A0A0S2Z4Z6;A0A994J4Y3;A0A994J7H1;A0A994J7V4;A9Z1X7
AASPSPQSVR	AAS(UniMod:21)PSPQSVR2	Q8IYB3;A0A0S2Z4Z6;A0A994J4Y3;A0A994J7H1;A0A994J7V4;A9Z1X7
AASPYSQRPASPTAIR	AAS(UniMod:21)PYSQRPAS(UniMod:21)PTAIR3	Q99569
AASQGSDSPLLPAQR	AAS(UniMod:21)QGSDSPLLPAQR3	Q5TCZ1
AASSAAQGAFQGN	AAS(UniMod:21)SAAQGAFQGN2	O15127
AASVIPGSTSR	AAS(UniMod:21)VIPGSTSR2	Q8N5S9;J3KPJ3
AASYTEEDENHTAK	AAS(UniMod:21)YTEEDENHTAK2	Q14126;A0AAQ5BGT2;A0AAQ5BGX5;A0AAQ5BGX8;A0AAQ5BGZ0;A0AAQ5BGZ7;A0AAQ5BH03;A0AAQ5BH06;A0AAQ5BH29
AASYTEEDENHTAK	AAS(UniMod:21)YTEEDENHTAK3	Q14126;A0AAQ5BGT2;A0AAQ5BGX5;A0AAQ5BGX8;A0AAQ5BGZ0;A0AAQ5BGZ7;A0AAQ5BH03;A0AAQ5BH06;A0AAQ5BH29
AASADSTTEGTPADGFTVLSTK	AASADST(UniMod:21)TEGTPADGFTVLSTK3	O75367;A0A8I5KRC6;A0A8I5KS04;A0A994J4J7
AASDPLLSSVSPAVSK	AASDPLLSSVS(UniMod:21)PAVSK3	P19532
AASDPLLSSVSPAVSK	AASDPLLSSVSPAVS(UniMod:21)K2	P19532
AASEQQADTSGGDSPKV	AASEQQADTSGGDS(UniMod:21)PKV2	U3KQ26
AASIENVLQDSSPEHCGR	AASIENVLQDSS(UniMod:21)PEHC(UniMod:4)GR3	O60291;K7EPJ5
AASLGSSQSSR	AASLGSS(UniMod:21)QSSR2	A0A0C4DGB5;A0A6Q8PH20;F8W7E0;H0Y944;H0YA91;A0A6Q8PG40;D6RBR1;D6RGF7;E7EN75;E9PSG1
AASPESASSTPESLQAR	AASPES(UniMod:21)ASSTPESLQAR3	Q96BT3
AASSLNLSNGETESVK	AASSLNLS(UniMod:21)NGETESVK2	O95819;A0A0D9SEY1;E7EN19;E7ENQ1;E7EX83;G5E948;H7C0P6;H7C360
AASSPSNPAALPVASDSSPMGSK	AASSPS(UniMod:21)NPAALPVASDSS(UniMod:21)PMGSK3	Q7Z5J4
AASSPSNPAALPVASDSSPMGSK	AASSPS(UniMod:21)NPAALPVASDSSPMGSK3	Q7Z5J4
AASSPSNPAALPVASDSSPMGSK	AASSPSNPAALPVASDSSPMGS(UniMod:21)K3	Q7Z5J4
AASSSSPGSPVASSPSR	AASSS(UniMod:21)SPGS(UniMod:21)PVASSPSR2	Q92538;A0A669KB10;A0A669KBG8;A0A7I2V2L5;A0A7I2V452;A0A7I2V514;A0A7I2YQ65;A0A7I2YQM2;A0A7I2V350;A0A7I2V3E5
AASSSPDSP	AASSSPDS(UniMod:21)P2	Q5BKY9
AASSSSPGSPVASSPSR	AASSSSPGS(UniMod:21)PVASSPSR2	Q92538;A0A669KB10;A0A669KBG8;A0A7I2V2L5;A0A7I2V452;A0A7I2V514;A0A7I2YQ65;A0A7I2YQM2;A0A7I2V350;A0A7I2V3E5
AASSSSPGSPVASSPSR	AASSSSPGSPVAS(UniMod:21)SPSR3	Q92538;A0A669KB10;A0A669KBG8;A0A7I2V2L5;A0A7I2V452;A0A7I2V514;A0A7I2YQ65;A0A7I2YQM2;A0A7I2V350;A0A7I2V3E5
AATEALGEKSPDSATVSGYDIMK	AATEALGEKS(UniMod:21)PDSATVSGYDIMK3	Q6WCQ1;A0A494BZV2;H0Y2S9;J3KSW8;H0Y7E2;H7C3G6;J3QRL2;K7EL39
AATSEEPTGFSVDSNLLGSLSPK	AATSEEPTGFSVDSNLLGSLS(UniMod:21)PK3	Q96PE2
AAVGQESPGGLEAGNAK	AAVGQES(UniMod:21)PGGLEAGNAK2	Q29RF7
AAVGQESPGGLEAGNAK	AAVGQES(UniMod:21)PGGLEAGNAK3	Q29RF7
AAVLSDSEDEEK	AAVLS(UniMod:21)DS(UniMod:21)EDEEK2	Q96ST2;A0A1B0GW95
AAVLSDSEDEEKASAK	AAVLS(UniMod:21)DS(UniMod:21)EDEEKASAK3	Q96ST2;A0A1B0GW95
AAVLSDSEDEEK	AAVLSDS(UniMod:21)EDEEK2	Q96ST2;A0A1B0GW95
AAVLSDSEDEEKASAK	AAVLSDS(UniMod:21)EDEEKASAK3	Q96ST2;A0A1B0GW95
AAVPSGASTGIYEALELR	AAVPSGAS(UniMod:21)TGIYEALELR3	P06733;P09104;P13929;A0A2R8Y6G6;E5RGZ4;A0A2R8YEM5;E5RG95;E5RI09;F5H0C8;K7EKN2;K7EM90;K7EPM1;A0A2R8Y798;A0A2R8Y879;A0A2R8YEG5;F5H1C3;K7ERS8
AAVQELSSSILAGEDPEER	AAVQELSSS(UniMod:21)ILAGEDPEER3	P49768;A0A8V8TPK5;A0A8V8TQ36;A0A8V8TQ90;G3V4M0;A0A8V8TPL0
AAVVTSPPPTTAPHK	AAVVT(UniMod:21)SPPPTTAPHK3	P35611;A0A804HL01;D6RF25;E7ENY0;E7EV99;D6RAH3;D6RJE2
AAVVTSPPPTTAPHK	AAVVTS(UniMod:21)PPPTTAPHK2	P35611;A0A804HL01;D6RF25;E7ENY0;E7EV99;D6RAH3;D6RJE2
AAVVTSPPPTTAPHK	AAVVTS(UniMod:21)PPPTTAPHK3	P35611;A0A804HL01;D6RF25;E7ENY0;E7EV99;D6RAH3;D6RJE2
ACASPSAQVEGSPVAGSDGSQPAVK	AC(UniMod:4)AS(UniMod:21)PSAQVEGS(UniMod:21)PVAGSDGSQPAVK3	Q9UFC0;F8WDB4
ACASPSAQVEGSPVAGSDGSQPAVK	AC(UniMod:4)AS(UniMod:21)PSAQVEGSPVAGSDGSQPAVK3	Q9UFC0;F8WDB4
ACASPSAQVEGSPVAGSDGSQPAVK	AC(UniMod:4)ASPSAQVEGS(UniMod:21)PVAGSDGSQPAVK3	Q9UFC0;F8WDB4
ACDASPESTPLTGQLPGK	AC(UniMod:4)DASPES(UniMod:21)TPLTGQLPGK3	Q96JA1
ACKVDSPTVTTTLK	AC(UniMod:4)KVDS(UniMod:21)PTVTTTLK3	Q07866;E7EVH7;F8W6L3;G3V2E7;G3V3H3;G3V5R9;G5E9S8;H0YG16;H0YJL0;H0YJT3;H0YJU9
ACPGPPPPSPEPLAR	AC(UniMod:4)PGPPPPS(UniMod:21)PEPLAR2	Q9HB09
ACPGPPPPSPEPLAR	AC(UniMod:4)PGPPPPS(UniMod:21)PEPLAR3	Q9HB09
ACTGLSGPGSGSKSPPATR	AC(UniMod:4)TGLSGPGS(UniMod:21)GSKSPPATR3	Q96RK0;I3L2J0
ADAASSLTVDVTPPTAK	ADAASSLTVDVT(UniMod:21)PPTAK2	Q9H8Y8
ADADPSPTSPPTAR	ADADPSPTS(UniMod:21)PPTAR2	Q9NWZ5
ADDADEFGYSR	ADDADEFGYS(UniMod:21)R2	Q7KZF4
ADDTDSQSWRSPLK	ADDTDS(UniMod:21)QSWRSPLK3	A0A804HK76;A0A804HL72
ADGASTPRLR	ADGAS(UniMod:21)T(UniMod:21)PRLR3	O60353
ADGYEPPVQESV	ADGYEPPVQES(UniMod:21)V2	P61247;D6RAT0;D6R9B6;H0Y9Y4
ADIDVSGPKVDVDVPDVNIEGPDAK	ADIDVS(UniMod:21)GPKVDVDVPDVNIEGPDAK3	Q09666
ADKLAEEHSS	ADKLAEEHS(UniMod:21)S2	P06576
ADLDVSGPKVDIDVPDVNIEGPDAK	ADLDVS(UniMod:21)GPKVDIDVPDVNIEGPDAK3	Q09666
ADLDVSGPKVDIDVPDVNIEGPEGK	ADLDVS(UniMod:21)GPKVDIDVPDVNIEGPEGK3	Q09666
ADLNQGIGEPQSPSR	ADLNQGIGEPQS(UniMod:21)PSR2	Q96C19
ADLNQGIGEPQSPSR	ADLNQGIGEPQS(UniMod:21)PSR3	Q96C19
ADLNQGIGEPQSPSRR	ADLNQGIGEPQS(UniMod:21)PSRR2	Q96C19
ADLNQGIGEPQSPSRR	ADLNQGIGEPQS(UniMod:21)PSRR3	Q96C19
ADRDQSPFSK	ADRDQS(UniMod:21)PFSK2	Q13427;A0A7I2V4F2;A0A7I2V5Q5;A0A7I2V629;E9PG73
ADRDQSPFSK	ADRDQS(UniMod:21)PFSK3	Q13427;A0A7I2V4F2;A0A7I2V5Q5;A0A7I2V629;E9PG73
ADREVQAEQPSSSSPR	ADREVQAEQPSSSS(UniMod:21)PR3	Q9Y388
ADRSPSLSVAPQDR	ADRS(UniMod:21)PSLSVAPQDR3	Q5VWN6;A0A2R8YH03;A0A8Q3SI29;A0A8Q3SI68;A0A8Q3SI84;A0A8V8TMM4;A0A8V8TMN1
ADSGYLFSGSRPPSQVSR	ADS(UniMod:21)GYLFSGSRPPSQVSR3	Q5SNT2;H0Y994
ADSLLAVVK	ADS(UniMod:21)LLAVVK2	Q14151;Q15424
ADSPVNGLPK	ADS(UniMod:21)PVNGLPK2	Q96S94
ADSGPTQPPLSLSPAPETK	ADSGPTQPPLSLS(UniMod:21)PAPETK3	O15027;A0A3F2YNX0;A0A3F2YNZ0;A0A8I5KPG1;F1T0I1;X6RGP5;A0A0C4DH09;A0A8I5KQ88
ADSGYLFSGSRPPSQVSR	ADSGYLFSGSRPPS(UniMod:21)QVS(UniMod:21)R3	Q5SNT2;H0Y994
ADSWVEKEEPAPSN	ADSWVEKEEPAPS(UniMod:21)N2	Q8N163;H0YB24
ADTSQEICSPR	ADTS(UniMod:21)QEIC(UniMod:4)SPR2	P52948;A0A3B3ITD8;A0A8V8TPW9;A0A8V8TPX4;A0A8V8TQF7;A0A8V8TR21;A0A8V8TRC7;H0YCR0;H0YDA1;H0YEN4;H7C3P6
ADTSQEICSPR	ADTS(UniMod:21)QEIC(UniMod:4)SPR3	P52948;A0A3B3ITD8;A0A8V8TPW9;A0A8V8TPX4;A0A8V8TQF7;A0A8V8TR21;A0A8V8TRC7;H0YCR0;H0YDA1;H0YEN4;H7C3P6
ADTSQEICSPR	ADTSQEIC(UniMod:4)S(UniMod:21)PR2	P52948;A0A3B3ITD8;A0A8V8TPW9;A0A8V8TPX4;A0A8V8TQF7;A0A8V8TR21;A0A8V8TRC7;H0YCR0;H0YDA1;H0YEN4;H7C3P6
ADTSQEICSPR	ADTSQEIC(UniMod:4)S(UniMod:21)PR3	P52948;A0A3B3ITD8;A0A8V8TPW9;A0A8V8TPX4;A0A8V8TQF7;A0A8V8TR21;A0A8V8TRC7;H0YCR0;H0YDA1;H0YEN4;H7C3P6
ADVEASPGNPPDR	ADVEAS(UniMod:21)PGNPPDR2	Q9NW97
ADVEASPGNPPDRQNSK	ADVEASPGNPPDRQNS(UniMod:21)K3	Q9NW97
ADVGRLSPEVK	ADVGRLS(UniMod:21)PEVK3	P49815;A0A2R8Y5F1;A0A2R8Y670;A0A2R8Y692;A0A2R8Y6C9;A0A2R8Y7C8;A0A2R8Y7X5;A0A2R8YDR3;A0A2R8YDZ2;A0A2R8YGD6;A0A2R8YGU4;H3BMQ0;X5D2U8;H3BQK4
ADVVPQQADPEFPRASPR	ADVVPQQADPEFPRAS(UniMod:21)PR3	Q5T5Y3
ADYDTLSLR	ADYDTLS(UniMod:21)LR2	Q9Y446;E9PK71;E9PQ15;E9PRW6
ADYDTLSLRSLR	ADYDTLS(UniMod:21)LRS(UniMod:21)LR3	Q9Y446;E9PK71;E9PQ15;E9PRW6
AEAAASALADADADLEER	AEAAAS(UniMod:21)ALADADADLEER3	O43633;M0R1T5
AEADKIYSFTDNAPSPSIGGSSR	AEADKIYSFTDNAPS(UniMod:21)PSIGGSSR3	O15014
AEAGAGSATEFQFR	AEAGAGS(UniMod:21)ATEFQFR2	P46783;Q9NQ39
AEAGAGSATEFQFR	AEAGAGS(UniMod:21)ATEFQFR3	P46783;Q9NQ39
AEALMRELDEEGSDPPLPGR	AEALMRELDEEGS(UniMod:21)DPPLPGR3	Q9BRJ6;C9JQV0;H7C0T1;H7C2R9
AEAPAGPALGLPSPEAESGVDR	AEAPAGPALGLPS(UniMod:21)PEAESGVDR3	Q53F19
AEAPLPSPK	AEAPLPS(UniMod:21)PK2	Q09666
AEAPPLEREDSGTFSLGK	AEAPPLEREDS(UniMod:21)GTFSLGK3	O75569;G5E9Q4;A0A7I2V332;A0A7I2V3L6;A0A7I2V5C2;A0A7I2V5H3;A0A7I2YQ87
AEDEALLSEEDDPIDR	AEDEALLS(UniMod:21)EEDDPIDR3	Q04721
AEDGATPSPSNETPK	AEDGATPS(UniMod:21)PSNET(UniMod:21)PK2	P29966
AEDGATPSPSNETPKK	AEDGATPS(UniMod:21)PSNET(UniMod:21)PKK2	P29966
AEDGATPSPSNETPKK	AEDGATPS(UniMod:21)PSNET(UniMod:21)PKK3	P29966
AEDGATPSPSNETPK	AEDGATPS(UniMod:21)PSNETPK2	P29966
AEDGATPSPSNETPK	AEDGATPS(UniMod:21)PSNETPK3	P29966
AEDGATPSPSNETPKK	AEDGATPS(UniMod:21)PSNETPKK3	P29966
AEDGATPSPSNETPK	AEDGATPSPSNET(UniMod:21)PK2	P29966
AEDGATPSPSNETPK	AEDGATPSPSNET(UniMod:21)PK3	P29966
AEDGATPSPSNETPKK	AEDGATPSPSNET(UniMod:21)PKK2	P29966
AEDGATPSPSNETPKK	AEDGATPSPSNET(UniMod:21)PKK3	P29966
AEDSDSEPEPEDNVR	AEDS(UniMod:21)DS(UniMod:21)EPEPEDNVR3	Q9H0D6
AEEAQKTESVDNEGE	AEEAQKTES(UniMod:21)VDNEGE2	Q15651
AEEAQKTESVDNEGE	AEEAQKTES(UniMod:21)VDNEGE3	Q15651
AEEDEILNRSPR	AEEDEILNRS(UniMod:21)PR2	P27824;A0A7P0T937;A0A7P0TAE9;A0A7P0TB65;A0A7P0Z484;D6RGY2
AEEDEILNRSPR	AEEDEILNRS(UniMod:21)PR3	P27824;A0A7P0T937;A0A7P0TAE9;A0A7P0TB65;A0A7P0Z484;D6RGY2
AEEEHLSSSGGLAK	AEEEHLSSS(UniMod:21)GGLAK3	Q52LW3;F8VWZ8
AEEKENDTVTISPK	AEEKENDTVTIS(UniMod:21)PK3	Q9UGU0
AEEKSPISINVK	AEEKS(UniMod:21)PIS(UniMod:21)INVK3	Q9UK58
AEEKSPISINVK	AEEKS(UniMod:21)PISINVK2	Q9UK58
AEEKSPISINVK	AEEKS(UniMod:21)PISINVK3	Q9UK58
AEENTDQASPQEDYAGFER	AEENTDQAS(UniMod:21)PQEDYAGFER3	Q9NU22
AEEQQLPPPLSPPSPSTPNHR	AEEQQLPPPLS(UniMod:21)PPSPST(UniMod:21)PNHR3	Q6WCQ1;A0A494BZV2;J3KSW8;A0A1W2PPU9
AEFAEYASVDR	AEFAEYAS(UniMod:21)VDR2	Q9NWQ8
AEFLNKSVQK	AEFLNKS(UniMod:21)VQK3	Q05682;A0A6Q8PGI1;C9J813;E7EX44;E9PGZ1
AEFTSPPSLFK	AEFTS(UniMod:21)PPSLFK2	Q6UN15;A0A0B4J203;A0A994J3I9;A0A994J3J1;A0A994J3J6;A0A994J3K1;A0A994J3K5;A0A994J3L0;A0A994J3L5;A0A994J3M0;A0A994J3P6;A0A994J3Q0;A0A994J3Q5;A0A994J3R0;A0A994J3R5;A0A994J3S0;A0A994J3S6;A0A994J3T5;A0A994J438;A0A994J442;A0A994J448;A0A994J453;A0A994J458;A0A994J464;A0A994J469;A0A994J474;A0A994J6B4;A0A994J6B8;A0A994J6C2;A0A994J6C6;A0A994J6C9;A0A994J6D3;A0A994J6D6;A0A994J6E0;A0A994J6E2;A0A994J6N5;A0A994J…
AEGAATEEEGTPK	AEGAATEEEGT(UniMod:21)PK2	P80723;U3KQP0
AEGAPASPPSTGTR	AEGAPAS(UniMod:21)PPSTGTR2	A6NGQ3;Q5VST9;A0A590UJ10
AEGEAEEESDFDVFPSSPR	AEGEAEEESDFDVFPSS(UniMod:21)PR3	Q7L3B6;B1AL69
AEGEPQEESPLK	AEGEPQEES(UniMod:21)PLK2	Q9NYF8;A0A1W2PQ43;E9PJA7;E9PK09;E9PK91;E9PKI6;E9PQN2
AEGEPQEESPLKSK	AEGEPQEES(UniMod:21)PLKSK2	Q9NYF8;A0A1W2PQ43;E9PJA7;E9PK09;E9PK91;E9PKI6;E9PQN2
AEGEPQEESPLKSK	AEGEPQEES(UniMod:21)PLKSK3	Q9NYF8;A0A1W2PQ43;E9PJA7;E9PK09;E9PK91;E9PKI6;E9PQN2
AEGEWEDQEALDYFSDKESGK	AEGEWEDQEALDYFS(UniMod:21)DKESGK3	Q9NYF8;A0A1W2PQ43;E9PK09;E9PK91;E9PKI6;E9PQN2
AEHLESPQLGGK	AEHLES(UniMod:21)PQLGGK2	Q9NYD6;D6RAG4
AEHLESPQLGGK	AEHLES(UniMod:21)PQLGGK3	Q9NYD6;D6RAG4
AEHMETNAVGPSPSSDTR	AEHMETNAVGPS(UniMod:21)PSSDTR3	Q6WCQ1;A0A494BZV2;J3KSW8;A0A1W2PPU9
AELGMGDSTSQSPPIKR	AELGMGDSTSQS(UniMod:21)PPIKR3	Q9NR19
AELLQSDENGIPSSPQK	AELLQSDENGIPS(UniMod:21)SPQK3	Q14542
AELLQSDENGIPSSPQK	AELLQSDENGIPSS(UniMod:21)PQK3	Q14542
AELVLIDEDDEKSLR	AELVLIDEDDEKS(UniMod:21)LR3	B1ALY0;C9JA33
AENGERSDLEEDNER	AENGERS(UniMod:21)DLEEDNER3	Q8WU90
AENGTGSSPRGPGCSLR	AENGTGSSPRGPGC(UniMod:4)S(UniMod:21)LR3	Q9NQT4;M0R050;M0R102;M0R289
AENNSEVGASGYGVPGPTWDR	AENNS(UniMod:21)EVGASGYGVPGPTWDR3	Q08211
AEPEKNGEVVHTPETSV	AEPEKNGEVVHTPETS(UniMod:21)V3	O15427;J3KTM6;J3QQV2
AEPSEVDMNSPK	AEPSEVDMNS(UniMod:21)PK2	Q9NR30;A0A8I5KNN2;A0A8I5KNP3;A0A8I5KYZ4
AEPSPSPR	AEPSPS(UniMod:21)PR2	A0A7I2V311;K7ELB1
AEQGSEEEGEGEEEEEEGGESK	AEQGS(UniMod:21)EEEGEGEEEEEEGGESK3	Q8NE71;A0A0G2JJB9;Q5STZ8
AEQLVLSGADSDEDTSR	AEQLVLSGADS(UniMod:21)DEDTSR3	H7C1N2;J3KR05
AESLDDQMLSR	AES(UniMod:21)LDDQMLSR2	Q6ZV73;F8VY01
AESPAEKVPEESVLPLVQK	AES(UniMod:21)PAEKVPEESVLPLVQK3	Q9UKV3;E7EQT4;S4R3H4
AESPDLR	AES(UniMod:21)PDLR2	Q6UN15;A0A0B4J203;A0A994J3I9;A0A994J3J6;A0A994J3K5;A0A994J3L0;A0A994J3L5;A0A994J3Q0;A0A994J3Q5;A0A994J3T5;A0A994J442;A0A994J448;A0A994J453;A0A994J458;A0A994J464;A0A994J469;A0A994J474;A0A994J6B4;A0A994J6C2;A0A994J6C6;A0A994J6D3;A0A994J6D6;A0A994J6E2;A0A994J6N5;A0A994J6P0;A0A994J6Q2;A0A994J6R0
AESPEEVACR	AES(UniMod:21)PEEVAC(UniMod:4)R2	Q7Z6Z7;A0A994J483
AESPESSAIESTQSTPQKGR	AES(UniMod:21)PESSAIESTQST(UniMod:21)PQKGR3	Q9NTI5
AESPESSAIESTQSTPQK	AES(UniMod:21)PESSAIESTQSTPQK3	Q9NTI5
AESPSPAPPPGLR	AES(UniMod:21)PSPAPPPGLR2	Q9BUA3
AESPSPAPPPGLR	AES(UniMod:21)PSPAPPPGLR3	Q9BUA3
AESCGSFDETESEESSK	AESC(UniMod:4)GS(UniMod:21)FDETESEESSK3	Q9Y343;A8MXB7
AESSDSGAESEEEEAQEEVK	AESSDS(UniMod:21)GAES(UniMod:21)EEEEAQEEVK3	Q5T8D3;A0A7I2V2Y9;A0A7I2V347;A0A7I2V420;A0A7I2V556;A0A7I2V560;A0A7I2V5E1;A0A7I2V5U2;A0A7I2V690;A0A7I2YQD7;A0A7I2YQE9;A0A7I2YQJ9;B7Z2R7;A0A7I2V5L4;A0A7I2YQS1;A0A7I2V462;Q5T8E0;X6RDD7
AETPTESVSEPEVATK	AET(UniMod:21)PTESVSEPEVATK2	P18858;A0A8V8TNZ9;A0A8V8TP03;A0A8V8TPH8;A0A8V8TQC4;A0A8V8TPB0;A0A8V8TPH4;A0A8V8TQC8;B4E135;M0R0Q7;M0R254
AETNSRVSGVDGYETEGIR	AETNSRVS(UniMod:21)GVDGYETEGIR3	Q14566
AETPTESVSEPEVATK	AETPTESVS(UniMod:21)EPEVATK2	P18858;A0A8V8TNZ9;A0A8V8TP03;A0A8V8TPH8;A0A8V8TQC4;A0A8V8TPB0;A0A8V8TPH4;A0A8V8TQC8;B4E135;M0R0Q7;M0R254
AETSEGSGSAPAVPEASASPK	AETSEGSGSAPAVPEASAS(UniMod:21)PK3	P51608;A0A0S2Z401;B5MCB4;C9JH89
AEVYGSENESER	AEVYGS(UniMod:21)ENESER2	Q9BVS4
AFGPGLQGGSAGSPAR	AFGPGLQGGSAGS(UniMod:21)PAR2	P21333;Q60FE5
AFGPGLQGGSAGSPAR	AFGPGLQGGSAGS(UniMod:21)PAR3	P21333;Q60FE5
AFGSGYR	AFGS(UniMod:21)GYR2	P23588;E7EX17;F8VP89;F8VX11
AFGSGYRR	AFGS(UniMod:21)GYRR2	P23588;E7EX17;F8VP89;F8VX11
AFKESPK	AFKES(UniMod:21)PK2	P46013
AFLAELEQNSPK	AFLAELEQNS(UniMod:21)PK2	Q9UPN3;A0A590UJG2;A0A7P0MQR8;H0Y390;H3BPE1;H3BQK9
AFLAELEQNSPK	AFLAELEQNS(UniMod:21)PK3	Q9UPN3;A0A590UJG2;A0A7P0MQR8;H0Y390;H3BPE1;H3BQK9
AFMESPK	AFMES(UniMod:21)PK2	P46013
AFQLEEGEETEPDCK	AFQLEEGEET(UniMod:21)EPDC(UniMod:4)K3	P38432
AFQLEEGEETEPDCKYSK	AFQLEEGEET(UniMod:21)EPDC(UniMod:4)KYSK3	P38432
AFSDPFVEAEK	AFS(UniMod:21)DPFVEAEK2	P34932
AFSEDEALAQQENR	AFS(UniMod:21)EDEALAQQENR3	Q9C0H5
AFTGREFDELNPSAQR	AFTGREFDELNPS(UniMod:21)AQR3	P16615;H7C5W9
AFVEDSEDEDGAGEGGSSLLQK	AFVEDS(UniMod:21)EDEDGAGEGGSSLLQK3	Q8N9T8;A0A494C108;F8WFC1;H0YFD2
AGAESPTMSVDGR	AGAES(UniMod:21)PTMSVDGR2	O75362
AGAGMITQHSSNASPINR	AGAGMITQHSSNAS(UniMod:21)PINR3	Q9NWH9;H0YKH2;H7C3F4
AGAPGALSPSYDGGLHGLQSK	AGAPGALS(UniMod:21)PSYDGGLHGLQSK3	P15923;K7ENH8;X6REB3
AGAPVGGSPGLAK	AGAPVGGS(UniMod:21)PGLAK2	Q6ZRS2;A0A0C4DFX4
AGASIPSSGAASPR	AGASIPSSGAAS(UniMod:21)PR2	Q9P270
AGAVTSTPNR	AGAVTST(UniMod:21)PNR2	Q9ULR3
AGCFSPK	AGC(UniMod:4)FS(UniMod:21)PK2	Q6P4F7;H3BQ41;H3BR51
AGDLLEDSPK	AGDLLEDS(UniMod:21)PK2	P51858;A0AA34QVG5
AGDPGEMPQSPTGLGQPK	AGDPGEMPQS(UniMod:21)PTGLGQPK3	Q9UIF9;F8VU39;J3KPG5;A0A0C4DGI9;H0YHL2
AGDRNSEDDGVVMTFSSVK	AGDRNS(UniMod:21)EDDGVVMTFSSVK3	Q9NY61;A0A087WTH8;A0A7P0T868;A0A7P0TAR0;A0A7P0TBI0;A0A7P0Z4P2;A0A7P0TBG4;A0A7P0Z434;A0A7P0Z4N2
AGDTSDQEGHSLEEK	AGDTS(UniMod:21)DQEGHSLEEK3	Q99607
AGEAPTENPAPPTQQSSAE	AGEAPTENPAPPT(UniMod:21)QQSSAE3	P16989
AGEEDEGEEDSDSDYEISAK	AGEEDEGEEDS(UniMod:21)DSDYEISAK3	A2RRP1;A0A8V8TPT1;A0A8V8TQK6
AGEPDGESLDEQPSSSSSKR	AGEPDGESLDEQPSSSSS(UniMod:21)KR3	Q9H3Q1;J3KRZ9
AGETRFTDTR	AGETRFT(UniMod:21)DTR2	P13639
AGETRFTDTR	AGETRFT(UniMod:21)DTR3	P13639
AGFNYESPSK	AGFNYES(UniMod:21)PSK2	Q9UHF7;E5RJ97;E7EVN4;F8W8T0;H0YC29
AGFQTEDFSLYACASPK	AGFQTEDFSLYAC(UniMod:4)AS(UniMod:21)PK3	A0A2R8Y8E0;A0A2U3TZI2;H7C560;P15056
AGGAGFGTDGDDQEAINEAISVK	AGGAGFGT(UniMod:21)DGDDQEAINEAISVK3	Q96EB6;B0QZ35;E9PC49
AGGASPAASSTAQPPTQHR	AGGAS(UniMod:21)PAASSTAQPPTQHR3	Q8IU81
AGGDLSLSPGR	AGGDLSLS(UniMod:21)PGR2	Q9BUH8;A0A1B0GTT1;A0A1B0GVM0;G3V3A2;G3V3R5
AGGEESQFEMDI	AGGEES(UniMod:21)QFEMDI2	Q13541
AGGGATPVSSPSR	AGGGAT(UniMod:21)PVSS(UniMod:21)PSR2	Q9Y4B5;A0A8Q3WKN6;A0A8Q3SIW6
AGGGATPVSSPSR	AGGGATPVSS(UniMod:21)PSR2	Q9Y4B5;A0A8Q3WKN6;A0A8Q3SIW6
AGGGGGLGAGSPALSGGQGR	AGGGGGLGAGS(UniMod:21)PALSGGQGR2	Q6IQ22;A0A3B3ITT1
AGGGGGLGAGSPALSGGQGR	AGGGGGLGAGS(UniMod:21)PALSGGQGR3	Q6IQ22;A0A3B3ITT1
AGGGPTLQCPPPSSPEK	AGGGPTLQC(UniMod:4)PPPSS(UniMod:21)PEK2	Q96N66
AGGGPTLQCPPPSSPEK	AGGGPTLQC(UniMod:4)PPPSS(UniMod:21)PEK3	Q96N66
AGGKPSQSPSQEAAGEAVLGAK	AGGKPSQSPS(UniMod:21)QEAAGEAVLGAK3	P00519
AGGLDWPEATEVSPSR	AGGLDWPEATEVS(UniMod:21)PSR2	Q9Y446;E9PK71;E9PRW6
AGGLDWPEATEVSPSR	AGGLDWPEATEVS(UniMod:21)PSR3	Q9Y446;E9PK71;E9PRW6
AGGLQDSDTEDECWSDTEAVPR	AGGLQDS(UniMod:21)DTEDEC(UniMod:4)WSDTEAVPR3	Q9H6H4
AGGLQDSDTEDECWSDTEAVPR	AGGLQDSDT(UniMod:21)EDEC(UniMod:4)WSDTEAVPR3	Q9H6H4
AGGPATPLSPTR	AGGPAT(UniMod:21)PLS(UniMod:21)PTR2	Q03252
AGGPATPLSPTR	AGGPATPLS(UniMod:21)PTR2	Q03252
AGGPTTPLSPTR	AGGPTT(UniMod:21)PLS(UniMod:21)PTR2	P20700;A0A0D9SFE5;A0A0D9SFY5;E9PBF6
AGGPTTPLSPTR	AGGPTT(UniMod:21)PLS(UniMod:21)PTR3	P20700;A0A0D9SFE5;A0A0D9SFY5;E9PBF6
AGGPTTPLSPTR	AGGPTTPLS(UniMod:21)PTR2	P20700;A0A0D9SFE5;A0A0D9SFY5;E9PBF6
AGGSPASYHGSTSPR	AGGS(UniMod:21)PAS(UniMod:21)YHGSTSPR2	F6PQP6;I3L2B2
AGGSPASYHGSTSPR	AGGS(UniMod:21)PAS(UniMod:21)YHGSTSPR3	F6PQP6;I3L2B2
AGGSPASYHGSTSPR	AGGS(UniMod:21)PASYHGSTSPR2	F6PQP6;I3L2B2
AGGSAALSPSK	AGGSAALS(UniMod:21)PSK2	Q92522;A0A994J4R3
AGGSAALSPSKK	AGGSAALS(UniMod:21)PSKK2	Q92522;A0A994J4R3
AGGSPAPGPETPAISPSKR	AGGSPAPGPET(UniMod:21)PAISPSKR3	P33316;H0YKI0
AGGSPAPGPETPAISPSKR	AGGSPAPGPETPAIS(UniMod:21)PSKR3	P33316;H0YKI0
AGKLSPLK	AGKLS(UniMod:21)PLK2	P48200;Q03164;A0A8I5KXR3;A0AA34QVI8;E9PR05;H0YNL8
AGLESGAEPGDGDSDTTK	AGLES(UniMod:21)GAEPGDGDS(UniMod:21)DTTK3	O60832;A0A8Q3SIY6;A0A8Q3WLC8;A0A8Q3WLD1;A0A8Q3WLG7;A0A8V8TKY9
AGLESGAEPGDGDSDTTKK	AGLES(UniMod:21)GAEPGDGDS(UniMod:21)DTTKK3	O60832;A0A8Q3SIY6;A0A8Q3WLC8;A0A8Q3WLD1;A0A8Q3WLG7;A0A8V8TKY9
AGLESGAEPGDGDSDTTK	AGLES(UniMod:21)GAEPGDGDSDTTK2	O60832;A0A8Q3SIY6;A0A8Q3WLC8;A0A8Q3WLD1;A0A8Q3WLG7;A0A8V8TKY9
AGLESGAEPGDGDSDTTK	AGLES(UniMod:21)GAEPGDGDSDTTK3	O60832;A0A8Q3SIY6;A0A8Q3WLC8;A0A8Q3WLD1;A0A8Q3WLG7;A0A8V8TKY9
AGLESGAEPGDGDSDTTKK	AGLES(UniMod:21)GAEPGDGDSDTTKK3	O60832;A0A8Q3SIY6;A0A8Q3WLC8;A0A8Q3WLD1;A0A8Q3WLG7;A0A8V8TKY9
AGLESGAEPGDGDSDTTK	AGLESGAEPGDGDS(UniMod:21)DTTK2	O60832;A0A8Q3SIY6;A0A8Q3WLC8;A0A8Q3WLD1;A0A8Q3WLG7;A0A8V8TKY9
AGLESGAEPGDGDSDTTK	AGLESGAEPGDGDS(UniMod:21)DTTK3	O60832;A0A8Q3SIY6;A0A8Q3WLC8;A0A8Q3WLD1;A0A8Q3WLG7;A0A8V8TKY9
AGLESGAEPGDGDSDTTKK	AGLESGAEPGDGDS(UniMod:21)DTTKK3	O60832;A0A8Q3SIY6;A0A8Q3WLC8;A0A8Q3WLD1;A0A8Q3WLG7;A0A8V8TKY9
AGLGSPERPPK	AGLGS(UniMod:21)PERPPK2	Q9H6F5;H0YG79
AGLQSLEASGR	AGLQS(UniMod:21)LEASGR2	O60784
AGLSPANCQSDR	AGLS(UniMod:21)PANC(UniMod:4)QSDR2	Q14692
AGMSSNQSISSPVLDAVPRTPSR	AGMSSNQS(UniMod:21)ISS(UniMod:21)PVLDAVPRT(UniMod:21)PSR3	Q9UQ35
AGMSSNQSISSPVLDAVPR	AGMSSNQSIS(UniMod:21)S(UniMod:21)PVLDAVPR3	Q9UQ35
AGMSSNQSISSPVLDAVPR	AGMSSNQSISS(UniMod:21)PVLDAVPR3	Q9UQ35
AGMSSNQSISSPVLDAVPRTPSR	AGMSSNQSISS(UniMod:21)PVLDAVPRT(UniMod:21)PSR3	Q9UQ35
AGMTSSPDATTGQTFG	AGMTSS(UniMod:21)PDATTGQTFG2	Q9UQR1;G5E9X2
AGNSDSEEDDANGRVELILEPK	AGNS(UniMod:21)DSEEDDANGRVELILEPK3	Q641Q2;Q9Y4E1;A0A087WYF6;A0A0A0MT65;E7ESD2;F8W7U3;J3KP36
AGPEEPGDSPPLR	AGPEEPGDS(UniMod:21)PPLR2	Q12770
AGQEPSPKPGTDVIPAAPR	AGQEPS(UniMod:21)PKPGTDVIPAAPR3	Q4VC44;I3L0R3;I3L231
AGSEECVFYTDETASPLAPDLAK	AGS(UniMod:21)EEC(UniMod:4)VFYTDETASPLAPDLAK3	Q765P7
AGSFTGTSDPEAAPAR	AGS(UniMod:21)FTGTSDPEAAPAR2	Q9Y4F5
AGSISPGSPPYPQSR	AGS(UniMod:21)ISPGSPPYPQSR3	Q63HR2
AGSISTLDSLDFAR	AGS(UniMod:21)ISTLDSLDFAR2	Q9P260;A0A075B785;A0A2R8Y566
AGSLGPETPSR	AGS(UniMod:21)LGPETPSR2	Q9Y3S1;H0Y7R3;H0Y7T5;E9PCD1;H0Y7J9
AGSPDVLR	AGS(UniMod:21)PDVLR2	Q8NDX6
AGSPGEEQAHSCSTLSLLSEK	AGS(UniMod:21)PGEEQAHSC(UniMod:4)STLSLLSEK3	Q9NZ71;A0A0C4DGC7
AGSPSPQPSGELPR	AGS(UniMod:21)PSPQPSGELPR2	Q92619
AGSPSRDVGPSLGLK	AGS(UniMod:21)PSRDVGPSLGLK3	Q8TEW0;Q5VWV2;A0A8Q3WLH5;F5GZI3;Q5VWU8
AGSRLSAEER	AGS(UniMod:21)RLS(UniMod:21)AEER3	Q86Y82;B1AJQ6
AGSSGNSCITYQPSVSGEHK	AGS(UniMod:21)SGNSC(UniMod:4)ITYQPSVSGEHK3	Q99755;A6PW57
AGSSTPGDAPPAVAEVQGR	AGS(UniMod:21)STPGDAPPAVAEVQGR3	Q7Z6Z7;A0A994J483
AGSCCLSPGGR	AGSC(UniMod:4)C(UniMod:4)LS(UniMod:21)PGGR2	Q969V6;A0A087WU73;A0A087X287;A0A494BZX7;A0A499FIJ6;B0QY83;W0Z7M9
AGSISPGSPPYPQSR	AGSISPGS(UniMod:21)PPYPQSR2	Q63HR2
AGSPSPQPSGELPR	AGSPS(UniMod:21)PQPSGELPR3	Q92619
AGSSPAQGAQNEPPR	AGSS(UniMod:21)PAQGAQNEPPR2	Q9UGU0;A0A6Q8PH68
AGSSPAQGAQNEPPR	AGSS(UniMod:21)PAQGAQNEPPR3	Q9UGU0;A0A6Q8PH68
AGSSTPGDAPPAVAEVQGR	AGSS(UniMod:21)T(UniMod:21)PGDAPPAVAEVQGR3	Q7Z6Z7;A0A994J483
AGTEDEEEEEEGRR	AGT(UniMod:21)EDEEEEEEGRR3	O95456;F8WBH7
AGTRNIYYLCAPNR	AGT(UniMod:21)RNIYYLC(UniMod:4)APNR3	Q12931;I3L0K7
AGTDSPVSCASVTEER	AGTDS(UniMod:21)PVSC(UniMod:4)ASVTEER2	Q69YH5;E9PEI0
AGTDSPVSCASVTEER	AGTDS(UniMod:21)PVSC(UniMod:4)ASVTEER3	Q69YH5;E9PEI0
AGTLSITEFADMLSGNAGGFRSR	AGTLSITEFADMLSGNAGGFRS(UniMod:21)R3	Q15149;A0A8I5KSD5;A0A8I5KUE3;A0A8I5KYZ1;E9PMV1;H0YDN1
AGVRPSSSGSAWEACSEAPSK	AGVRPSSS(UniMod:21)GSAWEAC(UniMod:4)SEAPSK3	Q12789
AGVVNGTGAPGQSPGAGR	AGVVNGTGAPGQS(UniMod:21)PGAGR2	Q13330;E7ESY4;H0Y4T7
AGVVNGTGAPGQSPGAGR	AGVVNGTGAPGQS(UniMod:21)PGAGR3	Q13330;E7ESY4;H0Y4T7
AGYSTDESSSSSLHATR	AGYST(UniMod:21)DESSSSSLHATR3	P51116;A0A994J7P9
AHEEQDEESQDNLFSSDR	AHEEQDEES(UniMod:21)QDNLFSSDR3	Q15058
AHFNAMFQPSSPTR	AHFNAMFQPS(UniMod:21)SPTR3	Q8WUA4;H0Y4Q6
AHFNAMFQPSSPTR	AHFNAMFQPSS(UniMod:21)PTR3	Q8WUA4;H0Y4Q6
AHLGSSDNVATMSNEER	AHLGSS(UniMod:21)DNVATMSNEER3	Q9Y6X4;D6RB01
AHSPAEGASVESSSPGPK	AHS(UniMod:21)PAEGASVESS(UniMod:21)SPGPK3	Q8NFG4;C9J4C4
AHSPAEGASVESSSPGPK	AHS(UniMod:21)PAEGASVESSSPGPK3	Q8NFG4;C9J4C4
AHSIAGFSPECPEDPVGQNVVK	AHSIAGFS(UniMod:21)PEC(UniMod:4)PEDPVGQNVVK3	E7EV07
AHTPTPGIYMGR	AHT(UniMod:21)PTPGIYMGR2	Q13595
AHTPTPGIYMGR	AHT(UniMod:21)PTPGIYMGR3	Q13595
AIEPQKEEADENYNSVNTR	AIEPQKEEADENYNS(UniMod:21)VNTR3	Q12846;C9JFM5
AIGALASSR	AIGALAS(UniMod:21)SR2	Q86V48
AIGGIILTASHNPGGPNGDFGIK	AIGGIILTAS(UniMod:21)HNPGGPNGDFGIK3	P36871;A0A3B3ITK7
AIGNNSATSPR	AIGNNSATS(UniMod:21)PR2	Q9NYJ8;A0A1B0GV57;A0A8V8TQR7
AIGSTSKPQESPK	AIGSTSKPQES(UniMod:21)PK2	P18887;F5H8D7;M0QYS5
AIGSTSKPQESPK	AIGSTSKPQES(UniMod:21)PK3	P18887;F5H8D7;M0QYS5
AILGSYDSELTPAEYSPQLTR	AILGSYDSELTPAEYS(UniMod:21)PQLTR3	Q9Y6D9;C9J9H5;C9JX80
AIPGDQHPESPVHTEPMGIQGR	AIPGDQHPES(UniMod:21)PVHTEPMGIQGR3	Q14676
AIPVSPSAVEEDEDEDGHTVVATAR	AIPVS(UniMod:21)PSAVEEDEDEDGHTVVATAR3	A0A087X0K9;Q07157;A0A7I2V5U5;G3V1L9;G5E9E7;A0A0G2JNH2;H0Y3R8
AISAPTSPTR	AIS(UniMod:21)APTS(UniMod:21)PTR2	Q9NQG6;B0QY95
AISPTSATSSGR	AIS(UniMod:21)PTSATSSGR2	Q9Y4I1;A0A8I5KRA4;A0A8I5KTF1;A0A8I5KUG0;A0A8I5KYM3;A0A8I5KYS5;A0A8I5QJF6;A0A8J8YWI7;F8WE88;G3V394
AISPTSSSR	AIS(UniMod:21)PTSSSR2	O14795;B1AM27;A0A0U1RRL2
AISSANLLVR	AIS(UniMod:21)SANLLVR2	Q32P44;B7WPE2;G3V1D0;H0Y3M3
AISSDMFFGR	AIS(UniMod:21)SDMFFGR2	Q8N6H7;E9PN48;A0A0D9SF70;E9PMU9;G5E9L0;H0YDN9
AISAPTSPTR	AISAPTS(UniMod:21)PTR2	Q9NQG6;B0QY95
AISSPTVSR	AISS(UniMod:21)PTVSR2	O94811
AISTPETPLTKR	AIST(UniMod:21)PET(UniMod:21)PLTKR3	Q14181;A0A3B3ITS5;A0A9L9PX14;A0A9L9PY44;H0YDR7;A0A9L9PXL3;E9PIQ6
AITGASLADIMAK	AIT(UniMod:21)GASLADIMAK2	P83731;A0A994J4A5;C9JNW5;C9JXB8
AITPPQQPYK	AIT(UniMod:21)PPQQPYK2	Q9NYV4;H0YLT2;J3QSD7
AITSLLGGGSPK	AITSLLGGGS(UniMod:21)PK2	Q6KC79;A0A590UJS4
AKADSPVNGLPK	AKADS(UniMod:21)PVNGLPK2	Q96S94
AKADSPVNGLPK	AKADS(UniMod:21)PVNGLPK3	Q96S94
AKAGLESGAEPGDGDSDTTK	AKAGLES(UniMod:21)GAEPGDGDS(UniMod:21)DTTK3	O60832;A0A8Q3SIY6;A0A8Q3WLC8;A0A8Q3WLD1;A0A8Q3WLG7;A0A8V8TKY9
AKAGLESGAEPGDGDSDTTK	AKAGLESGAEPGDGDS(UniMod:21)DTTK3	O60832;A0A8Q3SIY6;A0A8Q3WLC8;A0A8Q3WLD1;A0A8Q3WLG7;A0A8V8TKY9
AKDDDDSDIPTAQR	AKDDDDS(UniMod:21)DIPTAQR3	O60271
AKDQNESLDEEMFYK	AKDQNES(UniMod:21)LDEEMFYK3	Q96AC1;A0A0U1RRM8;H0YJ34
AKEAAGPAPSPMR	AKEAAGPAPS(UniMod:21)PMR3	Q12834
AKEQEAEPEEQEEDSSSDPR	AKEQEAEPEEQEEDSSS(UniMod:21)DPR3	P55081
AKEVELVSE	AKEVELVS(UniMod:21)E2	O60832;A0A8Q3SIY6;A0A8Q3WLC8;A0A8Q3WLD1;A0A8Q3WLG7;A0A8V8TKY9
AKNSPPQAPSTR	AKNS(UniMod:21)PPQAPSTR2	Q8N1F8
AKNSPPQAPSTR	AKNS(UniMod:21)PPQAPSTR3	Q8N1F8
AKNWEDEDFYDSDDDTFLDR	AKNWEDEDFYDS(UniMod:21)DDDTFLDR3	Q9BWU0;A0A087WWF4;A0A8Q3WKX3;A0A8Q3WKX9;A0A8Q3WLG9
AKPAMPQDSVPSPR	AKPAMPQDS(UniMod:21)VPS(UniMod:21)PR3	P53396
AKPAMPQDSVPSPR	AKPAMPQDSVPS(UniMod:21)PR2	P53396
AKPAMPQDSVPSPR	AKPAMPQDSVPS(UniMod:21)PR3	P53396
AKPPADPAAAASPCR	AKPPADPAAAAS(UniMod:21)PC(UniMod:4)R2	Q9GZT9
AKPPADPAAAASPCR	AKPPADPAAAAS(UniMod:21)PC(UniMod:4)R3	Q9GZT9
AKSLDGVTNDR	AKS(UniMod:21)LDGVTNDR2	Q9UBM7;A0A804HJI8;A0A804HL56;A0A8I5KRR9;E9PJ54;A0A804HI25;A0A804HJQ7;E9PIP9;E9PQ71;E9PRL8
AKSLDGVTNDR	AKS(UniMod:21)LDGVTNDR3	Q9UBM7;A0A804HJI8;A0A804HL56;A0A8I5KRR9;E9PJ54;A0A804HI25;A0A804HJQ7;E9PIP9;E9PQ71;E9PRL8
AKSPTPESSTIASYVTLR	AKS(UniMod:21)PTPESSTIASYVTLR3	Q9HAU0;B4DJX4;A0A8V8TQ09;A0A8V8TQJ8;H0YGJ6
AKSVDEIAK	AKS(UniMod:21)VDEIAK2	A6ND36
AKSEDSDVELSD	AKSEDS(UniMod:21)DVELS(UniMod:21)D2	Q5VZL5;H7C1I7
AKSEDSDVELSD	AKSEDSDVELS(UniMod:21)D2	Q5VZL5;H7C1I7
AKTPVTLK	AKT(UniMod:21)PVTLK2	P42167;G5E972;H0YJH7
AKTQTPPVSPAPQPTEER	AKTQT(UniMod:21)PPVS(UniMod:21)PAPQPTEER3	Q14247;A0AAG2TUK3;A0AAG2TVH7;H0YCD9;H0YEV2
AKTQTPPVSPAPQPTEER	AKTQT(UniMod:21)PPVSPAPQPTEER3	Q14247;A0AAG2TUK3;A0AAG2TVH7;H0YCD9;H0YEV2
AKVPAQANGTPTTK	AKVPAQANGT(UniMod:21)PTTK3	Q9BQG0;I3L1L3
AKVVSQSQPGSR	AKVVS(UniMod:21)QSQPGS(UniMod:21)R2	A0A8V8TRF6
AKVVSQSQPGSR	AKVVSQS(UniMod:21)QPGS(UniMod:21)R2	A0A8V8TRF6
AKVVSQSQPGSR	AKVVSQS(UniMod:21)QPGS(UniMod:21)R3	A0A8V8TRF6
AKVVSQSQPGSR	AKVVSQS(UniMod:21)QPGSR2	A0A8V8TRF6
ALAAAGYDVEKNNSR	ALAAAGYDVEKNNS(UniMod:21)R3	P10412;P16402;P16403;P22492;Q02539
ALAAGADSPK	ALAAGADS(UniMod:21)PK2	Q4KMP7
ALAAVPSAGSVQR	ALAAVPS(UniMod:21)AGSVQR2	Q14160;A0A669KB89;H0YCG0;A0A0G2JMS7;A0A0G2JNZ2;A0A0G2JPP5
ALAMPGRPESPPVFR	ALAMPGRPES(UniMod:21)PPVFR3	Q63ZY3;K7ERU2
ALASNTSFFSGCSPIEEEAH	ALASNTSFFSGC(UniMod:4)S(UniMod:21)PIEEEAH3	O95239;Q2VIQ3
ALCHTTSSPLPGDVK	ALC(UniMod:4)HT(UniMod:21)TSSPLPGDVK3	Q9H6S1
ALCHTTSSPLPGDVK	ALC(UniMod:4)HTTS(UniMod:21)SPLPGDVK3	Q9H6S1
ALDIDSDEESEPKEQK	ALDIDS(UniMod:21)DEESEPKEQK3	Q96DR7
ALDIDSDEESEPK	ALDIDSDEES(UniMod:21)EPK2	Q96DR7
ALDQSDNDMSAVYR	ALDQS(UniMod:21)DNDMSAVYR2	Q49A26;K7EMM8
ALDVSASDDEIAR	ALDVSAS(UniMod:21)DDEIAR2	P13798;C9JIF9;H7C393;C9JLK2;H7C1U0
ALEEGDGSVSGSSPR	ALEEGDGSVSGS(UniMod:21)SPR3	Q8N3X1
ALEEGDGSVSGSSPR	ALEEGDGSVSGSS(UniMod:21)PR2	Q8N3X1
ALEEGDGSVSGSSPR	ALEEGDGSVSGSS(UniMod:21)PR3	Q8N3X1
ALEISPR	ALEIS(UniMod:21)PR2	Q8IY92
ALEQSQSLPLPAPTSTSPSR	ALEQS(UniMod:21)QSLPLPAPTS(UniMod:21)TSPSR3	O15068;A0A994J4L8;H0Y4M6;H0Y7A3;H3BLT1;H7BYP9;H7C275;H7C2S1
ALEQSQSLPLPAPTSTSPSR	ALEQSQSLPLPAPTSTSPS(UniMod:21)R3	O15068;A0A994J4L8;H0Y4M6;H0Y7A3;H3BLT1;H7BYP9;H7C275;H7C2S1
ALESPERPFLAILGGAK	ALES(UniMod:21)PERPFLAILGGAK3	P00558
ALEYSNGIFDCQSPTSPFMGSLR	ALEYSNGIFDC(UniMod:4)QS(UniMod:21)PTSPFMGSLR3	Q86W92;A0A0A0MTP2;F5H0E0;F5H495;F5H6Q7
ALGDSSPSQAMQEYIAVVK	ALGDSSPS(UniMod:21)QAMQEYIAVVK3	Q9BR61;A0A2R8Y544
ALGQAASDNSGPEDAKR	ALGQAASDNS(UniMod:21)GPEDAKR3	Q15155;A0A0G2JN29;A0A0G2JP90;H3BUC9
ALGSPTKQLLPCEMACNEK	ALGSPT(UniMod:21)KQLLPC(UniMod:4)EMAC(UniMod:4)NEK3	Q9NR45;Q5TBR0
ALHSFITPPTTPQLR	ALHSFIT(UniMod:21)PPT(UniMod:21)TPQLR3	Q8IVT5;A0A2R8Y5H9;A0A2R8Y4X0;J3QR75
ALIQTCLNSPDSPPRSDPTTDQR	ALIQTC(UniMod:4)LNSPDS(UniMod:21)PPRSDPTTDQR3	P11831
ALLETASPR	ALLETAS(UniMod:21)PR2	Q96BT3;H3BTR4;H3BMP6;H3BN05;H3BQJ0;H3BQS6;H3BTS2;H3BUW2;I3L4F8
ALLQSSASR	ALLQSS(UniMod:21)ASR2	Q9UQ80
ALLSSPEGEEK	ALLSS(UniMod:21)PEGEEK2	O75592;A0A499FJI4;A0A804HIR9;A0A804HJ25;A0A804HKQ1;A0A804HL12;A0A8Q3SHK7;A0A8Q3SHQ2;A0A8Q3SHQ6;H7C3U4
ALMTSHGSVEGR	ALMTSHGS(UniMod:21)VEGR3	Q9H8V3;H7C103
ALPLPQSSTC	ALPLPQSST(UniMod:21)C(UniMod:4)2	C9J5X1;P08069
ALPLSPR	ALPLS(UniMod:21)PR2	Q99741;J3KTI7;J3QLN7;J3QR52
ALPQTPRPR	ALPQT(UniMod:21)PRPR2	Q9UQ35;I3L3Q8
ALPSLNTGSSSPR	ALPSLNTGSSS(UniMod:21)PR2	O14545
ALPSLNTGSSSPR	ALPSLNTGSSS(UniMod:21)PR3	O14545
ALPTSKPEGSLHSSPVGPSSSK	ALPTSKPEGS(UniMod:21)LHSS(UniMod:21)PVGPSSSK3	Q9UPT8;M0QY97
ALQEGEGDLSISADRLSEK	ALQEGEGDLSIS(UniMod:21)ADRLSEK3	P49589;B4DKY1
ALQESATGQPEPTSSPDNKPFK	ALQESATGQPEPTSS(UniMod:21)PDNKPFK3	Q15911
ALQLSNSPGASSAFLK	ALQLSNS(UniMod:21)PGASSAFLK2	Q12802;H0YMW2
ALQLSNSPGASSAFLK	ALQLSNS(UniMod:21)PGASSAFLK3	Q12802;H0YMW2
ALQTSPQPPEGPGLPR	ALQT(UniMod:21)SPQPPEGPGLPR3	Q6PFW1;A0A2R8YGT1;A0A8J8ZH50;A0A9L9PYJ9;B7WPL9;F8W9A8;H7C398
ALQTSPQPPEGPGLPR	ALQTS(UniMod:21)PQPPEGPGLPR3	Q6PFW1;A0A2R8YGT1;A0A8J8ZH50;A0A9L9PYJ9;B7WPL9;F8W9A8;H7C398
ALRASESGI	ALRAS(UniMod:21)ESGI2	P48960
ALSGRASPVPAPSSGLHAAVR	ALS(UniMod:21)GRAS(UniMod:21)PVPAPSSGLHAAVR3	Q9P206
ALSKPGTAAELR	ALS(UniMod:21)KPGTAAELR3	Q9BZ29;A0A0A0MT38;A0A0D9SF41
ALSMNTENAK	ALS(UniMod:21)MNTENAK2	H7C3C4
ALSPAELR	ALS(UniMod:21)PAELR2	Q14160;A0A669KB89;H0YCG0;A0A0G2JMS7;A0A0G2JNZ2;A0A0G2JPP5
ALSPVIPLIPR	ALS(UniMod:21)PVIPLIPR2	O14686;A0A804HHR9;A0A8I5KSG1;A0A8I5KQ09;A0A8I5KQD6;A0A8I5QJE4;A0A8I5QKN1
ALSPVTSR	ALS(UniMod:21)PVTSR2	Q96L91;A0A0A0MR80;A0A0A0MR72;A0A8V8TRJ5
ALSRQLSSGVSEIR	ALS(UniMod:21)RQLS(UniMod:21)SGVSEIR3	P04792;A0A6Q8PGK1;A0A6Q8PF43;A0A6Q8PFE7;A0A6Q8PFK8;A0A6Q8PGY2;A0A6Q8PH65;A0A6Q8PHA6;A0A6Q8PHJ6
ALSSDSILSPAPDAR	ALS(UniMod:21)SDSILSPAPDAR2	Q8IVT2
ALSSDSILSPAPDAR	ALS(UniMod:21)SDSILSPAPDAR3	Q8IVT2
ALSVGNIDDALQCYSEAIK	ALS(UniMod:21)VGNIDDALQC(UniMod:4)YSEAIK3	P31948;F5GXD8;F5H783
ALSAAVADSLTNSPR	ALSAAVADSLT(UniMod:21)NSPR2	Q14687;H7C3B5
ALSAAVADSLTNSPR	ALSAAVADSLTNS(UniMod:21)PR3	Q14687;H7C3B5
ALSASHTDLAH	ALSAS(UniMod:21)HTDLAH2	H0YG16;H0YJK1
ALSASHTDLAH	ALSAS(UniMod:21)HTDLAH3	H0YG16;H0YJK1
ALSGTSPDDVQPGPSVGPPSK	ALSGTS(UniMod:21)PDDVQPGPSVGPPSK3	Q9Y314;A0A075B797;M0R3B2
ALSGTSPGDSDDVQPGPSVGPPSK	ALSGTS(UniMod:21)PGDSDDVQPGPSVGPPSK3	A0A075B6F9
ALSKASPNTR	ALSKASPNT(UniMod:21)R2	Q14980;H0YFY6
ALSPLLQEVPSASSSPTK	ALSPLLQEVPSASSSPT(UniMod:21)K3	O14917;A0A087WXV2
ALSSLHGDDQDSEDEVLTIPEVK	ALSS(UniMod:21)LHGDDQDS(UniMod:21)EDEVLTIPEVK3	P11717;A0A7I2V657
ALSSAVQASPTSPGGSPSSPSSGQR	ALSSAVQASPTS(UniMod:21)PGGSPSS(UniMod:21)PSSGQR3	Q03164;A0A8I5KXR3;A0AA34QVI8;E9PR05;A0A3B3ITT7;A0A8I5KQ03;A0A8I5KQV5;A0A8I5KY70
ALSSGGSITSPPLSPALPK	ALSSGGSIT(UniMod:21)SPPLS(UniMod:21)PALPK3	Q6Y7W6;C9J0V6;C9JHT0;C9JHW1;C9JPV7;C9JRZ2;C9JW88;C9JXQ0;E7ESB6;F8WCD5;I1E4Y6
ALSSGGSITSPPLSPALPK	ALSSGGSITS(UniMod:21)PPLSPALPK3	Q6Y7W6;C9J0V6;C9JHT0;C9JHW1;C9JPV7;C9JRZ2;C9JW88;C9JXQ0;E7ESB6;F8WCD5;I1E4Y6
ALSSLHGDDQDSEDEVLTIPEVK	ALSSLHGDDQDS(UniMod:21)EDEVLTIPEVK3	P11717;A0A7I2V657
ALTDDSDENEEEDAFTDQK	ALTDDS(UniMod:21)DENEEEDAFTDQK3	Q8NI35;A0A2R8Y549;A0A0U1RQW4;A0A0U1RRD7
ALVATPGKK	ALVAT(UniMod:21)PGKK2	P19338;A0A7I2V3F3;A0A7I2V428;C9JLB1;H7BY16;A0A7I2V5M5;A0A7I2V699;A0A7I2V2S8;A0A7I2V2U7;A0A7I2V349;A0A7I2V506
ALVEFESNPEETREPGSPPSVQR	ALVEFESNPEETREPGS(UniMod:21)PPSVQR3	Q9H6F5;H0YG79
ALVHQLSNESR	ALVHQLS(UniMod:21)NESR3	Q9H4L5
ALVVPEPEPDSDSNQER	ALVVPEPEPDS(UniMod:21)DS(UniMod:21)NQER3	Q5VTR2;C9J0A5;C9JXC9
ALVVPEPEPDSDSNQERK	ALVVPEPEPDS(UniMod:21)DSNQERK3	Q5VTR2;C9J0A5;C9JXC9
ALVVPEPEPDSDSNQER	ALVVPEPEPDSDS(UniMod:21)NQER3	Q5VTR2;C9J0A5;C9JXC9
ALYDYAGQEADELSFR	ALYDYAGQEADELS(UniMod:21)FR3	Q9UKS6;A0A0C4DGG1
AMADELSEK	AMADELS(UniMod:21)EK2	Q03135;E9PCT5
AMAPTSPQI	AMAPTS(UniMod:21)PQI2	Q9BYD2;Q5SZR1
AMGDSDDEYDR	AMGDS(UniMod:21)DDEYDR2	C9JUL9
AMGDSDDEYDRR	AMGDS(UniMod:21)DDEYDRR3	C9JUL9
AMLDQLMGTSR	AMLDQLMGTS(UniMod:21)R2	Q9Y383;F8WEU3;V9GZ75
AMLDQLMGTSR	AMLDQLMGTS(UniMod:21)R3	Q9Y383;F8WEU3;V9GZ75
AMLDQLMGTSRDGDTTR	AMLDQLMGTS(UniMod:21)RDGDTTR3	Q9Y383
AMLDSGIYPPGSPGK	AMLDSGIYPPGS(UniMod:21)PGK2	O95295
AMLDSGIYPPGSPGK	AMLDSGIYPPGS(UniMod:21)PGK3	O95295
AMLLQGTESLNR	AMLLQGTES(UniMod:21)LNR2	Q9UEU0;H0YJJ5;H0YJL5
AMSTTSISSPQPGK	AMS(UniMod:21)TTSISS(UniMod:21)PQPGK2	Q9UJU6;B4DDD6;H0Y5J4
AMSTTSISSPQPGK	AMS(UniMod:21)TTSISSPQPGK2	Q9UJU6;B4DDD6;H0Y5J4
AMSLVSSDSEGEQNELR	AMSLVSSDS(UniMod:21)EGEQNELR3	Q14643;A0A3B3ITQ1;A0A3B3ITU8;A0A3B3IU04;A0A3F2YNW8;B7ZMI3;A0A3B3IRP0;A0A3B3ITM1;A0A3B3ITQ4;A0A3B3IU05;A0A3B3IU13
AMSTSQSPTR	AMSTSQS(UniMod:21)PTR2	Q15776
AMSTTSISSPQPGK	AMSTTSISS(UniMod:21)PQPGK2	Q9UJU6;B4DDD6;H0Y5J4
AMSTTSISSPQPGK	AMSTTSISS(UniMod:21)PQPGK3	Q9UJU6;B4DDD6;H0Y5J4
AMTLSPQEEVAAGQMASSSR	AMTLS(UniMod:21)PQEEVAAGQMASSSR3	Q9Y6A5;A0A494BZT8
AMTVEKASPVGDGNFR	AMTVEKAS(UniMod:21)PVGDGNFR3	Q86YS7;H0YFC4
AMVDSQQKSPVK	AMVDSQQKS(UniMod:21)PVK3	Q03001;A0A7P0T890;F8W9J4;A0A494C1D7;E7ETB9;E9PHM6;F6QMI7;Q5T0V7;H0YAT7;Q6P0N6
ANASPQKPLDLK	ANAS(UniMod:21)PQKPLDLK2	Q9Y618;C9J0Q5;C9JE98;C9JQE8
ANASPQKPLDLK	ANAS(UniMod:21)PQKPLDLK3	Q9Y618;C9J0Q5;C9JE98;C9JQE8
ANASNSPSSLR	ANASNS(UniMod:21)PSSLR2	Q5T5X7
ANEAGGQVGPEAPRPPETSPEMR	ANEAGGQVGPEAPRPPETS(UniMod:21)PEMR3	Q8N3D4;E9PIH6
ANEPCTSFAECVCDENCEK	ANEPC(UniMod:4)TS(UniMod:21)FAEC(UniMod:4)VC(UniMod:4)DENC(UniMod:4)EK3	Q13772;B4DF87;B4DZ85
ANGNPSPQL	ANGNPS(UniMod:21)PQL2	O14523
ANGSQPNSGSPQPAP	ANGSQPNSGS(UniMod:21)PQPAP2	P49848;A0A8I5KQQ6;A0A8I5KRU1;C9J088;C9JFL8;C9JTY6;J3KR72
ANIVDQSHLHDSSQK	ANIVDQSHLHDS(UniMod:21)SQK3	Q99570;D6RJ98
ANLACSPLGGGEPSPGAGEPSK	ANLAC(UniMod:4)S(UniMod:21)PLGGGEPSPGAGEPSK3	Q9ULL5
ANMASSSQR	ANMASSS(UniMod:21)QR2	P41208
ANMVSSCELELQEQSLR	ANMVSS(UniMod:21)C(UniMod:4)ELELQEQSLR3	Q9BXL6;A0A494C1N2;A0A494BZY0;A0A494C0J4;A0A494C199;A0A994J6G4;I3L3F1;I3L414
ANNLHSGDNFQLNDSEIER	ANNLHSGDNFQLNDS(UniMod:21)EIER3	Q9BZF1;F8VQX7;F8VUA7
ANNLSSLSK	ANNLSS(UniMod:21)LSK2	O75396
ANNSQEPSPQLASSVASTR	ANNSQEPS(UniMod:21)PQLASSVASTR3	Q96HC4;H0Y8Y3
ANQISPSNSSLK	ANQISPS(UniMod:21)NSSLK2	Q86UU0;A0A087WZX0
ANSDTDLVTSESR	ANS(UniMod:21)DTDLVTSESR2	Q9P2P5;A0A2R8Y6F3;C9JHL2
ANSFVGTAQYVSPELLTEK	ANS(UniMod:21)FVGTAQYVSPELLTEK3	O15530;Q6A1A2;E9PER6
ANSGGVDLDSSGEFASIEK	ANS(UniMod:21)GGVDLDSSGEFASIEK3	Q92766
ANSKSEGSPVLPHEPAK	ANS(UniMod:21)KSEGS(UniMod:21)PVLPHEPAK3	Q9UKE5
ANSLDNER	ANS(UniMod:21)LDNER2	Q86VP3;A0A8I5KQA5;F8VW41
ANSMEGLMPR	ANS(UniMod:21)MEGLMPR2	O43306
ANSPSLFGTEGKPK	ANS(UniMod:21)PSLFGTEGKPK2	Q96B97;A0A8V8TNL0;A0A8V8TNP7;A0A8V8TNT5;A0A8V8TNW8;A0A8V8TP27;A0A8V8TP33;A0A8V8TP40;A0A8V8TP63;A0A8V8TP69;A0A8V8TPM1;A0A8V8TQD8;A0A8V8TQF6;A0A8V8TQG3;A0A8V8TQU1;Q5JPT2
ANSPSLFGTEGKPK	ANS(UniMod:21)PSLFGTEGKPK3	Q96B97;A0A8V8TNL0;A0A8V8TNP7;A0A8V8TNT5;A0A8V8TNW8;A0A8V8TP27;A0A8V8TP33;A0A8V8TP40;A0A8V8TP63;A0A8V8TP69;A0A8V8TPM1;A0A8V8TQD8;A0A8V8TQF6;A0A8V8TQG3;A0A8V8TQU1;Q5JPT2
ANSWQLVETPEKR	ANSWQLVET(UniMod:21)PEKR3	Q9Y2H0;A0A0B4J2C2;F8WF49
ANTIPIIGSPSSK	ANTIPIIGSPS(UniMod:21)SK2	O94988;E9PGM7
ANTIPIIGSPSSK	ANTIPIIGSPSS(UniMod:21)K2	O94988;E9PGM7
ANTLSPVR	ANTLS(UniMod:21)PVR2	Q9H792;H0YN99;H3BUZ5
APAGQEEPGTPPSSPLSAEQLDR	APAGQEEPGT(UniMod:21)PPSS(UniMod:21)PLSAEQLDR3	P13051;A0A8V8TPS1;A0A8V8TQ66;A0A8V8TNE1;A0A8V8TNJ5;A0A8V8TNW2;F5GYA2;A0A8V8TNW7;A0A8V8TPS7;A0A8V8TQ70;Q68DM5
APAGQEEPGTPPSSPLSAEQLDR	APAGQEEPGT(UniMod:21)PPSSPLSAEQLDR3	P13051;A0A8V8TPS1;A0A8V8TQ66;A0A8V8TNE1;A0A8V8TNJ5;A0A8V8TNW2;F5GYA2;A0A8V8TNW7;A0A8V8TPS7;A0A8V8TQ70;Q68DM5
APALSPTR	APALS(UniMod:21)PTR2	A0A8Q3SHW0;A0A8Q3WKH1;A0A8Q3WKK4;A0A8Q3WLU7;A0A8V8TMC7;H7BXR3;H7BZX1
APALSPTRPPK	APALS(UniMod:21)PTRPPK3	A0A8Q3WLU7;H7BXR3
APAPAAPRSPNLAGK	APAPAAPRS(UniMod:21)PNLAGK3	Q9Y4B5;A0A8Q3WKN6;A0A8Q3SIW6
APEAAVSEDGKSDDELLSSK	APEAAVSEDGKS(UniMod:21)DDELLSSK3	Q8NEY1;A0A0A0MRJ3;A0A8I5KSE4
APELPNTSSSPSLK	APELPNT(UniMod:21)SSSPSLK2	Q9UN79
APESDTGDEDQDQERDTVFLK	APES(UniMod:21)DTGDEDQDQERDTVFLK3	Q9H4G0;A0A0C4DH22;A0A1B0GTW6
APGAPPRSPPQR	APGAPPRS(UniMod:21)PPQR2	H3BN50
APGAPPRSPPQR	APGAPPRS(UniMod:21)PPQR3	H3BN50
APGSPAAPR	APGS(UniMod:21)PAAPR2	Q9NQX5;Q5SPY9
APGSPAAPRISPGDQR	APGS(UniMod:21)PAAPRIS(UniMod:21)PGDQR3	Q9NQX5;Q5SPY9
APGYPSSPVTTASGTTLR	APGYPSS(UniMod:21)PVTTASGTTLR3	Q9HCK8;H0YJA4;H0YJG4
APIDTSDVEEK	APIDTS(UniMod:21)DVEEK2	Q06265;D6RIY6
APKPPTDGSTSPTSTPSEDQEALGK	APKPPT(UniMod:21)DGSTSPTSTPSEDQEALGK3	Q8NHM5;F8WBN2;S4R3G4
APKPPTDGSTSPTSTPSEDQEALGK	APKPPTDGSTS(UniMod:21)PTSTPSEDQEALGK3	Q8NHM5;F8WBN2;S4R3G4
APLKPYPVSPSDK	APLKPYPVS(UniMod:21)PSDK2	P41252;A0A0A0MSX9;A0A804HHW9;A0A804HJN6;A0A804HJ36;A0A804HL54;J3KR24
APLKPYPVSPSDK	APLKPYPVS(UniMod:21)PSDK3	P41252;A0A0A0MSX9;A0A804HHW9;A0A804HJN6;A0A804HJ36;A0A804HL54;J3KR24
APPAPGPASGGSGEVDELFDVK	APPAPGPAS(UniMod:21)GGSGEVDELFDVK3	O14579;M0QXB4;M0R061
APPAPLAASEVTNSNSAER	APPAPLAASEVTNSNS(UniMod:21)AER3	Q9Y2U8
APQTSSSPPPVR	APQTS(UniMod:21)SS(UniMod:21)PPPVR2	Q8IYB3;A0A0S2Z4Z6;A0A994J4Y3;A0A994J7H1;A0A994J7V4;A9Z1X7;M0R088
APQTSSSPPPVRR	APQTS(UniMod:21)SS(UniMod:21)PPPVRR3	Q8IYB3;A0A0S2Z4Z6;A0A994J4Y3;A0A994J7H1;A0A994J7V4;A9Z1X7;M0R088
APQTSSSPPPVR	APQTSS(UniMod:21)S(UniMod:21)PPPVR3	Q8IYB3;A0A0S2Z4Z6;A0A994J4Y3;A0A994J7H1;A0A994J7V4;A9Z1X7;M0R088
APQTSSSPPPVR	APQTSSS(UniMod:21)PPPVR2	Q8IYB3;A0A0S2Z4Z6;A0A994J4Y3;A0A994J7H1;A0A994J7V4;A9Z1X7;M0R088
APQTSSSPPPVR	APQTSSS(UniMod:21)PPPVR3	Q8IYB3;A0A0S2Z4Z6;A0A994J4Y3;A0A994J7H1;A0A994J7V4;A9Z1X7;M0R088
APQTSSSPPPVRR	APQTSSS(UniMod:21)PPPVRR2	Q8IYB3;A0A0S2Z4Z6;A0A994J4Y3;A0A994J7H1;A0A994J7V4;A9Z1X7;M0R088
APQTSSSPPPVRR	APQTSSS(UniMod:21)PPPVRR3	Q8IYB3;A0A0S2Z4Z6;A0A994J4Y3;A0A994J7H1;A0A994J7V4;A9Z1X7;M0R088
APSASPLALHASR	APS(UniMod:21)AS(UniMod:21)PLALHASR3	Q8N3F8;A0A7P0T8A6;A0A7P0Z4L3;B0QY86;B0QY91;H0Y6J8
APSDSSLGTPSDGRPELR	APS(UniMod:21)DSSLGTPSDGRPELR3	Q15642;M0R0F9;W4VSQ9;M0R2H7
APSEIDPR	APS(UniMod:21)EIDPR2	O95801
APSIDGKEELDLAEK	APS(UniMod:21)IDGKEELDLAEK3	Q9H0E9;B5MCW3;H7C127;H7C128;H7C179;H0YA84;H0YAH7
APSLTDLVK	APS(UniMod:21)LTDLVK2	O15014
APSPAPSSVPLGSEKPSNVSQDR	APS(UniMod:21)PAPSSVPLGSEKPSNVSQDR3	O75179;H0YM23
APSPEPAAPR	APS(UniMod:21)PEPAAPR2	P20749
APSPGAYK	APS(UniMod:21)PGAYK2	P54259
APSPSINR	APS(UniMod:21)PSINR2	Q9UJ41;E9PFK9
APSPTAEQPPGGGDSAR	APS(UniMod:21)PTAEQPPGGGDSAR2	Q15742
APSPTLGSPR	APS(UniMod:21)PTLGSPR2	Q9ULI4;A0A8V8TM02;C9JFF0
APSRQDVYGPQPQVR	APS(UniMod:21)RQDVYGPQPQVR3	O60716;A0A669KB05;A0A669KB62;C9JZR2;H0YC95
APSSDEECFFDLLTK	APS(UniMod:21)SDEEC(UniMod:4)FFDLLTK3	Q86YR5;A0A0A0MRC4;A0A0A0MSK4
APSSPVAKPGPVK	APS(UniMod:21)SPVAKPGPVK2	Q9GZR2;A0A0C4DG31
APSVASSWQPWTPVPQAGEK	APS(UniMod:21)VASSWQPWTPVPQAGEK3	Q9HB19;A0A087WZ32;A0A087X038
APSDSSLGTPSDGRPELR	APSDS(UniMod:21)S(UniMod:21)LGTPSDGRPELR3	Q15642;M0R0F9;W4VSQ9;M0R2H7
APSPTAEQPPGGGDSAR	APSPT(UniMod:21)AEQPPGGGDSAR3	Q15742
APSQVSISASPR	APSQVSIS(UniMod:21)ASPR2	Q8IVL1
APSQVSISASPR	APSQVSISAS(UniMod:21)PR2	Q8IVL1
APSSDEECFFDLLTK	APSS(UniMod:21)DEEC(UniMod:4)FFDLLTK3	Q86YR5;A0A0A0MRC4;A0A0A0MSK4
APSSPVAK	APSS(UniMod:21)PVAK2	Q9GZR2;A0A0C4DG31
APSSPVAKPGPVK	APSS(UniMod:21)PVAKPGPVK3	Q9GZR2;A0A0C4DG31
APSVASSWQPWTPVPQAGEK	APSVASS(UniMod:21)WQPWTPVPQAGEK3	Q9HB19;A0A087WZ32;A0A087X038
APSYSGLSMVSGVK	APSY(UniMod:21)SGLSMVSGVK2	A0A2R8Y4I8;A0A2U3TZR0;A0AAQ5BGQ0;Q9UBP0;A0A2R8Y481;A0A2R8Y5N9;A0A2R8YCL5;A0A2R8YFW8;A0A2R8Y7K2;A0A2R8YEA0;A0A2R8YGN6
APSYSGLSMVSGVK	APSY(UniMod:21)SGLSMVSGVK3	A0A2R8Y4I8;A0A2U3TZR0;A0AAQ5BGQ0;Q9UBP0;A0A2R8Y481;A0A2R8Y5N9;A0A2R8YCL5;A0A2R8YFW8;A0A2R8Y7K2;A0A2R8YEA0;A0A2R8YGN6
APVPEPGLDLSLSPRPDSPQPR	APVPEPGLDLSLSPRPDS(UniMod:21)PQPR3	Q8TAP8
APVPSTCSSTFPEELSPPSHQAK	APVPSTC(UniMod:4)SSTFPEELS(UniMod:21)PPSHQAK3	Q14980;F5H4J1;F5H6Y5;F5H0Z7;F5H763
APVQPQQSPAAAPGGTDEKPSGK	APVQPQQS(UniMod:21)PAAAPGGTDEKPSGK3	Q13200;C9JPC0;F8WBS8
APYSPTTSK	APYS(UniMod:21)PTTSK2	Q96JH7
APYTCGGDSDQYVLMSSPVGR	APYTC(UniMod:4)GGDSDQYVLMS(UniMod:21)SPVGR3	Q9Y4H2
AQAAAPASVPAQAPK	AQAAAPAS(UniMod:21)VPAQAPK2	P47914;A0A3B3ITT5
AQAVSEDAGGNEGR	AQAVS(UniMod:21)EDAGGNEGR2	P55884;C9JZG1
AQAVSEEEEEEEGK	AQAVS(UniMod:21)EEEEEEEGK2	Q9GZR7;G3V529
AQAVSEEEEEEEGK	AQAVS(UniMod:21)EEEEEEEGK3	Q9GZR7;G3V529
AQAVSEEEEEEEGKSSSPK	AQAVS(UniMod:21)EEEEEEEGKS(UniMod:21)SSPK3	Q9GZR7;G3V529
AQAVSEEEEEEEGKSSSPK	AQAVS(UniMod:21)EEEEEEEGKSSS(UniMod:21)PK3	Q9GZR7;G3V529
AQAVSEEEEEEEGKSSSPK	AQAVS(UniMod:21)EEEEEEEGKSSSPK3	Q9GZR7;G3V529
AQAVSEEEEEEEGKSSSPK	AQAVSEEEEEEEGKSSS(UniMod:21)PK3	Q9GZR7;G3V529
AQCETLSPDGLPEEQPQTTK	AQC(UniMod:4)ET(UniMod:21)LSPDGLPEEQPQTTK3	Q7Z6Z7;A0A994J483;H0Y659;A0A087X146
AQCETLSPDGLPEEQPQTTK	AQC(UniMod:4)ETLS(UniMod:21)PDGLPEEQPQTTK3	Q7Z6Z7;A0A994J483;H0Y659;A0A087X146
AQENYEGSEEVSPPQTK	AQENYEGSEEVS(UniMod:21)PPQTK3	Q93008;A0A994J4R6;A0A994J4T3;A0A994J583;A0A994J6S4;A0A994J766
AQGEPVAGHESPK	AQGEPVAGHES(UniMod:21)PK2	O94979;D6REX3;D6RHZ5;H7BXG7;H0YAB3
AQGEPVAGHESPK	AQGEPVAGHES(UniMod:21)PK3	O94979;D6REX3;D6RHZ5;H7BXG7;H0YAB3
AQGEPVAGHESPKIPYEK	AQGEPVAGHES(UniMod:21)PKIPYEK3	O94979;D6REX3;D6RHZ5;H7BXG7;H0YAB3
AQGGQTQSPTKSHTPSPTSPK	AQGGQTQS(UniMod:21)PTKSHTPSPTS(UniMod:21)PK3	P40123;B7Z385;E9PDI2
AQGQESDSSETSVR	AQGQES(UniMod:21)DSSETSVR2	Q03164;A0A8I5KXR3;A0AA34QVI8;E9PR05;A0A3B3ISN4;A0A3B3ITZ1;A0A8I5KTQ4;H7C5V8;H7C5W4
AQISSPNLR	AQISS(UniMod:21)PNLR2	Q5TCZ1
AQKLPDLSPVENK	AQKLPDLS(UniMod:21)PVENK3	Q9Y520;A0A2R8Y7F4;A0A2R8YET2;E7EPN9;H7C5N8
AQLEPVASPAK	AQLEPVAS(UniMod:21)PAK2	Q15149;A0A8I5KSD5;A0A8I5KUE3;A0A8I5KYZ1;E9PMV1;H0YDN1
AQLGGPEAAKSDETAAK	AQLGGPEAAKS(UniMod:21)DETAAK3	P04792;A0A6Q8PGK1;A0A6Q8PFK8;C9J3N8
AQLSPGIYDDTSAR	AQLS(UniMod:21)PGIYDDTSAR2	O75376;A0A994J5B8;E7EVK1;H0Y459
AQLSPGIYDDTSAR	AQLS(UniMod:21)PGIYDDTSAR3	O75376;A0A994J5B8;E7EVK1;H0Y459
AQNEFKDEAQSLSHSPK	AQNEFKDEAQSLS(UniMod:21)HSPK3	Q8NEN9
AQPGSPESSGQPK	AQPGS(UniMod:21)PESSGQPK2	Q96PN7;Q05GC8;A0A8Q3SI57
AQPSSSEDELDNVFFK	AQPS(UniMod:21)SSEDELDNVFFK3	Q5T5U3;A0A087WW76;A0A7P0TAS2;A0A805TBS0
AQPSMSPK	AQPSMS(UniMod:21)PK2	Q969S3
AQQCVSPSSSLCR	AQQC(UniMod:4)VSPS(UniMod:21)SSLC(UniMod:4)R2	Q8TCN5;B9EGE7
AQQELVPPQQQASPPQLPK	AQQELVPPQQQAS(UniMod:21)PPQLPK3	O15027;A0A3F2YNX0;A0A3F2YNZ0;A0A8I5KPG1;F1T0I1
AQQGLYQVPGPSPQFQSPPAK	AQQGLYQVPGPSPQFQS(UniMod:21)PPAK3	P56945;H3BQJ7;H3BSB2;H3BSY4;H3BVF0
AQRLSQETEALGR	AQRLS(UniMod:21)QETEALGR3	Q02818;A0A9L9PXA1;A0A9L9PXG8;A0A9L9PXH6;A0A9L9PXW6;A0A9L9PYB2;A0A9L9PYB5;H7BZI1;C9JKZ2
AQRPQSCTSVGR	AQRPQS(UniMod:21)C(UniMod:4)TSVGR3	Q9NYZ3
AQSLLSTDR	AQS(UniMod:21)LLSTDR2	O00231;J3QRY4
AQSPGAVEEILDR	AQS(UniMod:21)PGAVEEILDR2	Q9NYM9;A0A0C4DH16;B8ZZS0;E9PHY4;H7BXT7
AQSPGAVEEILDR	AQS(UniMod:21)PGAVEEILDR3	Q9NYM9;A0A0C4DH16;B8ZZS0;E9PHY4;H7BXT7
AQSPPVPAR	AQS(UniMod:21)PPVPAR2	Q1MSJ5;A0A6Q8PF61;A0A6Q8PF96;A0A6Q8PGS3;A0A6Q8PHN8;A0A7I2PHE7;A0A7I2V372;A0A7I2V398;A0A7I2V3F0;A0A7I2V3M9;A0A7I2V3V5;A0A7I2V3Z9;A0A7I2V4L2;A0A7I2V4R5;A0A7I2V5G7;A0A7I2V5J9;A0A7I2V5L8;A0A7I2V5N5;A0A7I2V5P5;A0A7I2V5W3;A0A7I2YQH9;A0A6Q8PGI0;A0A7I2V2X5;A0A7I2V4I1;A0A7I2V4M7;A0A7I2V5F2;A0A7I2V5U6
AQSPVSGPNVAHLTDGATLNDR	AQS(UniMod:21)PVSGPNVAHLTDGATLNDR3	Q5THJ4
AQSSPAAPASLSAPEPASQAR	AQS(UniMod:21)SPAAPASLSAPEPASQAR3	Q8WUI4;J3KPH8;H0YI15
AQSSPASATFPVSVQEPPTKPR	AQS(UniMod:21)SPASATFPVSVQEPPTKPR3	A0A7I2SVS4;P56524
AQSTDSLGTSGSLQSK	AQS(UniMod:21)TDS(UniMod:21)LGTSGSLQSK2	Q15276;I3L456
AQSTDSLGTSGSLQSK	AQS(UniMod:21)TDSLGTSGSLQSK2	Q15276;I3L456
AQSTDSLGTSGSLQSK	AQS(UniMod:21)TDSLGTSGSLQSK3	Q15276;I3L456
AQSYDIQAWK	AQS(UniMod:21)YDIQAWK2	Q8WWQ0;A0A8V8TPK0;A0A8V8TPV5;A0A8V8TQM4;A0A8V8TQZ3
AQSYDIQAWK	AQS(UniMod:21)YDIQAWK3	Q8WWQ0;A0A8V8TPK0;A0A8V8TPV5;A0A8V8TQM4;A0A8V8TQZ3
AQSYDIQAWKK	AQS(UniMod:21)YDIQAWKK2	Q8WWQ0;A0A8V8TPK0;A0A8V8TPV5;A0A8V8TQM4;A0A8V8TQZ3
AQSYDIQAWKK	AQS(UniMod:21)YDIQAWKK3	Q8WWQ0;A0A8V8TPK0;A0A8V8TPV5;A0A8V8TQM4;A0A8V8TQZ3
AQSYPDNHQEFSDYDNPIFEK	AQS(UniMod:21)YPDNHQEFSDYDNPIFEK3	Q9Y2U5
AQSGSDSSPEPKAPAPR	AQSGS(UniMod:21)DSS(UniMod:21)PEPKAPAPR3	Q9UQ35;I3L3Q8
AQSGSDSSPEPKAPAPR	AQSGSDS(UniMod:21)S(UniMod:21)PEPKAPAPR3	Q9UQ35;I3L3Q8
AQSLVISPPAPSPR	AQSLVISPPAPS(UniMod:21)PR2	P46013
AQSLVISPPAPSPR	AQSLVISPPAPS(UniMod:21)PR3	P46013
AQSNGSGNGSDSEMDTSSLER	AQSNGS(UniMod:21)GNGSDSEMDTSS(UniMod:21)LER3	Q9NRY4
AQSNGSGNGSDSEMDTSSLER	AQSNGS(UniMod:21)GNGSDSEMDTSSLER3	Q9NRY4
AQSSPAAPASLSAPEPASQAR	AQSS(UniMod:21)PAAPASLSAPEPASQAR3	Q8WUI4;J3KPH8;H0YI15
AQSSPASATFPVSVQEPPTKPR	AQSS(UniMod:21)PASATFPVSVQEPPTKPR3	A0A7I2SVS4;P56524
AQSTDSLGTSGSLQSK	AQST(UniMod:21)DSLGTSGSLQSK3	Q15276;I3L456
AQSVSPVQAPPPGGSAQLLPGK	AQSVS(UniMod:21)PVQAPPPGGSAQLLPGK3	Q96RK0;A0A0A0MQR4;I3L2J0
AQTPPGPSLSGSK	AQT(UniMod:21)PPGPSLSGSK2	Q9UQ35;I3L4D8
AQTPPGPSLSGSK	AQT(UniMod:21)PPGPSLSGSK3	Q9UQ35;I3L4D8
AQTLPTSVVTITSESSPGK	AQTLPTSVVTITSESS(UniMod:21)PGK3	Q01082
AQTLPTSVVTITSESSPGKR	AQTLPTSVVTITSESS(UniMod:21)PGKR3	Q01082
AQTPPGPSLSGSKSPCPQEK	AQTPPGPSLSGSKS(UniMod:21)PC(UniMod:4)PQEK3	Q9UQ35
AQYEDIANRSR	AQYEDIANRS(UniMod:21)R3	O95678;P05787
ARGDSEALDEES	ARGDS(UniMod:21)EALDEES2	Q7Z4V5;A0A087WZ99
ARHDSPDLAPNVTYSLPR	ARHDS(UniMod:21)PDLAPNVTYSLPR3	Q9BRD0;H7C462
ARHDTPDPSPLR	ARHDT(UniMod:21)PDPS(UniMod:21)PLR3	Q9BRD0
ARPATDSFDDYPPR	ARPATDS(UniMod:21)FDDYPPR3	P23588;E7EX17;F8VP89;F8VSC7;F8W0K0
ARPSAWEPAAGNSPAR	ARPSAWEPAAGNS(UniMod:21)PAR3	Q8IY33
ARQEGSSPEPVEGLAR	ARQEGS(UniMod:21)SPEPVEGLAR3	Q9BXH1
ARQPLSEASNQQPLSGGEEK	ARQPLSEASNQQPLS(UniMod:21)GGEEK3	Q9NQW6;C9JJT6
ARQPSPFVDDCK	ARQPS(UniMod:21)PFVDDC(UniMod:4)K3	Q5T481
ARSAPPMEGAR	ARS(UniMod:21)APPMEGAR3	Q86YD1
ARSPDLGPQEQMNPK	ARS(UniMod:21)PDLGPQEQMNPK3	Q8IWY8;A0A0C4DGM2;C9K0J8;H3BMU4;H3BUW4
ARSPSPCPFR	ARS(UniMod:21)PS(UniMod:21)PC(UniMod:4)PFR3	P27987
ARSVDALDDLTPPSTAESGSR	ARS(UniMod:21)VDALDDLTPPSTAESGSR3	Q86X29;S4R3V8;A0A8Z5ABK9;A0A8Z5DL71;A0A8Z5AA41
ARSVSPPPK	ARS(UniMod:21)VS(UniMod:21)PPPK2	Q13247
ARSWSPPPEVSR	ARS(UniMod:21)WS(UniMod:21)PPPEVSR3	Q9NR19;C9JY31;B4DEH9;C9IYL0;C9JXD9;F8WCJ4
ARSDEGQLSPATR	ARSDEGQLS(UniMod:21)PATR3	Q15149;A0A8I5KSD5;A0A8I5KUE3;A0A8I5KYZ1;E9PMV1;H0YDN1
ARSTPSPVLQPR	ARST(UniMod:21)PS(UniMod:21)PVLQPR2	Q8TEK3;A0A8I5QL06
ARSTPSPVLQPR	ARST(UniMod:21)PS(UniMod:21)PVLQPR3	Q8TEK3;A0A8I5QL06
ARTSSTDEVLSLEEK	ARTS(UniMod:21)STDEVLSLEEK3	K7EMM4;K7ENH8
ARTSSTDEVLSLEEK	ARTSST(UniMod:21)DEVLSLEEK3	K7EMM4;K7ENH8
ARVDHGAEIITQSPGR	ARVDHGAEIITQS(UniMod:21)PGR3	P11137;A0A024R3Z1;A0A669KB77
ARVGGSDEEASGIPSR	ARVGGS(UniMod:21)DEEASGIPSR3	Q9NQ55;A0A0B4J1V8;A0A0A6YYI3;A8MV53;H7C446
ASDLEDEESAAR	AS(UniMod:21)DLEDEESAAR2	Q86VM9;E7ERS3;H3BPD0
ASDPGLPAEEPKEK	AS(UniMod:21)DPGLPAEEPKEK3	P27708;F8VPD4
ASGEMASAQYITAALR	AS(UniMod:21)GEMASAQYITAALR2	P54578;A6NJA2
ASGEMASAQYITAALR	AS(UniMod:21)GEMASAQYITAALR3	P54578;A6NJA2
ASGQAFELILSPR	AS(UniMod:21)GQAFELILSPR2	P16949;A2A2D0
ASGQAFELILSPR	AS(UniMod:21)GQAFELILSPR3	P16949;A2A2D0
ASGVAVSDGVIK	AS(UniMod:21)GVAVSDGVIK2	P23528;E9PP50;E9PS23
ASLEAAIADAEQR	AS(UniMod:21)LEAAIADAEQR2	P05787
ASLEAAIADAEQR	AS(UniMod:21)LEAAIADAEQR3	P05787
ASPALVAK	AS(UniMod:21)PALVAK2	Q92783;A6NMU3
ASPAPGSGHPEGPGAHLDMNSLDR	AS(UniMod:21)PAPGSGHPEGPGAHLDMNSLDR3	O94826
ASPEPPGPESSSR	AS(UniMod:21)PEPPGPESSSR2	Q9C0C2
ASPEPPGPESSSR	AS(UniMod:21)PEPPGPESSSR3	Q9C0C2
ASPEPQRENASPAPGTTAEEAMSR	AS(UniMod:21)PEPQRENAS(UniMod:21)PAPGTTAEEAMSR3	P46379;A0A024RCM4;A0A0G2JK23;A0A0G2JL47;A0A7I2V508;A0A7P0MQS5;H0Y710
ASPEPQRENASPAPGTTAEEAMSR	AS(UniMod:21)PEPQRENASPAPGTTAEEAMSR3	P46379;A0A024RCM4;A0A0G2JK23;A0A0G2JL47;A0A7I2V508;A0A7P0MQS5;H0Y710
ASPGLLPVANGNSLNK	AS(UniMod:21)PGLLPVANGNSLNK3	Q14814
ASPIKMDLAPSK	AS(UniMod:21)PIKMDLAPSK3	P27816;A0A804HKE7;E7EVA0
ASPLLSDK	AS(UniMod:21)PLLSDK2	Q8N1I0;C9J637;H0Y599;A0A590UJ51;H0Y7H7;A0A590UJM5
ASPNSDDTVLSPQELQK	AS(UniMod:21)PNSDDTVLSPQELQK3	Q9UH62
ASPPAESMSVYR	AS(UniMod:21)PPAESMSVYR2	Q9HCD6;A0A8I5KXR5
ASPPAESMSVYR	AS(UniMod:21)PPAESMSVYR3	Q9HCD6;A0A8I5KXR5
ASPPGDLQNPK	AS(UniMod:21)PPGDLQNPK2	O00273
ASPPPQGPLPGPPGALHR	AS(UniMod:21)PPPQGPLPGPPGALHR3	Q96G74
ASPSPPPK	AS(UniMod:21)PS(UniMod:21)PPPK2	Q8IYB3;A0A0S2Z4Z6;A0A994J4Y3;A0A994J7H1;A0A994J7V4;A9Z1X7;M0R088
ASPSPPPKR	AS(UniMod:21)PS(UniMod:21)PPPKR2	Q8IYB3;A0A0S2Z4Z6;A0A994J4Y3;A0A994J7H1;A0A994J7V4;A9Z1X7;M0R088
ASPSPQPSSQPLQIHR	AS(UniMod:21)PS(UniMod:21)PQPSSQPLQIHR3	Q9HC35;B5MBZ0
ASPSKPASAPASR	AS(UniMod:21)PSKPASAPASR2	P27816;A0A804HKE7;E7EVA0;F8W9U4;H0Y2V1;H7C4C5;B5MEG9
ASPSKPASAPASR	AS(UniMod:21)PSKPASAPASR3	P27816;A0A804HKE7;E7EVA0;F8W9U4;H0Y2V1;H7C4C5;B5MEG9
ASPTPLASPGK	AS(UniMod:21)PTPLAS(UniMod:21)PGK2	A0A1B0GTL5
ASPTPLASPGK	AS(UniMod:21)PTPLASPGK2	A0A1B0GTL5
ASQSRPNSSALETLGGEK	AS(UniMod:21)QSRPNSSALETLGGEK3	O94804
ASSPAQCVTPVQTVV	AS(UniMod:21)SPAQC(UniMod:4)VTPVQTVV3	Q13614;A0A6Q8PHL9;A0A6Q8PGS5;A0A6Q8PHS7
ASSPGYIDSPTYSR	AS(UniMod:21)SPGYIDSPTYSR3	O94929;A0A0C4DGA7
ASSPIKQSHEPVPDTSVEK	AS(UniMod:21)SPIKQSHEPVPDTSVEK3	Q9ULM3
ASTSYDYCR	AS(UniMod:21)TSYDYC(UniMod:4)R2	Q10589;A0A7P0T9F9
ASAGTPSLSAGVSPK	ASAGTPSLSAGVS(UniMod:21)PK2	Q8TEK3;A0A8I5QL06
ASAPERTPSPAPK	ASAPERT(UniMod:21)PS(UniMod:21)PAPK2	Q63ZY6
ASAPERTPSPAPK	ASAPERT(UniMod:21)PS(UniMod:21)PAPK3	Q63ZY6
ASAPSPNAQVACDHCLK	ASAPS(UniMod:21)PNAQVAC(UniMod:4)DHC(UniMod:4)LK3	Q14258;A0A3B3IUA7;I3L2W4
ASASPDRIPSLPQETVDQEPK	ASAS(UniMod:21)PDRIPSLPQETVDQEPK3	Q8IXJ9;A0A2R8Y5U1;Q76L82;A0A494C1R1
ASASGSGAQVGGPISSGSSASSVTVTR	ASASGSGAQVGGPISSGSS(UniMod:21)ASS(UniMod:21)VTVTR3	P02545;A0A6Q8PFJ0;H0YAB0
ASASGSGAQVGGPISSGSSASSVTVTR	ASASGSGAQVGGPISSGSS(UniMod:21)ASSVTVTR3	P02545;A0A6Q8PFJ0;H0YAB0
ASAVSELSPR	ASAVSELS(UniMod:21)PR2	Q9Y2W1;A0A3B3ITZ9
ASDPQSPPQVSR	ASDPQS(UniMod:21)PPQVSR2	Q7L7X3
ASDPQSPPQVSR	ASDPQS(UniMod:21)PPQVSR3	Q7L7X3
ASEDTTSGSPPK	ASEDTTSGS(UniMod:21)PPK2	Q9BZZ5;H0YER7
ASEIDQVVPAAQSSPINCEK	ASEIDQVVPAAQS(UniMod:21)SPINC(UniMod:4)EK3	O94782;C9JC88;C9JWX4
ASEIDQVVPAAQSSPINCEK	ASEIDQVVPAAQSS(UniMod:21)PINC(UniMod:4)EK3	O94782;C9JC88;C9JWX4
ASEIQPLQGTNENRENSPAGR	ASEIQPLQGT(UniMod:21)NENRENSPAGR3	Q6ZSS7;H7C284
ASEIQPLQGTNENRENSPAGR	ASEIQPLQGTNENRENS(UniMod:21)PAGR3	Q6ZSS7;H7C284
ASELSPGR	ASELS(UniMod:21)PGR2	Q8NFF5;Q5T196
ASEPLLSPPPFGESR	ASEPLLS(UniMod:21)PPPFGESR2	O14686;A0A804HHR9;A0A8I5KSG1;A0A8I5KQT2;A0A8I5KRH2;A0A8I5QJA0
ASEQETAKEEDGSVELESQVQK	ASEQETAKEEDGS(UniMod:21)VELESQVQK3	Q96B23;A0A087WVF1;K7EQH1
ASESPARGPSGSPR	ASES(UniMod:21)PARGPS(UniMod:21)GSPR3	O43237;J3KRZ2
ASESPARGPSGSPR	ASES(UniMod:21)PARGPSGSPR3	O43237;J3KRZ2
ASESSSEEKDDYEIFVK	ASES(UniMod:21)S(UniMod:21)SEEKDDYEIFVK3	P18583;H7C1M2
ASESSSEEKDDYEIFVK	ASES(UniMod:21)SSEEKDDYEIFVK3	P18583;H7C1M2
ASESSKPWPDATYGTGSASR	ASESSKPWPDATYGTGS(UniMod:21)ASR3	Q9Y2W1;A0A3B3ITZ9
ASFDHSPDSLPLR	ASFDHS(UniMod:21)PDSLPLR3	Q8NB78;H0Y6H0
ASGDPGASGMSPR	ASGDPGASGMS(UniMod:21)PR2	Q8NDT2
ASGDPGASGMSPR	ASGDPGASGMS(UniMod:21)PR3	Q8NDT2
ASGGAQSPLR	ASGGAQS(UniMod:21)PLR2	Q6NXT1;C9JU48;D3YTC9;H7BZV9
ASGQAFELILSPR	ASGQAFELILS(UniMod:21)PR2	P16949;A2A2D0
ASGQAFELILSPR	ASGQAFELILS(UniMod:21)PR3	P16949;A2A2D0
ASGSENEGDYNPGR	ASGS(UniMod:21)ENEGDYNPGR2	Q02880;A0A8V8TP20
ASHMGVSTDSGTQETK	ASHMGVS(UniMod:21)TDSGTQETK3	Q86V48
ASIGQSPGLPSTTFK	ASIGQS(UniMod:21)PGLPSTTFK2	Q5VT52
ASIQECILPDSPLYHNK	ASIQEC(UniMod:4)ILPDS(UniMod:21)PLYHNK3	Q9NXE4;A0A7P0TB24;A0A7P0T8J0;A0A7P0T9J6;A0A7P0TAZ0;A0A7P0Z453
ASKSSPAGNSPAPL	ASKS(UniMod:21)SPAGNSPAPL2	A0A087WZG9
ASLGSLEGEAEAEASSPK	ASLGS(UniMod:21)LEGEAEAEASS(UniMod:21)PK3	Q09666
ASLGSLEGEAEAEASSPKGK	ASLGS(UniMod:21)LEGEAEAEASS(UniMod:21)PKGK3	Q09666
ASLGSLEGEAEAEASSPK	ASLGS(UniMod:21)LEGEAEAEASSPK3	Q09666
ASLGSLEGEAEAEASSPK	ASLGSLEGEAEAEASS(UniMod:21)PK3	Q09666
ASLGSLEGEAEAEASSPKGK	ASLGSLEGEAEAEASS(UniMod:21)PKGK3	Q09666
ASLVALPEQTASEEETPPPLLTK	ASLVALPEQT(UniMod:21)ASEEETPPPLLTK3	Q9UKV3;E7EQT4;S4R3H4
ASLVALPEQTASEEETPPPLLTK	ASLVALPEQTAS(UniMod:21)EEETPPPLLTK3	Q9UKV3;E7EQT4;S4R3H4
ASMGVLSGK	ASMGVLS(UniMod:21)GK2	Q12888;A6NNK5;H7BZY0
ASMSEFLESEDGEVEQQR	ASMSEFLES(UniMod:21)EDGEVEQQR3	Q15022;J3QQW9
ASNLEGESNSSETPSTSTVWGGTCK	ASNLEGES(UniMod:21)NSSETPSTSTVWGGTC(UniMod:4)K3	Q8N5C6
ASNLEGESNSSETPSTSTVWGGTCK	ASNLEGESNS(UniMod:21)SETPSTSTVWGGTC(UniMod:4)K3	Q8N5C6
ASPDQNASTHTPQSSVK	ASPDQNASTHT(UniMod:21)PQS(UniMod:21)SVK3	Q14677;H0YD52
ASPEPQRENASPAPGTTAEEAMSR	ASPEPQRENAS(UniMod:21)PAPGTTAEEAMSR3	P46379;A0A024RCM4;A0A0G2JK23;A0A0G2JL47;A0A7I2V508;A0A7P0MQS5;H0Y710
ASPGTPLSPGSLR	ASPGT(UniMod:21)PLSPGSLR2	Q96BD0;E1P5H9
ASPGTPLSPGSLR	ASPGTPLS(UniMod:21)PGSLR2	Q96BD0;E1P5H9
ASPGTPLSPGSLR	ASPGTPLSPGS(UniMod:21)LR2	Q96BD0;E1P5H9
ASPSPQPSSQPLQIHR	ASPS(UniMod:21)PQPSSQPLQIHR3	Q9HC35;B5MBZ0
ASPSCSSPTRDSSGVPVSK	ASPSC(UniMod:4)SS(UniMod:21)PTRDSSGVPVSK3	Q8N5I9;A0A087WT30;J3KN91
ASPSENNAGGGSPSSGSGGNPTNTSGTTR	ASPSENNAGGGSPS(UniMod:21)SGSGGNPTNTSGTTR3	Q9NRH2;E7EUC4
ASPTPLASPGK	ASPTPLAS(UniMod:21)PGK2	A0A1B0GTL5
ASQEPSPKPGTEVIPAAPR	ASQEPS(UniMod:21)PKPGTEVIPAAPR3	Q96CP2;I3L1Y9;I3L4I0
ASQGLLSSIENSESDSSEAKEEGSR	ASQGLLSSIENSESDSSEAKEEGS(UniMod:21)R3	Q5UIP0
ASQSPLR	ASQS(UniMod:21)PLR2	A0A1B0GW05
ASQSRPNSSALETLGGEK	ASQS(UniMod:21)RPNS(UniMod:21)SALETLGGEK3	O94804
ASQSSLESSTGPPCIR	ASQSSLES(UniMod:21)STGPPC(UniMod:4)IR3	Q86UR5;A0A8V8TKU9;A0A0C4DFV1;H0YBE7;H0YBU6
ASQSSLESSTGPPCIR	ASQSSLESS(UniMod:21)TGPPC(UniMod:4)IR3	Q86UR5;A0A8V8TKU9;A0A0C4DFV1;H0YBE7;H0YBU6
ASREESWESGR	ASREES(UniMod:21)WESGR3	Q9NQ29;B8ZZ08
ASRVPSSDEEVVEEPQSR	ASRVPS(UniMod:21)S(UniMod:21)DEEVVEEPQSR3	Q9C0C2
ASSASVPAVGASAEGTR	ASS(UniMod:21)ASVPAVGASAEGTR2	Q9BZ23;A0A2R8YFI4;V9GYZ0
ASSASVPAVGASAEGTRR	ASS(UniMod:21)ASVPAVGASAEGTRR3	Q9BZ23;A0A2R8YFI4;V9GYZ0
ASSEGGTAAGAGLDSLHK	ASS(UniMod:21)EGGTAAGAGLDSLHK3	O15143;A0A1W2PNV4;C9JEY1;C9K057
ASSESQIFELNK	ASS(UniMod:21)ESQIFELNK2	Q9BV36;H7C371
ASSFADMMGILK	ASS(UniMod:21)FADMMGILK2	Q9H019;E9PLD2;E9PPF9
ASSFSGISILTR	ASS(UniMod:21)FSGISILTR2	Q9Y2K5;A0A0U1RRA6;B5MCG9;B5MCU0;H0YIX9;H7C0E9
ASSFSGISVLTR	ASS(UniMod:21)FSGISVLTR2	Q15032;A0A804HIA8;H7BZ47;H7C1X4
ASSHSSQTQGGGSVTK	ASS(UniMod:21)HS(UniMod:21)SQTQGGGSVTK3	P02545;A0A6Q8PFJ0;A0A804HL68;H0YAB0;Q3BDU5;Q5TCI8;A0A6Q8PHQ9
ASSLDLNK	ASS(UniMod:21)LDLNK2	Q8NFH8
ASSLEDLVLK	ASS(UniMod:21)LEDLVLK2	Q15477;A0A8V8TL97;A0A8V8TLA2;A0A8V8TN04;H7C4L3;H7C5N0;A0A8V8TLC0;A0A8V8TLR3
ASSLGEIDESSELR	ASS(UniMod:21)LGEIDESSELR2	Q16513
ASSLGEIDESSELR	ASS(UniMod:21)LGEIDESSELR3	Q16513
ASSLNENVDHSALLK	ASS(UniMod:21)LNENVDHSALLK3	Q96SB3
ASSLNFLNK	ASS(UniMod:21)LNFLNK2	Q9H0B6;A8MZ87
ASSLNVLNVGGK	ASS(UniMod:21)LNVLNVGGK2	G3V5R9;H0YG16;H0YJK1
ASSLNVLNVGGK	ASS(UniMod:21)LNVLNVGGK3	G3V5R9;H0YG16;H0YJK1
ASSLPGSLQR	ASS(UniMod:21)LPGS(UniMod:21)LQR2	O75122;A0A0U1RQI6;A0A804HJG7;E3W994;E7ERI8;E7EW49;J3KR49;B3KR06;E7ENG2
ASSLPGSLQR	ASS(UniMod:21)LPGSLQR2	O75122;A0A0U1RQI6;A0A804HJG7;E3W994;E7ERI8;E7EW49;J3KR49;B3KR06;E7ENG2
ASSLSESSPPKAMK	ASS(UniMod:21)LSES(UniMod:21)SPPKAMK3	Q9UHB6;F8VQE1;F8VS07;F8VRN8
ASSLSESSPPK	ASS(UniMod:21)LSESS(UniMod:21)PPK2	Q9UHB6;F8VQE1;F8VS07;F8VRN8
ASSLSESSPPK	ASS(UniMod:21)LSESSPPK2	Q9UHB6;F8VQE1;F8VS07;F8VRN8
ASSPAESSPEDSGYMR	ASS(UniMod:21)PAESS(UniMod:21)PEDSGYMR3	Q9Y4H2
ASSPAQCVTPVQTVV	ASS(UniMod:21)PAQC(UniMod:4)VTPVQTVV2	Q13614;A0A6Q8PHL9;A0A6Q8PGS5;A0A6Q8PHS7
ASSPAQCVTPVQTVV	ASS(UniMod:21)PAQC(UniMod:4)VTPVQTVV3	Q13614;A0A6Q8PHL9;A0A6Q8PGS5;A0A6Q8PHS7
ASSPFRR	ASS(UniMod:21)PFRR2	Q14978;A0A0A0MRM9
ASSPGYIDSPTYSR	ASS(UniMod:21)PGYIDSPTYSR2	O94929;A0A0C4DGA7
ASSPPDRIDIFGR	ASS(UniMod:21)PPDRIDIFGR2	Q9NWB6
ASSPPDRIDIFGR	ASS(UniMod:21)PPDRIDIFGR3	Q9NWB6
ASSPSASSSSSFR	ASS(UniMod:21)PSASSSSSFR2	Q8IXZ2;A0A0J9YYE2
ASSPSLIER	ASS(UniMod:21)PSLIER2	A1L170
ASSPSPLTIGTPESQR	ASS(UniMod:21)PSPLTIGTPESQR3	Q9NPI6
ASSSGPRSPLDQR	ASS(UniMod:21)SGPRS(UniMod:21)PLDQR3	O14646;A0A087WVF4
ASSTPSSETQEEFVDDFR	ASS(UniMod:21)TPSSETQEEFVDDFR3	P30622;F5H1T5;F5H270;F5H367;F5H6A0;J3KP58
ASSHSSQTQGGGSVTK	ASSHS(UniMod:21)SQTQGGGSVTK3	P02545;A0A6Q8PFJ0;A0A804HL68;H0YAB0;Q3BDU5;Q5TCI8;A0A6Q8PHQ9
ASSLSESSPPKAMK	ASSLSES(UniMod:21)SPPKAMK3	Q9UHB6;F8VQE1;F8VS07;F8VRN8
ASSLSESSPPK	ASSLSESS(UniMod:21)PPK2	Q9UHB6;F8VQE1;F8VS07;F8VRN8
ASSNKDFTPNR	ASSNKDFT(UniMod:21)PNR3	Q7Z6E9;A0A2R8Y880
ASSPAESSPEDSGYMR	ASSPAESS(UniMod:21)PEDSGYMR2	Q9Y4H2
ASSPAESSPEDSGYMR	ASSPAESS(UniMod:21)PEDSGYMR3	Q9Y4H2
ASSQVLSESPSQDSLDAFMSEMK	ASSQVLS(UniMod:21)ESPSQDSLDAFMSEMK3	Q9BWU0;A0A087WWF4;A0A8Q3WKX3;A0A8Q3WKX9;A0A8Q3WLG9
ASSRVSGSFPEDSSK	ASSRVS(UniMod:21)GSFPEDSSK3	O15400
ASSSGPRSPLDQR	ASSSGPRS(UniMod:21)PLDQR2	O14646;A0A087WVF4
ASSSGPRSPLDQR	ASSSGPRS(UniMod:21)PLDQR3	O14646;A0A087WVF4
ASSSKESPSPSVR	ASSSKES(UniMod:21)PSPSVR3	Q5T0F9;H0Y517;H7C1U3
ASSSSMKIPLNK	ASSSS(UniMod:21)MKIPLNK3	Q9Y5X1;A0A7P0T8D4;A0A7P0T8S8;A0A7P0T8Z2;A0A7P0TBI9;A0A7P0Z4A2;A0A7P0Z4A5;A0A7P0T8C7;A0A7P0T8Z7
ASSTSTPEPTR	ASSTST(UniMod:21)PEPTR2	Q8N8S7;A0A0U1RRM6;A0A8Q3WLE0
ASTFCGTPDYIAPEILQGLK	AST(UniMod:21)FC(UniMod:4)GTPDYIAPEILQGLK3	Q05655
ASTPDWVSEGPQPGLR	AST(UniMod:21)PDWVSEGPQPGLR3	Q8IVT2
ASTASPCNNNINAATAVALQEPR	ASTAS(UniMod:21)PC(UniMod:4)NNNINAATAVALQEPR3	Q71RC2
ASTFCGTPDYIAPEILQGLK	ASTFC(UniMod:4)GT(UniMod:21)PDYIAPEILQGLK3	Q05655
ASTIFLSKSQTDVR	ASTIFLSKS(UniMod:21)QTDVR3	Q8ND76;Q8N7R7;A0A494C0K2;H7BZD2;R4GN48;R4GNF3
ASTSDYQVISDRQTPK	ASTSDYQVISDRQT(UniMod:21)PK3	Q8NFH5
ASVALTPTAPSR	ASVALTPTAPS(UniMod:21)R2	P28290;E7EUL7;E9PHV5;H7BZ26
ASVLDTSMSAGSGSPSKTVTPK	ASVLDTSMSAGS(UniMod:21)GSPSKTVTPK3	Q9UPQ0;D6RD46;E7EPK0;E9PDJ9;G5EA03;H0Y8P3
ASVLDTSMSAGSGSPSK	ASVLDTSMSAGSGS(UniMod:21)PSK2	Q9UPQ0;D6RD46;E7EPK0;E9PDJ9;G5EA03;H0Y8P3
ASVLDTSMSAGSGSPSK	ASVLDTSMSAGSGS(UniMod:21)PSK3	Q9UPQ0;D6RD46;E7EPK0;E9PDJ9;G5EA03;H0Y8P3
ASVLDTSMSAGSGSPSKTVTPK	ASVLDTSMSAGSGSPS(UniMod:21)KT(UniMod:21)VTPK3	Q9UPQ0;D6RD46;E7EPK0;E9PDJ9;G5EA03;H0Y8P3
ASVSGPNSPSETR	ASVS(UniMod:21)GPNS(UniMod:21)PSETR2	O15344;A0A6Q8PF94;A0A8I5KPB2;A0A8I5KPE0;A0A8I5KR14;C9J453;A0A087X255
ASVSGPNSPSETRR	ASVS(UniMod:21)GPNS(UniMod:21)PSETRR2	O15344;A0A6Q8PF94;A0A8I5KPB2;A0A8I5KPE0;A0A8I5KR14;C9J453;A0A087X255
ASVSGPNSPSETRR	ASVS(UniMod:21)GPNS(UniMod:21)PSETRR3	O15344;A0A6Q8PF94;A0A8I5KPB2;A0A8I5KPE0;A0A8I5KR14;C9J453;A0A087X255
ASVSPMDEPVPDSESPIEK	ASVS(UniMod:21)PMDEPVPDSES(UniMod:21)PIEK3	P46821
ASVSGPNSPSETRR	ASVSGPNS(UniMod:21)PSETRR3	O15344;A0A6Q8PF94;A0A8I5KPB2;A0A8I5KPE0;A0A8I5KR14;C9J453;A0A087X255
ASVSGPNSPSETR	ASVSGPNSPS(UniMod:21)ETR2	O15344;A0A6Q8PF94;A0A8I5KPB2;A0A8I5KPE0;A0A8I5KR14;C9J453;A0A087X255
ASVSPMDEPVPDSESPIEK	ASVSPMDEPVPDS(UniMod:21)ESPIEK3	P46821
ASVSQTSPQSASSPR	ASVSQTS(UniMod:21)PQS(UniMod:21)ASSPR3	Q8TDY2
ASVSQTSPQSASSPR	ASVSQTS(UniMod:21)PQSASS(UniMod:21)PR2	Q8TDY2
ASVSQTSPQSASSPR	ASVSQTS(UniMod:21)PQSASSPR2	Q8TDY2
ASVSQTSPQSASSPR	ASVSQTS(UniMod:21)PQSASSPR3	Q8TDY2
ASYHFSPEELDENTSPLLGDAR	ASYHFSPEELDENTS(UniMod:21)PLLGDAR3	O75410;E5RFM9;E7ET87;E7EVI4;H0YAY0;E5RJU4;R4GMT7
ATAPQTQHVSPMR	AT(UniMod:21)APQTQHVS(UniMod:21)PMR2	P29692;E9PRY8;A0A087X1X7;E9PI39;E9PK01;E9PL12;E9PQ49;E9PQZ1;E9PK06;E9PL71;E9PPR1
ATPPPSPLLSELLK	AT(UniMod:21)PPPS(UniMod:21)PLLSELLK2	H7C127;H7C128;H7C179
ATPPPSPLLSELLKK	AT(UniMod:21)PPPS(UniMod:21)PLLSELLKK3	H7C127;H7C128;H7C179
ATPPPSPLLSELLK	AT(UniMod:21)PPPSPLLSELLK2	H7C127;H7C128;H7C179
ATAPQTQHVSPMR	ATAPQTQHVS(UniMod:21)PMR2	P29692;E9PRY8;A0A087X1X7;E9PI39;E9PK01;E9PL12;E9PQ49;E9PQZ1;E9PK06;E9PL71;E9PPR1
ATAPQTQHVSPMR	ATAPQTQHVS(UniMod:21)PMR3	P29692;E9PRY8;A0A087X1X7;E9PI39;E9PK01;E9PL12;E9PQ49;E9PQZ1;E9PK06;E9PL71;E9PPR1
ATAPQTQHVSPMRQVEPPAK	ATAPQTQHVS(UniMod:21)PMRQVEPPAK3	P29692;E9PRY8;A0A087X1X7;E9PI39;E9PK01;E9PL12;E9PQ49;E9PQZ1;E9PK06;E9PL71;E9PPR1
ATDIPASASPPPVAGVPFFK	ATDIPASAS(UniMod:21)PPPVAGVPFFK3	Q8N1G0;F8WCX2
ATDSDLSSPR	ATDSDLSS(UniMod:21)PR2	Q9BRD0
ATEETGQAQSGQANCQGLSPVSVASK	ATEETGQAQSGQANC(UniMod:4)QGLS(UniMod:21)PVSVASK3	Q9UHF7;E5RFF3;E5RJ97;H0YC29
ATEGSGSMR	ATEGSGS(UniMod:21)MR2	O94874
ATENDIYNFFSPLNPVR	ATENDIYNFFS(UniMod:21)PLNPVR3	P31943;P52597;E9PCY7;G8JLB6;A0A9L9PY23;A0AAG2UWX3;A0AAG2UY50;H0YBD7
ATFSGSAGR	ATFSGS(UniMod:21)AGR2	Q9Y4H2
ATGDGSSPELPSLER	ATGDGSS(UniMod:21)PELPSLER2	Q9H2Y7;A0A0C4DGM5;H3BS99;H3BSS6
ATGDGSSPELPSLER	ATGDGSS(UniMod:21)PELPSLER3	Q9H2Y7;A0A0C4DGM5;H3BS99;H3BSS6
ATGEPGTFVCTSHLPAAASASPK	ATGEPGTFVC(UniMod:4)TSHLPAAASAS(UniMod:21)PK3	Q8IY33
ATGGLCLLGAYADSDDDDNDVSEK	ATGGLC(UniMod:4)LLGAYADS(UniMod:21)DDDDNDVSEK3	Q8N3X1
ATISDEEIER	ATIS(UniMod:21)DEEIER2	Q9UQN3;A0A087WW88;C9J0A7
ATLLEDQQDPSPSS	ATLLEDQQDPS(UniMod:21)PSS2	Q9HC35;B5MBZ0
ATLSSIR	ATLSS(UniMod:21)IR2	P46779;H0YKD8
ATLSSTSGLDLMSESGEGEISPQR	ATLSSTSGLDLMSESGEGEIS(UniMod:21)PQR3	Q8WWI1;E9PMS6;F8WD26;A0A0A0MTE2;A0A8V8TKQ1;A0AAQ5BIH2;E9PMP7;E9PMT2;H0Y424;H0YDG6;H0YE95;J3KP06
ATLTASPLGAS	ATLTAS(UniMod:21)PLGAS2	Q13111
ATNESEDEIPQLVPIGK	ATNES(UniMod:21)EDEIPQLVPIGK3	O76021;J3QSV6
ATNESEDEIPQLVPIGKK	ATNES(UniMod:21)EDEIPQLVPIGKK3	O76021;J3QSV6
ATPATAPGTSPR	ATPATAPGTS(UniMod:21)PR2	Q96P47;H0Y873
ATPELGSSENSASSPPR	ATPELGSSENSASS(UniMod:21)PPR2	Q9BX63;A0A804HJV4;A0A804HKS0
ATPELGSSENSASSPPR	ATPELGSSENSASS(UniMod:21)PPR3	Q9BX63;A0A804HJV4;A0A804HKS0
ATQASQEY	ATQAS(UniMod:21)QEY2	P16104
ATRPASTSQPDPSPDR	ATRPAS(UniMod:21)TSQPDPS(UniMod:21)PDR3	P20749;H7C0A2
ATRPASTSQPDPSPDR	ATRPASTSQPDPS(UniMod:21)PDR3	P20749;H7C0A2
ATSFEESER	ATS(UniMod:21)FEESER2	Q52LW3;F8VWZ8
ATSNVFAMFDQSQIQEFK	ATS(UniMod:21)NVFAMFDQSQIQEFK3	O14950;P19105;P24844;J3KTJ1;J3QRS3
ATSPEAGGGGGALK	ATS(UniMod:21)PEAGGGGGALK2	Q13233
ATSPEAGGGGGALK	ATS(UniMod:21)PEAGGGGGALK3	Q13233
ATSPKELGCDR	ATS(UniMod:21)PKELGC(UniMod:4)DR3	Q9UHI6;A0A7P0T9T8
ATSPLVSLYPALECR	ATS(UniMod:21)PLVSLYPALEC(UniMod:4)R2	Q96G74;H7BZQ3
ATSPLVSLYPALECR	ATS(UniMod:21)PLVSLYPALEC(UniMod:4)R3	Q96G74;H7BZQ3
ATSPSSSVSGDFDDGHHSVSTPGPSR	ATS(UniMod:21)PSSSVSGDFDDGHHSVSTPGPSR3	Q86U86;A0A9L9PXL4;C9JPI5;E7EVG2;C9J053;C9J409;C9JCJ2;C9JQF1
ATSSSSGSLSATGR	ATS(UniMod:21)SSSGSLSATGR2	Q03252
ATSTATSGFAGAIGQK	ATS(UniMod:21)TATSGFAGAIGQK2	P51659;A0A2R8Y7L2;A0A2R8YD50;A0A804HK65;A0A804HKU2;E7EPL9;E7ET17;A0A804HIR1;E7ER27
ATSTSDMLLK	ATS(UniMod:21)TSDMLLK2	Q9NW64;E5RJW4
ATSACAPISSPK	ATSAC(UniMod:4)APISS(UniMod:21)PK2	Q9UPQ3;A0A0U1RRF1;E7EUN2;H7C0A7;H7C211;X5D293
ATSAGSSPSCSLAGR	ATSAGSS(UniMod:21)PSC(UniMod:4)SLAGR2	Q9BXB5;A0A8V8TM06
ATSEVPGSQASPNPVPGDGLHR	ATSEVPGSQAS(UniMod:21)PNPVPGDGLHR3	Q96GM8
ATSSTQSLAR	ATSS(UniMod:21)TQSLAR2	Q14980;H0YFY6
ATSSHFSASEESMDFLDK	ATSSHFS(UniMod:21)ASEESMDFLDK3	Q9ULU4;A0A087WV57;A0A087WVZ6;A0A087WYS3;H7C4X9
ATSSSSGSLSATGR	ATSSS(UniMod:21)SGS(UniMod:21)LSATGR2	Q03252
ATSSSSGSLSATGR	ATSSSSGS(UniMod:21)LSATGR2	Q03252
ATSTATSGFAGAIGQK	ATSTAT(UniMod:21)SGFAGAIGQK3	P51659;A0A2R8Y7L2;A0A2R8YD50;A0A804HK65;A0A804HKU2;E7EPL9;E7ET17;A0A804HIR1;E7ER27
ATSVALPGWSPSETR	ATSVALPGWS(UniMod:21)PSETR2	Q16513;B1AL79
ATTPADGEEPAPEAEALAAAR	ATT(UniMod:21)PADGEEPAPEAEALAAAR3	Q96S44;Q5JZ02
ATTPPNQGRPDSPVYANLQELK	ATT(UniMod:21)PPNQGRPDS(UniMod:21)PVYANLQELK3	Q8IWW6;Q1RLN5
ATVTPSPVK	ATVT(UniMod:21)PS(UniMod:21)PVK2	Q9H1E3
ATVTPSPVKGK	ATVT(UniMod:21)PS(UniMod:21)PVKGK2	Q9H1E3
ATVTPSPVKGK	ATVT(UniMod:21)PS(UniMod:21)PVKGK3	Q9H1E3
ATVTPSPVK	ATVTPS(UniMod:21)PVK2	Q9H1E3
ATVTPSPVKGK	ATVTPS(UniMod:21)PVKGK2	Q9H1E3
AVAEEDNGSIGEETDSSPGRK	AVAEEDNGSIGEETDSS(UniMod:21)PGRK3	Q13586;A0A8V8TMG1;A0A8V8TMG5;A0A8V8TNW0;A0A8V8TNW5;A0A8V8TP73;E9PNJ4;G0XQ39;H0YDB2
AVAGVMITASHNR	AVAGVMITAS(UniMod:21)HNR2	Q6PCE3
AVAGVMITASHNR	AVAGVMITAS(UniMod:21)HNR3	Q6PCE3
AVAITQSPSSVR	AVAITQS(UniMod:21)PSSVR2	P15822;A0A0D9SFF3;C9JLG1;A0AAQ5BHS1
AVALDSDNISLK	AVALDSDNIS(UniMod:21)LK2	Q8NEY1;A0A0A0MRJ3;A0A8I5KSE4;H0Y6F6
AVASPEATVSQTDENK	AVAS(UniMod:21)PEATVSQTDENK2	Q641Q2;Q9Y4E1;A0A087WYF6;E7ESD2;F8W7U3;J3KP36
AVASPEATVSQTDENK	AVAS(UniMod:21)PEATVSQTDENK3	Q641Q2;Q9Y4E1;A0A087WYF6;E7ESD2;F8W7U3;J3KP36
AVCSTYLQSR	AVC(UniMod:4)STY(UniMod:21)LQSR2	Q86Z02;Q9H2X6;H7BXX9;J3KP92;Q5SQL3
AVDITTPK	AVDITT(UniMod:21)PK2	O75475
AVDSSSEEIEVEVPVVDRR	AVDS(UniMod:21)SSEEIEVEVPVVDRR3	Q9Y6X4;D6RB01
AVEESSDEER	AVEES(UniMod:21)S(UniMod:21)DEER2	Q9BW71
AVEESSDEERQR	AVEES(UniMod:21)S(UniMod:21)DEERQR3	Q9BW71
AVEESSDEER	AVEESS(UniMod:21)DEER2	Q9BW71
AVEFSSGAKSPSK	AVEFS(UniMod:21)SGAKSPSK3	P25054;A0AAQ5BGJ9;R4GMU6
AVGMPSPVSPK	AVGMPS(UniMod:21)PVS(UniMod:21)PK2	Q9UHB7
AVGMPSPVSPK	AVGMPSPVS(UniMod:21)PK2	Q9UHB7
AVGSPLCVPAR	AVGS(UniMod:21)PLC(UniMod:4)VPAR2	Q9NYZ3
AVHSSWQAPPSLNQPVS	AVHSSWQAPPS(UniMod:21)LNQPVS3	E5RFT0;E5RJS0
AVIVSSPK	AVIVSS(UniMod:21)PK2	Q14966
AVLSDSPQLSEGK	AVLSDS(UniMod:21)PQLSEGK2	Q7Z4H7;Q5SYF9;Q5VY60
AVLSDSPQLSEGK	AVLSDS(UniMod:21)PQLSEGK3	Q7Z4H7;Q5SYF9;Q5VY60
AVPIAVADEGESESEDDDLKPR	AVPIAVADEGES(UniMod:21)ES(UniMod:21)EDDDLKPR3	Q9Y2K6
AVPIAVADEGESESEDDDLKPR	AVPIAVADEGES(UniMod:21)ESEDDDLKPR3	Q9Y2K6
AVPKEDIYSGGGGGGSR	AVPKEDIYSGGGGGGS(UniMod:21)R3	Q13151
AVPMAPAPASPGSSNDSSAR	AVPMAPAPAS(UniMod:21)PGSSNDSSAR3	Q66K74
AVPPVSPELR	AVPPVS(UniMod:21)PELR2	Q96JM3
AVPVESPVQK	AVPVES(UniMod:21)PVQK2	Q8TB61
AVPVESPVQKV	AVPVES(UniMod:21)PVQKV2	Q8TB61
AVQEKSSSPPPR	AVQEKSS(UniMod:21)S(UniMod:21)PPPR3	Q9Y2W1;A0A3B3ITZ9
AVSEEQQPALK	AVS(UniMod:21)EEQQPALK2	Q8NE71;A0A0G2JJB9;F5GYK6;Q5STZ8
AVSLDSPVSVGSSPPVK	AVS(UniMod:21)LDSPVSVGSS(UniMod:21)PPVK3	Q9Y6Q9
AVSLDSPVSVGSSPPVK	AVS(UniMod:21)LDSPVSVGSSPPVK2	Q9Y6Q9
AVSLDSPVSVGSSPPVK	AVS(UniMod:21)LDSPVSVGSSPPVK3	Q9Y6Q9
AVSMDNSNK	AVS(UniMod:21)MDNSNK2	O43524
AVSMDNSNKYTK	AVS(UniMod:21)MDNSNKYTK3	O43524
AVSPAPQSSSR	AVS(UniMod:21)PAPQSSSR2	Q9P275
AVSPAVPFSR	AVS(UniMod:21)PAVPFSR2	Q96RK0;I3L2J0
AVSPPHLDGPPSPR	AVS(UniMod:21)PPHLDGPPS(UniMod:21)PR3	P29590;H3BRN3;H3BT57;H3BUJ5;H3BVD2
AVSPPPSPRASPVAALK	AVS(UniMod:21)PPPS(UniMod:21)PRAS(UniMod:21)PVAALK3	O15417;H9KVB4
AVSPSNPK	AVS(UniMod:21)PSNPK2	Q14244;A0A087WZ40
AVSEGCASEDEVEGEA	AVSEGC(UniMod:4)AS(UniMod:21)EDEVEGEA2	Q9BYX2
AVSTVVVTTAPSPK	AVSTVVVTTAPS(UniMod:21)PK2	Q6P4R8
AVTPSSEAK	AVT(UniMod:21)PSSEAK2	Q99700;A0A2R8Y5A6;A0A5F9ZHH4;A0A5F9ZHW5;A0A5F9ZHX3;A0A5F9ZI57;F8VQP2;A0A2R8Y7E6;A0A2R8Y7P6;A0A2R8YDM9;F8W0B5;H0YH87;V9GY86
AVTPVPTK	AVT(UniMod:21)PVPTK2	Q6PKG0;A0A0B4J210;A0A8I5KSP1;A0A8I5KWU3;E5RH50;H0YBW1
AVTPVPTKTEEVSNLK	AVT(UniMod:21)PVPTKTEEVSNLK2	Q6PKG0;A0A0B4J210;A0A8I5KSP1;A0A8I5KWU3;E5RH50;H0YBW1
AVTPVPTKTEEVSNLK	AVT(UniMod:21)PVPTKTEEVSNLK3	Q6PKG0;A0A0B4J210;A0A8I5KSP1;A0A8I5KWU3;E5RH50;H0YBW1
AVTIANSPSKPSEK	AVTIANS(UniMod:21)PSKPSEK2	Q8NEF9
AVTIANSPSKPSEK	AVTIANS(UniMod:21)PSKPSEK3	Q8NEF9
AVVLPGGTATSPK	AVVLPGGT(UniMod:21)ATSPK2	Q8N1G0;F8WCX2;H0Y5I5
AVVSPPKFVFGSESVK	AVVS(UniMod:21)PPKFVFGSESVK3	P49792;A6NKT7;P0DJD0;P0DJD1;Q7Z3J3;A0A286YES2;A0A8V8TLN4;A0A8V8TMN6;A0A8V8TMX6;F8VYC4;J3KNE0
AVVVSPKEENK	AVVVS(UniMod:21)PKEENK2	O75909;G3V5E1
AVVVSPKEENK	AVVVS(UniMod:21)PKEENK3	O75909;G3V5E1
AVYIGVHVPFSKESR	AVYIGVHVPFSKES(UniMod:21)R3	Q9Y6M7;C9JRP1;E9PFN4
AWAAALENSSPK	AWAAALENSS(UniMod:21)PK2	Q5VV67;E7EVG6
AWSSTDSDSSNR	AWSS(UniMod:21)TDSDSSNR2	Q9UBL0;A0A804HI65;H7C2X8;H7C3J7
AYSFCGTVEYMAPEVVNR	AYS(UniMod:21)FC(UniMod:4)GTVEYMAPEVVNR3	B4DG22;B7ZB17;E9PGT3;P51812;Q15418;Q9UK32;B1AXG1
AYSFCGTVEYMAPEVVNRR	AYS(UniMod:21)FC(UniMod:4)GTVEYMAPEVVNRR3	B4DG22;B7ZB17;P51812;Q9UK32;B1AXG1
AYSPEYR	AYS(UniMod:21)PEYR2	Q9UDY2;A0A2R8YDH4;A0A1B0GTW1;A0A3B3IRI3;A0A3B3IRV6;A0A3B3ISF1;A0A3B3ISZ5;A0A3B3IT83;A0A3B3ITE1;A0A3B3IU51
AYSSFGGGR	AYSS(UniMod:21)FGGGR2	Q15056;A0A7I2V385;A0A7I2V4V9
AYSSFGGGRGSR	AYSSFGGGRGS(UniMod:21)R2	Q15056;A0A7I2V385
AYSSFGGGRGSR	AYSSFGGGRGS(UniMod:21)R3	Q15056;A0A7I2V385
AYTHQVVTR	AYT(UniMod:21)HQVVTR2	P50613;D6R9G1;D6RAD4;D6REC6
AYTTGSPGSR	AYTTGS(UniMod:21)PGSR2	Q6ZS17;A0A0A0MTL6;H3BMG9;H3BSV5
CAAPRPPSSSPEQR	C(UniMod:4)AAPRPPSSS(UniMod:21)PEQR3	Q5H9R7;E9PKF6;E9PQP7;H0YEN2;H7BXH2
CALQNSPR	C(UniMod:4)ALQNS(UniMod:21)PR2	Q5TAX3;E9PKY2;E9PRG2;X6R5G7
CAPSAGSPAAAVGR	C(UniMod:4)APSAGS(UniMod:21)PAAAVGR2	Q7L2J0
CCSPPNELGFR	C(UniMod:4)C(UniMod:4)S(UniMod:21)PPNELGFR2	Q9BYW2;A0A1W2PPX9;A0A8I5KV15;H7C3H4;C9JG86;H7BXT4;H7BZ93
CDGDASPPSPAR	C(UniMod:4)DGDAS(UniMod:21)PPS(UniMod:21)PAR2	Q14493;E7EUV9;F8W8D3
CDGDASPPSPAR	C(UniMod:4)DGDAS(UniMod:21)PPSPAR2	Q14493;E7EUV9;F8W8D3
CDGDASPPSPAR	C(UniMod:4)DGDASPPS(UniMod:21)PAR2	Q14493;E7EUV9;F8W8D3
CDILVQEELLASPK	C(UniMod:4)DILVQEELLAS(UniMod:21)PK2	Q96JM3
CDILVQEELLASPK	C(UniMod:4)DILVQEELLAS(UniMod:21)PK3	Q96JM3
CDSADLR	C(UniMod:4)DS(UniMod:21)ADLR2	Q9NYF8;E9PK09;E9PK91;E9PKI6;E9PQN2
CDSSPDSAEDVR	C(UniMod:4)DSSPDS(UniMod:21)AEDVR2	P02765
CDSSPDSAEDVRK	C(UniMod:4)DSSPDS(UniMod:21)AEDVRK2	P02765
CDSSPDSAEDVRK	C(UniMod:4)DSSPDS(UniMod:21)AEDVRK3	P02765
CENTPLIGRESPPPSYTSSMR	C(UniMod:4)ENTPLIGRES(UniMod:21)PPPSYTS(UniMod:21)SMR3	Q9C0H2
CENTPLIGRESPPPSYTSSMR	C(UniMod:4)ENTPLIGRES(UniMod:21)PPPSYTSSMR3	Q9C0H2
CETSPPSSPR	C(UniMod:4)ETS(UniMod:21)PPSS(UniMod:21)PR2	Q13136;O75335;A0A2R8Y7R9;A0A8J8YUZ5;A0A8I5QJ45;A0AAG2UWI0;A0AAG2UWS2;A0AAG2UWZ2;B1APN9;H0YD72;H0YDW2;M0QZB5
CETSPPSSPR	C(UniMod:4)ETS(UniMod:21)PPSSPR2	Q13136;O75335;A0A2R8Y7R9;A0A8J8YUZ5;A0A8I5QJ45;A0AAG2UWI0;A0AAG2UWS2;A0AAG2UWZ2;B1APN9;H0YD72;H0YDW2;M0QZB5
CETSASELER	C(UniMod:4)ETSAS(UniMod:21)ELER2	P41440;H3BTQ3
CFRSVSPER	C(UniMod:4)FRS(UniMod:21)VS(UniMod:21)PER2	Q14966;A0A096LNQ0;A0A096LNR2;A0A096LNX0;A0A096LPB4;A0A096LPI0
CFRSVSPER	C(UniMod:4)FRS(UniMod:21)VS(UniMod:21)PER3	Q14966;A0A096LNQ0;A0A096LNR2;A0A096LNX0;A0A096LPB4;A0A096LPI0
CGGPGDASPR	C(UniMod:4)GGPGDAS(UniMod:21)PR2	P30291;A0A7P0TBN9
CGGVEQASSSPR	C(UniMod:4)GGVEQASSS(UniMod:21)PR2	Q5VZL5;H7C1I7
CGGVEQASSSPR	C(UniMod:4)GGVEQASSS(UniMod:21)PR3	Q5VZL5;H7C1I7
CGSPSDSSTTEEMEVAVSK	C(UniMod:4)GS(UniMod:21)PSDSSTTEEMEVAVSK3	P31751;M0R0P9;C9JHS6;J3QKW1;J3QLS6;M0QZK3;M0R275
CGSSEDLHDSVR	C(UniMod:4)GS(UniMod:21)S(UniMod:21)EDLHDSVR2	Q7Z4V5
CGSSEDLHDSVR	C(UniMod:4)GS(UniMod:21)S(UniMod:21)EDLHDSVR3	Q7Z4V5
CGSSEDLHDSVR	C(UniMod:4)GS(UniMod:21)SEDLHDSVR3	Q7Z4V5
CIFMSETQSSPTK	C(UniMod:4)IFMSETQSS(UniMod:21)PTK2	O75928;A0A087WUY7;B4DGW0
CIFMSETQSSPTK	C(UniMod:4)IFMSETQSS(UniMod:21)PTK3	O75928;A0A087WUY7;B4DGW0
CISPEGVNGNR	C(UniMod:4)IS(UniMod:21)PEGVNGNR2	Q8N568;G5E9L9;A0A0U1RR70
CLESPVGK	C(UniMod:4)LES(UniMod:21)PVGK2	A0A5F9W493;E7ETM0
CLPTSDSSPEPQQPPEDR	C(UniMod:4)LPT(UniMod:21)SDSSPEPQQPPEDR3	Q9UPN4;I3L2J8
CLSDPGPHPEPGEGEPFFPK	C(UniMod:4)LS(UniMod:21)DPGPHPEPGEGEPFFPK3	P19634
CLSETHGEREPCK	C(UniMod:4)LS(UniMod:21)ETHGEREPC(UniMod:4)K3	O00257
CLSPDDSTVK	C(UniMod:4)LS(UniMod:21)PDDSTVK2	P78559;E9PGC8
CPARLSDSENEEPSR	C(UniMod:4)PARLS(UniMod:21)DSENEEPSR3	Q8NCN4
CPQPPQEQQQLNGLISPELR	C(UniMod:4)PQPPQEQQQLNGLIS(UniMod:21)PELR3	Q147X3
CQSLTEDLEFRK	C(UniMod:4)QS(UniMod:21)LTEDLEFRK3	P20700;A0A0D9SFE5;E9PBF6
CQSVSSAGELETENYER	C(UniMod:4)QSVSS(UniMod:21)AGELETENYER3	Q96RS0
CQTAEADSESDHEVPEPESEMK	C(UniMod:4)QTAEADS(UniMod:21)ES(UniMod:21)DHEVPEPESEMK3	Q9BPX3
CQTAEADSESDHEVPEPESEMK	C(UniMod:4)QTAEADSES(UniMod:21)DHEVPEPESEMK3	Q9BPX3
CRSPGMLEPLGSSR	C(UniMod:4)RS(UniMod:21)PGMLEPLGSSR2	Q9UQ35;I3L3Q8
CRSPGMLEPLGSSR	C(UniMod:4)RS(UniMod:21)PGMLEPLGSSR3	Q9UQ35;I3L3Q8
CSLHSASPASVR	C(UniMod:4)S(UniMod:21)LHSAS(UniMod:21)PASVR3	Q9P206
CSPEKDGLGSSPR	C(UniMod:4)S(UniMod:21)PEKDGLGS(UniMod:21)SPR3	P52569;A0A1W2PR06;A0A9H4ATX5
CSPEKDGLGSSPR	C(UniMod:4)S(UniMod:21)PEKDGLGSSPR2	P52569;A0A1W2PR06;A0A9H4ATX5
CSPEKDGLGSSPR	C(UniMod:4)S(UniMod:21)PEKDGLGSSPR3	P52569;A0A1W2PR06;A0A9H4ATX5
CSPPSFTYK	C(UniMod:4)S(UniMod:21)PPSFTYK2	P28290;E7EUL7;E9PHV5
CSPSESPLMEK	C(UniMod:4)S(UniMod:21)PSES(UniMod:21)PLMEK2	Q8WUM9
CSPTVAFVEFPSSPQLK	C(UniMod:4)S(UniMod:21)PTVAFVEFPS(UniMod:21)SPQLK3	Q9UPQ0;D6RD46;E7EPK0;E9PDJ9;G5EA03;H0Y8P3
CSPTVAFVEFPSSPQLK	C(UniMod:4)S(UniMod:21)PTVAFVEFPSSPQLK3	Q9UPQ0;D6RD46;E7EPK0;E9PDJ9;G5EA03;H0Y8P3
CSASPPLR	C(UniMod:4)SAS(UniMod:21)PPLR2	P46013
CSATPSAQVKPIVSASPPSR	C(UniMod:4)SATPSAQVKPIVSAS(UniMod:21)PPSR3	Q96EV2;H0Y3K4
CSDNSSYEEPLSPISASSSTSR	C(UniMod:4)SDNSSYEEPLS(UniMod:21)PISASSSTSR3	Q8IXK0;A0A0A0MSI2;A0A994J5J9
CSDSQSWEDIAPEIEPCAENR	C(UniMod:4)SDS(UniMod:21)QSWEDIAPEIEPC(UniMod:4)AENR3	Q12888;A6NNK5;C9JXV0;H7C3N7
CSGPGLSPGMVR	C(UniMod:4)SGPGLS(UniMod:21)PGMVR2	P21333;Q60FE5
CSGPGLSPGMVR	C(UniMod:4)SGPGLS(UniMod:21)PGMVR3	P21333;Q60FE5
CSPEKDGLGSSPR	C(UniMod:4)SPEKDGLGS(UniMod:21)SPR3	P52569;A0A1W2PR06;A0A9H4ATX5
CSPSESPLMEK	C(UniMod:4)SPSES(UniMod:21)PLMEK2	Q8WUM9
CSSEQMPCPHPAEVPEVR	C(UniMod:4)SS(UniMod:21)EQMPC(UniMod:4)PHPAEVPEVR3	P31629;A0A994J481
CSSLGDLLGEGPR	C(UniMod:4)SS(UniMod:21)LGDLLGEGPR2	Q8TD55
CSSVTGVQR	C(UniMod:4)SS(UniMod:21)VTGVQR2	O60343;A0A3B3IRT3
CSSSSGGGSSGDEDGLELDGAPGGGK	C(UniMod:4)SSS(UniMod:21)SGGGSS(UniMod:21)GDEDGLELDGAPGGGK3	Q9P258
CSSSSGGGSSGDEDGLELDGAPGGGK	C(UniMod:4)SSSS(UniMod:21)GGGSSGDEDGLELDGAPGGGK3	Q9P258
CSSSSGGGSSGDEDGLELDGAPGGGKR	C(UniMod:4)SSSSGGGS(UniMod:21)S(UniMod:21)GDEDGLELDGAPGGGKR3	Q9P258
CSSSSGGGSSGDEDGLELDGAPGGGKR	C(UniMod:4)SSSSGGGS(UniMod:21)SGDEDGLELDGAPGGGKR3	Q9P258
CSTAGSSPNSVSELSLASLTEK	C(UniMod:4)STAGSS(UniMod:21)PNSVSELSLASLTEK3	Q5M775;A0A7I2V416;A0A7I2V451;A0A7I2V486;A0A7I2YQJ3;A0A7P0TAS3;A0A7P0TBP2;A0A7P0Z4I1;J3QS22;A0A7I2V562;A0A7P0T9K0;A0A7P0TB87
CSTAGSSPNSVSELSLASLTEK	C(UniMod:4)STAGSSPNS(UniMod:21)VSELSLASLTEK3	Q5M775;A0A7I2V416;A0A7I2V451;A0A7I2V486;A0A7I2YQJ3;A0A7P0TAS3;A0A7P0TBP2;A0A7P0Z4I1;J3QS22;A0A7I2V562;A0A7P0T9K0;A0A7P0TB87
CSTGSPSKDVTK	C(UniMod:4)STGS(UniMod:21)PSKDVTK3	Q5SW79;H0Y2V6
CSVCPDYDLCSVCEGK	C(UniMod:4)SVC(UniMod:4)PDYDLC(UniMod:4)S(UniMod:21)VC(UniMod:4)EGK3	Q13501;C9JRJ8;E3W990;E7EMC7;E9PFW8
CSVSLSNVEAR	C(UniMod:4)SVS(UniMod:21)LSNVEAR2	P47712
CSVSLSNVEAR	C(UniMod:4)SVS(UniMod:21)LSNVEAR3	P47712
CTGDFSPSPEK	C(UniMod:4)TGDFSPS(UniMod:21)PEK2	Q5VWN6;A0A2R8YH03;A0A8Q3SI68;A0A8Q3SI84;A0A8V8TMM4;A0A8V8TMN1
CTSPRSSDTEENVK	C(UniMod:4)TS(UniMod:21)PRSS(UniMod:21)DTEENVK3	P01106;A0A494C1T8
CVGAELEYDSEHSDWHGFD	C(UniMod:4)VGAELEYDS(UniMod:21)EHSDWHGFD3	Q9GZN8;H7BYU9
CVLPEEDSGELAKPK	C(UniMod:4)VLPEEDS(UniMod:21)GELAKPK3	Q9Y3F4
CVSAPDLTIEK	C(UniMod:4)VS(UniMod:21)APDLTIEK2	Q8NCN4
CVSPIPVSPTSR	C(UniMod:4)VS(UniMod:21)PIPVS(UniMod:21)PTSR2	Q86TC9;A0A087WX60;A0A8J9ASZ5;A0A8I5KWT3
CVSVQTDPTDEIPTK	C(UniMod:4)VS(UniMod:21)VQTDPTDEIPTK2	P18583
CVSVQTDPTDEIPTK	C(UniMod:4)VS(UniMod:21)VQTDPTDEIPTK3	P18583
CVSVQTDPTDEIPTKK	C(UniMod:4)VS(UniMod:21)VQTDPTDEIPTKK3	P18583
CVSPIPVSPTSR	C(UniMod:4)VSPIPVS(UniMod:21)PTSR2	Q86TC9;A0A087WX60;A0A8J9ASZ5;A0A8I5KWT3
DADSQNPDAPEGKR	DADS(UniMod:21)QNPDAPEGKR3	P53621;A0A3B3IS84;A0A3B3ISC6;A0A3B3ISK1;A0A3B3IT15;A0A3B3ITV3;A0A3B3IU89
DAEPPSPTPAGPPR	DAEPPS(UniMod:21)PTPAGPPR2	O43306
DAEPPSPTPAGPPR	DAEPPSPT(UniMod:21)PAGPPR2	O43306
DAEYIYPSLESDDDDPALK	DAEYIYPSLES(UniMod:21)DDDDPALK3	Q9UPP1;A0A8J8YW94;H0Y3N9;H0Y589
DAGDPSPPNK	DAGDPS(UniMod:21)PPNK2	Q9BTA9;A0A0A0MRT2;A0A0A0MSR1;A0A0D9SFY7;A0A494C0B7;A0A494C0C1;A0A494C0S5;A0A7P0TBE3;A0A7P0Z479;A0A8V8TQV5;C9JMU2;C9JVK6;E9PMZ7;J3QTA0
DAGGGSVLKSPSQTPK	DAGGGSVLKS(UniMod:21)PSQTPK3	P35367
DAGGPRPESPVPAGR	DAGGPRPES(UniMod:21)PVPAGR2	Q9BVG9;E9PLE4;E9PS47
DAGGPRPESPVPAGR	DAGGPRPES(UniMod:21)PVPAGR3	Q9BVG9;E9PLE4;E9PS47
DAHDVSPTSTDTEAQLTVER	DAHDVS(UniMod:21)PTS(UniMod:21)TDTEAQLTVER3	Q8IVF2
DAHDVSPTSTDTEAQLTVER	DAHDVS(UniMod:21)PTSTDTEAQLTVER3	Q8IVF2
DALGDSLQVPVSPSSTTSSR	DALGDSLQVPVS(UniMod:21)PSSTTSSR3	Q9Y2D5;C9JVY5
DAMNLSGR	DAMNLS(UniMod:21)GR2	Q9H4A3;F5GWT4;A0A6Q8PFM0
DANSSFFDNSSSPHLLDQLK	DANSSFFDNSSS(UniMod:21)PHLLDQLK3	P49454;A0A9L9PXU7
DAPSLEEVEGHVADGSATEMGTTK	DAPSLEEVEGHVADGS(UniMod:21)ATEMGTTK3	Q15003;C9J470;E9PHA2
DAPSLRSSPGPAPR	DAPSLRSS(UniMod:21)PGPAPR3	Q9H330;H7C0G1
DAPTSPASVASSSSTPSSK	DAPTS(UniMod:21)PASVASSSSTPSSK3	Q04726;H0YKH0;H0YKN8;H0YKT5;H0YL70;H0YLI3;H0YLW9;H0YNT2
DAPVHGSPTGPGAWTASK	DAPVHGS(UniMod:21)PTGPGAWTASK3	Q9BRP1
DAQRLSPIPEEVPK	DAQRLS(UniMod:21)PIPEEVPK3	Q96T23;H0YCN2;H0YER1
DASEETSTSVMQK	DAS(UniMod:21)EETSTSVMQK2	Q9H0W8;M0QX70;M0QYR7;M0QZC7;M0QZH1;M0R2N0
DASEETSTSVMQK	DAS(UniMod:21)EETSTSVMQK3	Q9H0W8;M0QX70;M0QYR7;M0QZC7;M0QZH1;M0R2N0
DASISKGDFQNPGDQEWLK	DAS(UniMod:21)ISKGDFQNPGDQEWLK3	Q1RLN5
DASPINRWSPTR	DAS(UniMod:21)PINRWS(UniMod:21)PTR3	Q13523;H0YDJ3
DASLHGLSQYNSL	DASLHGLSQYNS(UniMod:21)L2	A0A8Q3WKN6;A0A8Q3SIW6
DASSQDCYDIPR	DASS(UniMod:21)QDC(UniMod:4)YDIPR2	Q13480;B7Z3B9;D6RIS0
DATPPVSPINMEDQER	DAT(UniMod:21)PPVS(UniMod:21)PINMEDQER3	P17275
DATPPVSPINMEDQER	DAT(UniMod:21)PPVSPINMEDQER3	P17275
DCDPGSPR	DC(UniMod:4)DPGS(UniMod:21)PR2	Q00341;A0A024R4E5;H0Y394
DCGSTGAGTDNDPNIYFLIQK	DC(UniMod:4)GS(UniMod:21)TGAGTDNDPNIYFLIQK3	Q5T5X7
DCLIEDSDDEAGQS	DC(UniMod:4)LIEDS(UniMod:21)DDEAGQS2	Q2VPK5;H3BSW6;H3BPG4
DCLIEDSDDEAGQS	DC(UniMod:4)LIEDS(UniMod:21)DDEAGQS3	Q2VPK5;H3BSW6;H3BPG4
DCLNVLNKSNEGK	DC(UniMod:4)LNVLNKS(UniMod:21)NEGK3	Q99471
DCRSPGLLDTTPIR	DC(UniMod:4)RS(UniMod:21)PGLLDTTPIR3	Q8IY92
DCRTPLGASLDEQSSSTLK	DC(UniMod:4)RT(UniMod:21)PLGAS(UniMod:21)LDEQSSSTLK3	P28290;E9PHV5
DCSPSSPLKLDAR	DC(UniMod:4)SPSS(UniMod:21)PLKLDAR3	Q9Y485;F5H269
DCSYGAVTSPTSTLESR	DC(UniMod:4)SYGAVT(UniMod:21)SPTSTLESR3	Q9HCD6;A0A8I5KXR5;J3KRP9
DCSYGAVTSPTSTLESR	DC(UniMod:4)SYGAVTS(UniMod:21)PTSTLESR3	Q9HCD6;A0A8I5KXR5;J3KRP9
DDATPVRDEPMDAESITFK	DDAT(UniMod:21)PVRDEPMDAESITFK3	Q7Z6E9;A0A2R8Y880;H3BSK8
DDDDIDLFGSDDEEESEEAKR	DDDDIDLFGS(UniMod:21)DDEEESEEAKR3	P24534;C9JZW3
DDGSSMSFYVRPSPAK	DDGSSMSFYVRPS(UniMod:21)PAK3	Q9NYB0;A0A590UJT3
DDGVFVQEVTQNSPAAR	DDGVFVQEVTQNS(UniMod:21)PAAR3	Q09666;E9PJC6;E9PJZ0;E9PKR9;E9PLK4;E9PQE3
DDGYSTKDSYSSR	DDGYSTKDS(UniMod:21)YSSR3	P38159;Q96E39;H0Y6E7;H3BT71;H3BUY5
DDHSASRQPEYR	DDHS(UniMod:21)ASRQPEYR3	Q8NEY8;B7Z8L1;F8VPY7;F8VWU8;F8W0Q9;F8WF16;F8VP48
DDKHGSYEDAVHSGALND	DDKHGS(UniMod:21)YEDAVHSGALND3	P17987;E7EQR6;F5H282
DDSFDSLDSFGSR	DDS(UniMod:21)FDSLDSFGSR2	Q9UPQ0;D6RD46;D6R8Y0;D6RJ93;E7EPK0;E9PDJ9;G5EA03;H0Y8P3;Q6NVB9
DDSLDLSPQGR	DDSLDLS(UniMod:21)PQGR2	Q14669;A0A6Q8PGG9;A0A6Q8PHK0;A0A994J4J0;A0A994J4J6;A0A994J569;A0A994J755;C9JLD7;H7C1L9
DDSLDLSPQGRLSDVLK	DDSLDLSPQGRLS(UniMod:21)DVLK3	Q14669;A0A6Q8PGG9;A0A6Q8PHK0;A0A994J4J0;A0A994J4J6;A0A994J569;A0A994J755;C9JLD7;H7C1L9
DEASSVTR	DEASS(UniMod:21)VTR2	Q86VM9;E7ERS3
DEDMLYSPELAQR	DEDMLYS(UniMod:21)PELAQR3	Q9Y2W2
DEEQSEADAGSGPPTPGPTTLGPK	DEEQS(UniMod:21)EADAGS(UniMod:21)GPPTPGPTTLGPK3	Q6ZRS2;A0A0C4DFX4;A0A087X0E3
DEEQSEADAGSGPPTPGPTTLGPK	DEEQSEADAGS(UniMod:21)GPPT(UniMod:21)PGPTTLGPK3	Q6ZRS2;A0A0C4DFX4;A0A087X0E3
DEEQSEADAGSGPPTPGPTTLGPK	DEEQSEADAGS(UniMod:21)GPPTPGPTTLGPK3	Q6ZRS2;A0A0C4DFX4;A0A087X0E3
DEILPTTPISEQK	DEILPTT(UniMod:21)PISEQK2	P23396;E9PL09;E9PPU1;E9PSF4;H0YEU2
DEILPTTPISEQK	DEILPTT(UniMod:21)PISEQK3	P23396;E9PL09;E9PPU1;E9PSF4;H0YEU2
DELHIVEAEAMNYEGSPIK	DELHIVEAEAMNYEGS(UniMod:21)PIK3	P06748;A0A7I2V2X9;A0A7I2V3U2;A0A7I2V433;A0A7I2V4G8;A0A7I2V5S2;A0A7I2YQC0;A0A7I2V3G5;A0A7I2V579
DELTESPKYIQK	DELTES(UniMod:21)PKYIQK3	Q8NC51
DENPFASLTATSQPIAAAARSPDR	DENPFASLTATS(UniMod:21)QPIAAAARSPDR3	O95155
DEPPPASQSTSQDCSQALKQSP	DEPPPASQSTSQDC(UniMod:4)SQALKQS(UniMod:21)P3	Q5JRA6
DFATPSLHTSDQSPGK	DFATPSLHTSDQS(UniMod:21)PGK3	Q63HN8;A0A0A0MTC1;A0A0A0MTR7
DFDIAEQNESSDEESLRK	DFDIAEQNES(UniMod:21)S(UniMod:21)DEESLRK3	Q96KC8
DFDIAEQNESSDEESLRK	DFDIAEQNES(UniMod:21)SDEESLRK3	Q96KC8
DFDSSEDEKHSK	DFDS(UniMod:21)S(UniMod:21)EDEKHSK3	P46100;A0A096LNL9;A0A096LNW1
DFQDYMEPEEGCQGSPQR	DFQDYMEPEEGC(UniMod:4)QGS(UniMod:21)PQR3	O43237;B4E2E0;H3BUM4
DFQDYMEPEEGCQGSPQRR	DFQDYMEPEEGC(UniMod:4)QGS(UniMod:21)PQRR3	O43237;B4E2E0;H3BUM4
DFQEYVEPGEDFPASPQR	DFQEYVEPGEDFPAS(UniMod:21)PQR3	Q9Y6G9;C9JGM7;E9PHI6
DFQEYVEPGEDFPASPQRR	DFQEYVEPGEDFPAS(UniMod:21)PQRR3	Q9Y6G9;C9JGM7;E9PHI6
DFSASYFSGEQEVTPSR	DFSASYFSGEQEVT(UniMod:21)PSR3	P49454;A0A9L9PXU7
DFTPVCTTELGR	DFT(UniMod:21)PVC(UniMod:4)TTELGR2	P30041
DFTPVCTTELGR	DFT(UniMod:21)PVC(UniMod:4)TTELGR3	P30041
DGAVNGPSVVGDQTPIEPQTSIER	DGAVNGPSVVGDQT(UniMod:21)PIEPQTSIER3	P49321
DGDGVPGGGPLSPAR	DGDGVPGGGPLS(UniMod:21)PAR2	Q92888;A0A8V8TMH9;A0A9L9PYI1;M0QZR4
DGDKSPMSSLQISNEK	DGDKS(UniMod:21)PMSSLQISNEK3	Q9UER7;B4E1C1
DGDMHSSSLTVECSK	DGDMHSSS(UniMod:21)LTVEC(UniMod:4)SK3	Q12888;A6NNK5;C9JXV0
DGEQSPNVSLMQR	DGEQS(UniMod:21)PNVSLMQR2	Q58WW2;F2Z305
DGEQSPNVSLMQR	DGEQS(UniMod:21)PNVSLMQR3	Q58WW2;F2Z305
DGGAASPATEGR	DGGAAS(UniMod:21)PATEGR2	Q7Z460;F8WA11;A0A8V8TLP7;A0A8V8TQK9;A0A8V8TRF6;H0Y5T1
DGGGLAPPPGSCSPSLSPSSNR	DGGGLAPPPGSC(UniMod:4)SPS(UniMod:21)LSPSSNR3	P10276;A8MUP8
DGGRSSPGGQDEGGFMAQGK	DGGRSS(UniMod:21)PGGQDEGGFMAQGK3	P49023;A0A1B0GTU4;F5GZ78;A0A1B0GV30
DGGSGNSTIIVSR	DGGS(UniMod:21)GNS(UniMod:21)TIIVSR2	Q7Z6Z7;A0A994J483
DGGSGNSTIIVSR	DGGS(UniMod:21)GNSTIIVSR2	Q7Z6Z7;A0A994J483
DGGSGNSTIIVSR	DGGS(UniMod:21)GNSTIIVSR3	Q7Z6Z7;A0A994J483
DGHATDEEKLASTSCGQK	DGHAT(UniMod:21)DEEKLASTSC(UniMod:4)GQK3	O75410;E5RFM9;E7ET87;E7EVI4;H0YAY0;H0YBT8;A0A0C4DGD3;A0A0C4DGD5;R4GMT7
DGKSPTVPCLQEEAGEPLGGK	DGKS(UniMod:21)PTVPC(UniMod:4)LQEEAGEPLGGK3	A1L390;A0A0U1RR71;A0A8C8NWT4;G3V311
DGLGSSPR	DGLGSS(UniMod:21)PR2	P52569;A0A1W2PR06;A0A9H4ATX5
DGLHFLPHASSSAQSPCGSPGMK	DGLHFLPHASSSAQS(UniMod:21)PC(UniMod:4)GS(UniMod:21)PGMK3	Q3V6T2;A0A2R8Y4W8;A0A2R8Y4X4;A0A2R8Y6B2;A0A2R8Y846;A0A2R8YD81;A0A2R8YG52;A0A2R8YG73;A0A2R8YGU1;A0A2U3TZV9
DGLNDDDFEPYLSPQAR	DGLNDDDFEPYLS(UniMod:21)PQAR3	Q9Y5A9;S4R3J8
DGLNQTTIPVSPPSTTKPSR	DGLNQTTIPVS(UniMod:21)PPSTTKPSR3	Q71RC2;X6RLN4
DGLRNPETASEPLSEPESQR	DGLRNPETAS(UniMod:21)EPLS(UniMod:21)EPESQR3	Q7L4E1
DGLRNPETASEPLSEPESQR	DGLRNPETASEPLS(UniMod:21)EPESQR3	Q7L4E1
DGMDNQGGYGSVGR	DGMDNQGGYGS(UniMod:21)VGR2	P31942
DGPEPPSPAK	DGPEPPS(UniMod:21)PAK2	Q9H4Z2
DGPGLERSPGEPGGAAPER	DGPGLERS(UniMod:21)PGEPGGAAPER3	Q96EB6
DGPQTSNSSMK	DGPQTSNSS(UniMod:21)MK2	A0A7P0MRI8;A0A8I5KW09;A0A8I5KXW3
DGPQTSNSSMKLQNAN	DGPQTSNSS(UniMod:21)MKLQNAN2	A0A7P0MRI8;A0A8I5KW09;A0A8I5KXW3
DGPSSAPATPTKAPYSPTTSK	DGPSS(UniMod:21)APAT(UniMod:21)PTKAPYSPTTSK3	Q96JH7
DGPSSAPATPTK	DGPSS(UniMod:21)APATPTK2	Q96JH7
DGQDAIAQSPEK	DGQDAIAQS(UniMod:21)PEK2	Q9NWH9;H0YL55;H7BXE3
DGQDAIAQSPEK	DGQDAIAQS(UniMod:21)PEK3	Q9NWH9;H0YL55;H7BXE3
DGQDAIAQSPEKESK	DGQDAIAQS(UniMod:21)PEKESK2	Q9NWH9;H0YL55;H7BXE3
DGQDAIAQSPEKESK	DGQDAIAQS(UniMod:21)PEKESK3	Q9NWH9;H0YL55;H7BXE3
DGQSSPQPSPR	DGQS(UniMod:21)SPQPSPR3	Q5VZK9;A0A0U1RQQ1;A0A8V8TRE2
DGQSSPQPSPR	DGQSS(UniMod:21)PQPSPR2	Q5VZK9;A0A0U1RQQ1;A0A8V8TRE2
DGQVINETSQHHDDLE	DGQVINETS(UniMod:21)QHHDDLE3	P08670
DGSFGEGLTMK	DGS(UniMod:21)FGEGLTMK2	Q9ULT0;G5E9G4
DGSIDLVINLPNNNTK	DGS(UniMod:21)IDLVINLPNNNTK3	P31327
DGSLNQSSGYR	DGS(UniMod:21)LNQSS(UniMod:21)GYR2	P06241;E5RFM0;E5RFM4;E5RFM6;E5RFS5;E5RGM6;E5RGT0;E5RH71;E5RHF7;E5RHX7;E5RI25;E5RIX5;E5RJX7;E5RK23
DGSLNQSSGYR	DGS(UniMod:21)LNQSSGYR2	P06241;E5RFM0;E5RFM4;E5RFM6;E5RFS5;E5RGM6;E5RGT0;E5RH71;E5RHF7;E5RHX7;E5RI25;E5RIX5;E5RJX7;E5RK23
DGSPEAPASPEREEVALSEYK	DGS(UniMod:21)PEAPAS(UniMod:21)PEREEVALSEYK3	P11137;A0A024R3Z1;A0A669KB77
DGSGGASGTLQPSSGGGSSNSRER	DGSGGASGTLQPSSGGGSSNS(UniMod:21)RER3	Q9NYV4;H0YLT2;J3QSD7
DGSGTPSRHSLSGSSPGMK	DGSGT(UniMod:21)PSRHS(UniMod:21)LSGSS(UniMod:21)PGMK3	Q9UQ35;I3L3Q8
DGSISPVSSECSVVER	DGSIS(UniMod:21)PVSSEC(UniMod:4)SVVER2	Q8NCP5;H0YCZ0;H0YEM9;H7BY22
DGSISPVSSECSVVER	DGSIS(UniMod:21)PVSSEC(UniMod:4)SVVER3	Q8NCP5;H0YCZ0;H0YEM9;H7BY22
DGSLASNPYSGDLTK	DGSLASNPY(UniMod:21)SGDLTK2	Q14157;A0AA34QVE6;F8W726;H0Y5H6;H7C2T8;Q5VU79
DGSLASNPYSGDLTK	DGSLASNPYSGDLT(UniMod:21)K3	Q14157;A0AA34QVE6;F8W726;H0Y5H6;H7C2T8;Q5VU79
DGSLNQSSGYR	DGSLNQSS(UniMod:21)GYR2	P06241;E5RFM0;E5RFM4;E5RFM6;E5RFS5;E5RGM6;E5RGT0;E5RH71;E5RHF7;E5RHX7;E5RI25;E5RIX5;E5RJX7;E5RK23
DGSLNQSSGYR	DGSLNQSS(UniMod:21)GYR3	P06241;E5RFM0;E5RFM4;E5RFM6;E5RFS5;E5RGM6;E5RGT0;E5RH71;E5RHF7;E5RHX7;E5RI25;E5RIX5;E5RJX7;E5RK23
DGSSPPLLEK	DGSS(UniMod:21)PPLLEK2	Q6W2J9;H7BZ37;H7C231;H7C2V9;H7BYY2
DGTISEDTIR	DGT(UniMod:21)ISEDTIR2	Q99816;F5H442
DGTSPEEEIEIER	DGTS(UniMod:21)PEEEIEIER2	Q9H501
DGWSLDR	DGWS(UniMod:21)LDR2	Q96T37;A0A087WWP4;A0A494C001;A0A499FJY3
DGWSLDRDR	DGWS(UniMod:21)LDRDR2	Q96T37;A0A087WWP4;A0A494C001;A0A499FJY3
DGWSLDRDR	DGWS(UniMod:21)LDRDR3	Q96T37;A0A087WWP4;A0A494C001;A0A499FJY3
DGYGGSRDSYSSSR	DGYGGSRDS(UniMod:21)YSSSR3	P38159;Q96E39;H3BUY5
DGYGSPHHTPPYGPR	DGYGS(UniMod:21)PHHT(UniMod:21)PPYGPR3	Q8TAP9
DHANYEEDENGDITPIK	DHANYEEDENGDIT(UniMod:21)PIK3	Q99547;H3BSB3;H3BNT4
DHASQLSPVLSR	DHASQLS(UniMod:21)PVLSR3	Q8IXZ2;A0A0J9YYE2
DHFGLEGDEESTMLEDSVSPK	DHFGLEGDEESTMLEDSVS(UniMod:21)PK3	Q9Y490
DHMNASAQGHSPEEPPPPSSA	DHMNASAQGHS(UniMod:21)PEEPPPPSSA3	Q96FH0;K7ENY0
DHSDSDDQMLVAK	DHS(UniMod:21)DS(UniMod:21)DDQMLVAK3	Q9NW75
DHSPPSQGSPGNSAAR	DHS(UniMod:21)PPSQGSPGNSAAR2	Q18PE1;A0A1W2PRA3;A0A2R8Y701
DHSPPSQGSPGNSAAR	DHS(UniMod:21)PPSQGSPGNSAAR3	Q18PE1;A0A1W2PRA3;A0A2R8Y701
DHSPTPSVFNSDEER	DHS(UniMod:21)PTPS(UniMod:21)VFNSDEER3	Q6UN15;A0A994J3I9;A0A994J3J1;A0A994J3K5;A0A994J3L5;A0A994J3M0;A0A994J3P6;A0A994J3R0;A0A994J3R5;A0A994J3S0;A0A994J3S6;A0A994J3T5;A0A994J438;A0A994J442;A0A994J458;A0A994J464;A0A994J474;A0A994J6B4;A0A994J6B8;A0A994J6C9;A0A994J6E0;A0A994J6E2;A0A994J6N5;A0A994J6P0;A0A994J6Q2;A0A994J6R0
DHSPTPSVFNR	DHS(UniMod:21)PTPSVFNR2	A0A994J3K1;A0A994J453;A0A994J469;A0A994J6C6;A0A994J6P8;H0Y8P7
DHSPTPSVFNR	DHS(UniMod:21)PTPSVFNR3	A0A994J3K1;A0A994J453;A0A994J469;A0A994J6C6;A0A994J6P8;H0Y8P7
DHSPTPSVFNSDEER	DHS(UniMod:21)PTPSVFNS(UniMod:21)DEER3	Q6UN15;A0A994J3I9;A0A994J3J1;A0A994J3K5;A0A994J3L5;A0A994J3M0;A0A994J3P6;A0A994J3R0;A0A994J3R5;A0A994J3S0;A0A994J3S6;A0A994J3T5;A0A994J438;A0A994J442;A0A994J458;A0A994J464;A0A994J474;A0A994J6B4;A0A994J6B8;A0A994J6C9;A0A994J6E0;A0A994J6E2;A0A994J6N5;A0A994J6P0;A0A994J6Q2;A0A994J6R0
DHSPTPSVFNSDEERYR	DHS(UniMod:21)PTPSVFNS(UniMod:21)DEERYR3	Q6UN15;A0A994J3I9;A0A994J3J1;A0A994J3K5;A0A994J3L5;A0A994J3M0;A0A994J3P6;A0A994J3R0;A0A994J3R5;A0A994J3S0;A0A994J3S6;A0A994J3T5;A0A994J438;A0A994J442;A0A994J458;A0A994J464;A0A994J474;A0A994J6B4;A0A994J6B8;A0A994J6C9;A0A994J6E0;A0A994J6E2;A0A994J6N5;A0A994J6P0;A0A994J6Q2;A0A994J6R0
DHSPTPSVFNSDEER	DHS(UniMod:21)PTPSVFNSDEER2	Q6UN15;A0A994J3I9;A0A994J3J1;A0A994J3K5;A0A994J3L5;A0A994J3M0;A0A994J3P6;A0A994J3R0;A0A994J3R5;A0A994J3S0;A0A994J3S6;A0A994J3T5;A0A994J438;A0A994J442;A0A994J458;A0A994J464;A0A994J474;A0A994J6B4;A0A994J6B8;A0A994J6C9;A0A994J6E0;A0A994J6E2;A0A994J6N5;A0A994J6P0;A0A994J6Q2;A0A994J6R0
DHSPTPSVFNSDEERYR	DHS(UniMod:21)PTPSVFNSDEERYR3	Q6UN15;A0A994J3I9;A0A994J3J1;A0A994J3K5;A0A994J3L5;A0A994J3M0;A0A994J3P6;A0A994J3R0;A0A994J3R5;A0A994J3S0;A0A994J3S6;A0A994J3T5;A0A994J438;A0A994J442;A0A994J458;A0A994J464;A0A994J474;A0A994J6B4;A0A994J6B8;A0A994J6C9;A0A994J6E0;A0A994J6E2;A0A994J6N5;A0A994J6P0;A0A994J6Q2;A0A994J6R0
DHSDSDDQMLVAK	DHSDS(UniMod:21)DDQMLVAK3	Q9NW75
DHSPTPSVFNSDEER	DHSPT(UniMod:21)PSVFNSDEER3	Q6UN15;A0A994J3I9;A0A994J3J1;A0A994J3K5;A0A994J3L5;A0A994J3M0;A0A994J3P6;A0A994J3R0;A0A994J3R5;A0A994J3S0;A0A994J3S6;A0A994J3T5;A0A994J438;A0A994J442;A0A994J458;A0A994J464;A0A994J474;A0A994J6B4;A0A994J6B8;A0A994J6C9;A0A994J6E0;A0A994J6E2;A0A994J6N5;A0A994J6P0;A0A994J6Q2;A0A994J6R0
DHTPSQELALTQSVGGDSSADR	DHTPS(UniMod:21)QELALTQSVGGDSSADR3	Q86U44;H0YFV6
DHTVSGDEDYCPR	DHTVS(UniMod:21)GDEDYC(UniMod:4)PR2	Q9UIG0
DHTVSGDEDYCPR	DHTVS(UniMod:21)GDEDYC(UniMod:4)PR3	Q9UIG0
DHYQDPVPGITPSSSSR	DHYQDPVPGIT(UniMod:21)PSSSS(UniMod:21)R3	Q7KZ85
DHYQDPVPGITPSSSSR	DHYQDPVPGIT(UniMod:21)PSSSSR3	Q7KZ85
DIDISSPEFK	DIDISS(UniMod:21)PEFK2	Q09666
DIDISSPEFK	DIDISS(UniMod:21)PEFK3	Q09666
DIEISTEEEKDTGDLK	DIEIS(UniMod:21)T(UniMod:21)EEEKDTGDLK3	Q4G0J3;A0A8I5KSZ3;A0A8I5KYN2;A0A8Q3SHF1;A0A8Q3SHH4;A0A8I5KUI4
DIIRQPSEEEIIK	DIIRQPS(UniMod:21)EEEIIK3	Q15121;B1AKZ5
DIKEESDEEEEDDEESGR	DIKEES(UniMod:21)DEEEEDDEESGR3	Q96EV2;A8MTF7;H7BXM6;H7C0H2
DIKFDDSDTEQIAEEGDDNLAK	DIKFDDSDT(UniMod:21)EQIAEEGDDNLAK3	E9PDH4
DISLDSELHDLR	DIS(UniMod:21)LDSELHDLR3	Q15643;H0YJ97
DISGPSPSK	DISGPS(UniMod:21)PSK2	Q96GX9;S4R3D6
DISGPSPSKK	DISGPS(UniMod:21)PSKK2	Q96GX9;S4R3D6
DISGPSPSKK	DISGPSPS(UniMod:21)KK2	Q96GX9;S4R3D6
DISMEIDSPENMMR	DISMEIDS(UniMod:21)PENMMR2	Q16204
DITDPLSLNTCTDEGHVVLASPLK	DITDPLSLNTC(UniMod:4)TDEGHVVLAS(UniMod:21)PLK3	Q7L2J0
DIYLSPDR	DIYLS(UniMod:21)PDR2	Q15696;A0A8I5KRH1;A0A8I5KSD0
DIYLSPDRTGSSFGK	DIYLS(UniMod:21)PDRTGSSFGK3	Q15696;A0A8I5KRH1;A0A8I5KSD0
DKASQEGGDVLGAR	DKAS(UniMod:21)QEGGDVLGAR3	Q5SW96
DKDVTLSPVK	DKDVTLS(UniMod:21)PVK2	Q8NFC6;H0Y9Y2
DKEAIQAYSESLMTSAPK	DKEAIQAYSES(UniMod:21)LMTSAPK3	B7ZKQ9
DKEPFTFSSPASGR	DKEPFTFSS(UniMod:21)PASGR3	Q6P1X5;A0A8I5KSY6;A0A8I5KV60;A0A8I5QJR0;H0YC37
DKEVSDDEAEEK	DKEVS(UniMod:21)DDEAEEK2	P07900;G3V2J8
DKEVSDDEAEEK	DKEVS(UniMod:21)DDEAEEK3	P07900;G3V2J8
DKMEGSDFESSGGR	DKMEGS(UniMod:21)DFESSGGR3	Q8WYH8;A0A1B0GW41;E9PEN0
DKMSSPPSSPQK	DKMSS(UniMod:21)PPSSPQK2	Q9Y2H6;A0A087X1M6;G5E9X3
DKPASSMSDDEMPVLVR	DKPAS(UniMod:21)SMSDDEMPVLVR3	Q05GC8
DKPASSMSDDEMPVLEIPR	DKPASSMS(UniMod:21)DDEMPVLEIPR3	Q96PN7;A0A8Q3SI57
DKPASSMSDDEMPVLVR	DKPASSMS(UniMod:21)DDEMPVLVR3	Q05GC8
DKPTYDEIFYTLSPVNGK	DKPTYDEIFYTLS(UniMod:21)PVNGK3	Q9H4M9;A0A024R571
DKPVYDELFYTLSPINGK	DKPVYDELFYTLS(UniMod:21)PINGK3	Q9H223
DKSDSDTEGLLFSR	DKS(UniMod:21)DSDTEGLLFSR3	Q9H4G0;A0A0C4DH22;A0A1B0GTW6
DKSPSSLLEDAK	DKS(UniMod:21)PSSLLEDAK2	P42684
DKSPSSLLEDAK	DKS(UniMod:21)PSSLLEDAK3	P42684
DKSDSPAIQLR	DKSDS(UniMod:21)PAIQLR2	Q96ST3;A0A994J7C5;A0A994J7C7
DKSDSPAIQLR	DKSDS(UniMod:21)PAIQLR3	Q96ST3;A0A994J7C5;A0A994J7C7
DKSDSDTEGLLFSR	DKSDSDT(UniMod:21)EGLLFSR3	Q9H4G0;A0A0C4DH22;A0A1B0GTW6
DLAGSIIGK	DLAGS(UniMod:21)IIGK2	P61978;A0A994J4E9;A0A994J4S7;A0A994J4U9;A0A994J6U9;A0A994J782;B4DUQ1;S4R359
DLASPLIGRS	DLASPLIGRS(UniMod:21)2	O95067;H0YMP3
DLAVPAALTPR	DLAVPAALT(UniMod:21)PR2	Q8TEM1
DLDESSGVR	DLDES(UniMod:21)SGVR2	Q9P0J7;C9J3I2
DLDITSPELR	DLDITS(UniMod:21)PELR2	P19474
DLDLLASVPSPSSSGSR	DLDLLASVPS(UniMod:21)PSSSGSR2	Q8WU79;A0A087WV97
DLDLLASVPSPSSSGSR	DLDLLASVPS(UniMod:21)PSSSGSR3	Q8WU79;A0A087WV97
DLDRPESQSPK	DLDRPESQS(UniMod:21)PK3	Q8WUA4
DLEFTIYDDDDVSPFLEGLEER	DLEFTIYDDDDVS(UniMod:21)PFLEGLEER3	P25786;F5GX11
DLEGAVSR	DLEGAVS(UniMod:21)R2	Q9H307;G3V579;G3V5F0
DLEGSDIDTR	DLEGS(UniMod:21)DIDTR2	P55060
DLELALSPIHNSSALPTTGR	DLELALS(UniMod:21)PIHNSSALPTTGR3	Q96GX5;A0A087WUU7
DLELPSQEAPSFQGTESPKPCK	DLELPSQEAPSFQGT(UniMod:21)ESPKPC(UniMod:4)K3	Q6PJF5;K7EPV3
DLELPSQEAPSFQGTESPKPCK	DLELPSQEAPSFQGTES(UniMod:21)PKPC(UniMod:4)K3	Q6PJF5;K7EPV3
DLEPGEVPSDSDEDGEHKSHSPR	DLEPGEVPS(UniMod:21)DSDEDGEHKSHS(UniMod:21)PR3	Q96T58
DLESAQSLNR	DLESAQS(UniMod:21)LNR2	P78504
DLESCSDDDNQGSK	DLESC(UniMod:4)S(UniMod:21)DDDNQGSK2	Q5T3I0;A0A0A0MRK1;E9PAV9;F8W895;A0AA34QVU8;A0AAG2UW91
DLESCSDDDNQGSKSPK	DLESC(UniMod:4)S(UniMod:21)DDDNQGSKS(UniMod:21)PK3	Q5T3I0;A0A0A0MRK1;E9PAV9;F8W895;A0AA34QVU8;A0AAG2UW91
DLFAFQESPPR	DLFAFQES(UniMod:21)PPR2	P51957;E7EX48
DLFDLNSSEEDDTEGFSER	DLFDLNS(UniMod:21)SEEDDTEGFSER3	Q9Y3T9
DLFDLNSSEEDDTEGFSER	DLFDLNSS(UniMod:21)EEDDTEGFSER3	Q9Y3T9
DLFDYSPPLHK	DLFDYS(UniMod:21)PPLHK3	Q9NYF8;A0A1W2PQ43;E9PK09;E9PK91;E9PKI6;E9PQN2
DLFNGLDSEEEKDGEEK	DLFNGLDS(UniMod:21)EEEKDGEEK3	Q96S90
DLFSLDSEDPSPASPPLR	DLFSLDSEDPSPAS(UniMod:21)PPLR3	Q9BTK6;H3BTX0
DLGRESVDAEEVVR	DLGRES(UniMod:21)VDAEEVVR3	O14917;A0A087WXV2
DLGSTEDGDGTDDFLTDKEDEK	DLGSTEDGDGT(UniMod:21)DDFLTDKEDEK3	Q15527
DLHQGIEAASDEEDLR	DLHQGIEAAS(UniMod:21)DEEDLR3	Q9UKS6;A0A0C4DGG1;E9PIY1
DLHQPSLSPASPHSQGFER	DLHQPS(UniMod:21)LSPAS(UniMod:21)PHSQGFER3	Q9BZF1;F8VQX7;F8VVD3;F8VVE7;F8VZ43
DLIDNSFNR	DLIDNS(UniMod:21)FNR2	Q8IY81
DLISNSPR	DLIS(UniMod:21)NSPR2	P19387
DLISLDSSPAK	DLISLDSS(UniMod:21)PAK2	Q9UN79
DLISLDSSPAKER	DLISLDSS(UniMod:21)PAKER3	Q9UN79
DLKSLEDPPTR	DLKS(UniMod:21)LEDPPTR2	Q86V48
DLKSLEDPPTR	DLKS(UniMod:21)LEDPPTR3	Q86V48
DLLNCSFK	DLLNC(UniMod:4)S(UniMod:21)FK2	P43490;A0A7P0T895;A0A7P0T8L3;A0A7P0T9I9;A0A7P0T862;A0A7P0T931;A0A7P0TAS5;A0A7P0Z437
DLLSDLQDISDSER	DLLSDLQDIS(UniMod:21)DSER3	P21127;Q9UQ88;A0A0D9SEI3;A0A0D9SEN2;A0A0D9SER5;E7ESP2;J3KS35;Q5QPR3;Q5QPR4
DLLSDLQDISDSER	DLLSDLQDISDS(UniMod:21)ER2	P21127;Q9UQ88;A0A0D9SEI3;A0A0D9SEN2;A0A0D9SER5;E7ESP2;J3KS35;Q5QPR3;Q5QPR4
DLLVSSGSNNSLPCGSPK	DLLVSSGSNNSLPC(UniMod:4)GS(UniMod:21)PK3	Q5THK1
DLNESPVK	DLNES(UniMod:21)PVK2	Q96RL1
DLPSPDSR	DLPS(UniMod:21)PDSR2	Q9UGU0
DLPSPLPTK	DLPS(UniMod:21)PLPTK2	Q9Y534;H7C4E7
DLQEQDADAGSER	DLQEQDADAGS(UniMod:21)ER2	Q6P158;A0A087WW12;A0A087WZ11
DLQEQDADAGSER	DLQEQDADAGS(UniMod:21)ER3	Q6P158;A0A087WW12;A0A087WZ11
DLQSPDFTTGFHSDK	DLQS(UniMod:21)PDFTTGFHSDK3	Q9P2D0;E7EPI0;E9PDR5
DLQSPDFTTGFHSDKIEAK	DLQS(UniMod:21)PDFTTGFHSDKIEAK3	Q9P2D0;E7EPI0;E9PDR5
DLQSSPPSLPLGFLGEGDAVTK	DLQSSPPS(UniMod:21)LPLGFLGEGDAVTK3	Q9UN79
DLSLEEIQK	DLS(UniMod:21)LEEIQK2	P16949;Q93045;A2A2D0;E5RGX5
DLSMSEEDQMMR	DLS(UniMod:21)MSEEDQMMR2	Q7Z6Z7;A0A994J483
DLSMSEEDQMMR	DLS(UniMod:21)MSEEDQMMR3	Q7Z6Z7;A0A994J483
DLSPEPAPDEGPRR	DLS(UniMod:21)PEPAPDEGPRR3	Q8TBE0
DLSPPRYDSLVQSQAR	DLS(UniMod:21)PPRYDSLVQSQAR3	Q96SN8;A0A8I5QKL1;A0A0A0MRG9;A0A8I5KRU7;A0A8I5KTP5;A0A8I5KXB5;A0A8I5KXG0;A0A8I5KYJ8;B1AMJ5;Q5JTU8
DLSPQHMVVR	DLS(UniMod:21)PQHMVVR2	P49590;A0A2R8Y3N3;A0A2R8Y5P7;D6RB22;A0A2R8Y5E8
DLSPQHMVVR	DLS(UniMod:21)PQHMVVR3	P49590;A0A2R8Y3N3;A0A2R8Y5P7;D6RB22;A0A2R8Y5E8
DLSPTLIDNSAAK	DLS(UniMod:21)PTLIDNSAAK2	Q9P2B4
DLSPTLIDNSAAK	DLS(UniMod:21)PTLIDNSAAK3	Q9P2B4
DLSTPGLEK	DLS(UniMod:21)TPGLEK2	P46821
DLSMSTR	DLSMS(UniMod:21)TR2	Q9Y3S2
DLSQESSSTAPGSEVTIKQEPVSPK	DLSQESSSTAPGSEVTIKQEPVS(UniMod:21)PK3	Q15596;E7EWM1
DLSSSPPGPYGQEMYAFR	DLSSS(UniMod:21)PPGPYGQEMYAFR3	O43741
DLSTSPKPSPIPSPVLGR	DLSTS(UniMod:21)PKPSPIPS(UniMod:21)PVLGR3	Q8NDI1
DLTHSDSESSLHMSDR	DLTHS(UniMod:21)DSESSLHMSDR3	Q13586;A0A8V8TMG1;A0A8V8TMG5;A0A8V8TNW5;A0A8V8TP73;E9PNJ4;H0YDB2
DLTHSDSESSLHMSDR	DLTHSDSESS(UniMod:21)LHMSDR3	Q13586;A0A8V8TMG1;A0A8V8TMG5;A0A8V8TNW5;A0A8V8TP73;E9PNJ4;H0YDB2
DLTSLETTSEMEAGSPENKK	DLTSLETTSEMEAGS(UniMod:21)PENKK3	Q5VYS8
DLVLPTQALPASPALK	DLVLPTQALPAS(UniMod:21)PALK2	Q15554;H3BR06;J3KSZ6;U3KQ35
DLVLPTQALPASPALK	DLVLPTQALPAS(UniMod:21)PALK3	Q15554;H3BR06;J3KSZ6;U3KQ35
DLVMGSSPQLK	DLVMGSS(UniMod:21)PQLK2	Q53LP3
DLVMGSSPQLK	DLVMGSS(UniMod:21)PQLK3	Q53LP3
DLVMGSSPQLKR	DLVMGSS(UniMod:21)PQLKR2	Q53LP3
DLVMGSSPQLKR	DLVMGSS(UniMod:21)PQLKR3	Q53LP3
DLVQPDKPASPK	DLVQPDKPAS(UniMod:21)PK2	Q6PJT7;H0YJA2;G3V411;G3V4R5
DLVQPDKPASPK	DLVQPDKPAS(UniMod:21)PK3	Q6PJT7;H0YJA2;G3V411;G3V4R5
DLVVPGSKPSGNDSCELR	DLVVPGSKPS(UniMod:21)GNDSC(UniMod:4)ELR3	P33981
DLVVPGSKPSGNDSCELR	DLVVPGSKPSGNDS(UniMod:21)C(UniMod:4)ELR3	P33981
DLYANTVLSGGSTMYPGIADR	DLYANTVLS(UniMod:21)GGSTMYPGIADR3	Q562R1
DLYANTVLSGGSTMYPGIADR	DLYANTVLSGGS(UniMod:21)TMYPGIADR3	Q562R1
DLYSNKSV	DLYSNKS(UniMod:21)V2	P18846
DMAECSTPLPEDCSPTHSPR	DMAEC(UniMod:4)STPLPEDC(UniMod:4)S(UniMod:21)PTHS(UniMod:21)PR3	Q12802;A0A087WTD7;A8MYJ1
DMAECSTPLPEDCSPTHSPR	DMAEC(UniMod:4)STPLPEDC(UniMod:4)S(UniMod:21)PTHSPR3	Q12802;A0A087WTD7;A8MYJ1
DMDEPSPVPNVEEVTLPK	DMDEPS(UniMod:21)PVPNVEEVTLPK3	Q8TAQ2;F8VXC8
DMESPTK	DMES(UniMod:21)PTK2	P27816;A0A804HKE7;E7EVA0;H7C456
DMESPTKLDVTLAK	DMES(UniMod:21)PTKLDVTLAK2	P27816;A0A804HKE7;E7EVA0;H7C456
DMESPTKLDVTLAK	DMES(UniMod:21)PTKLDVTLAK3	P27816;A0A804HKE7;E7EVA0;H7C456
DMPAAGSLGSSSR	DMPAAGS(UniMod:21)LGSSSR2	Q14517;H0Y9C8;H0Y9H4
DMPAAGSLGSSSR	DMPAAGSLGS(UniMod:21)S(UniMod:21)SR2	Q14517;H0Y9C8;H0Y9H4
DMPAAGSLGSSSR	DMPAAGSLGS(UniMod:21)SSR2	Q14517;H0Y9C8;H0Y9H4
DMQGLSLDAASQPSK	DMQGLS(UniMod:21)LDAASQPSK2	Q96EY5;E9PLZ8;M0QZK6;E9PLL0;E9PQA6
DMQGLSLDAASQPSK	DMQGLS(UniMod:21)LDAASQPSK3	Q96EY5;E9PLZ8;M0QZK6;E9PLL0;E9PQA6
DMSPLSETEMALGK	DMS(UniMod:21)PLSETEMALGK2	P27816;A0A804HKE7;E7EVA0
DMSPLSETEMALGK	DMS(UniMod:21)PLSETEMALGK3	P27816;A0A804HKE7;E7EVA0
DNEESEQPPVPGTPTLR	DNEESEQPPVPGT(UniMod:21)PTLR3	O15439;A0A2R8Y6V8;A0A2R8YDC1
DNLAQQSFNMEQANYTIQSLK	DNLAQQS(UniMod:21)FNMEQANYTIQSLK3	Q9NZZ3
DNLLDTYSADQGDSSEGGTLAR	DNLLDTYSADQGDS(UniMod:21)SEGGTLAR3	Q6ZRP7
DNLLDTYSADQGDSSEGGTLAR	DNLLDTYSADQGDSS(UniMod:21)EGGTLAR3	Q6ZRP7
DNLTLWTSDSAGEECDAAEGAEN	DNLTLWT(UniMod:21)SDSAGEEC(UniMod:4)DAAEGAEN3	P27348
DNLVSSIHTDDSLEVER	DNLVSSIHT(UniMod:21)DDS(UniMod:21)LEVER3	Q5VZL5;A0A0A0MSN3
DNLVSSIHTDDSLEVER	DNLVSSIHTDDS(UniMod:21)LEVER3	Q5VZL5;A0A0A0MSN3
DNPAQDFSTLYGSSPLER	DNPAQDFSTLYGSS(UniMod:21)PLER3	Q15648
DNPFSLGESFGSR	DNPFSLGES(UniMod:21)FGSR2	Q8N6H7;E9PN48;A0A0D9SF70;E9PMU9;E9PQP3;G5E9L0;H0YDN9
DNQESSDAELSSSEYIK	DNQESS(UniMod:21)DAELSS(UniMod:21)SEYIK3	Q96JM3
DNQESSDAELSSSEYIK	DNQESS(UniMod:21)DAELSSSEYIK3	Q96JM3
DNSPDSTPNHPSQTTPAQK	DNS(UniMod:21)PDSTPNHPSQTTPAQK3	Q6UB98
DNSPEPNDPEEPQEVSSTPSDK	DNS(UniMod:21)PEPNDPEEPQEVSSTPSDK3	Q9HB58;A0A8V8TLE9;A0A8V8TLH4;A0A8V8TMX7;A0A8V8TN67;G5E9C0
DNSPEPNDPEEPQEVSSTPSDKK	DNS(UniMod:21)PEPNDPEEPQEVSSTPSDKK3	Q9HB58;A0A8V8TLE9;A0A8V8TLH4;A0A8V8TMX7;A0A8V8TN67;G5E9C0
DNSPPPAFKPEPPK	DNS(UniMod:21)PPPAFKPEPPK3	Q9UDY2;A0A2R8YDH4;A0A1B0GTW1;A0A3B3IRI3;A0A3B3ITE1
DNSPSLK	DNS(UniMod:21)PSLK2	Q8IY22;A0A087WU05
DNTFFRESPVGR	DNTFFRES(UniMod:21)PVGR2	Q8NEY8;B7Z8L1;F8VPY7;F8VWU8;F8W0Q9;F8W6A0;F8WF16
DNTFFRESPVGR	DNTFFRES(UniMod:21)PVGR3	Q8NEY8;B7Z8L1;F8VPY7;F8VWU8;F8W0Q9;F8W6A0;F8WF16
DNTRPGANSPEMWSEAIK	DNTRPGANS(UniMod:21)PEMWSEAIK3	Q92499;A0A087WZ71;A0A087X2G1;A0A7I2V430;A0A7I2V4F0;A0A7I2YQ77
DPAQPMSPGEATQSGAR	DPAQPMS(UniMod:21)PGEATQSGAR2	Q9BQG0
DPAQPMSPGEATQSGAR	DPAQPMS(UniMod:21)PGEATQSGAR3	Q9BQG0
DPAQPMSPGEATQSGARPADR	DPAQPMS(UniMod:21)PGEATQSGARPADR3	Q9BQG0
DPEVVNDESSLVR	DPEVVNDESS(UniMod:21)LVR2	Q9Y5Z0
DPFRDSPLSSR	DPFRDS(UniMod:21)PLSSR3	Q9UJY1;A0A6Q8PGM6
DPGLEPGPDSPGGSSPPRR	DPGLEPGPDS(UniMod:21)PGGSS(UniMod:21)PPRR3	Q92508
DPGLEPGPDSPGGSSPPR	DPGLEPGPDS(UniMod:21)PGGSSPPR2	Q92508
DPGLEPGPDSPGGSSPPRR	DPGLEPGPDSPGGSS(UniMod:21)PPRR3	Q92508
DPGPPRPPAGATQDEELQGSPLSR	DPGPPRPPAGATQDEELQGS(UniMod:21)PLSR3	Q58EX7;H3BME5;H3BPQ5;H3BQE6;H3BQP9
DPLQNSPGSEGK	DPLQNS(UniMod:21)PGSEGK2	Q6IE81
DPSASPGDAGEQAIR	DPSAS(UniMod:21)PGDAGEQAIR3	P18206
DPSSSSSMSSR	DPSSSSS(UniMod:21)MSSR2	Q9Y6N7;A0A087WZ85;A0A0A0MSX4
DPYGSLDR	DPYGS(UniMod:21)LDR2	Q8N4S9;A0A0G2JN23;A1BQX2;D6RA09;A0A0G2JQ38
DQAQPSPVTQPGASA	DQAQPS(UniMod:21)PVTQPGASA2	Q8TCT7
DQDMDSDRAYQYQEFTK	DQDMDS(UniMod:21)DRAYQYQEFTK3	Q9NW75
DQDMSSPTTMK	DQDMSS(UniMod:21)PTTMK2	O00712;A0A0A0MRX8;A0A1B0GU97;A0A1B0GW37;A0A1B0GWI9;A0A1B0GWJ4;A0A2R8Y7V8;Q5VW26;Q5VW27;Q5VW30;U3KQE8;A0A1B0GVN4;A0A1B0GWB8;Q5VW31
DQHHLGSPSR	DQHHLGS(UniMod:21)PSR2	Q9H8M2
DQHHLGSPSR	DQHHLGS(UniMod:21)PSR3	Q9H8M2
DQLIYNLLKEEQTPQNK	DQLIYNLLKEEQT(UniMod:21)PQNK3	P00338;A0AAG2TW63;F5GWW2;F5GXC7;F5GXH2;F5GXU1;F5GXY2;F5GYU2;F5GZQ4;F5H5J4;F5H6W8;F5H8H6
DQMEGSPNSSESFEHIAR	DQMEGS(UniMod:21)PNSSESFEHIAR3	Q9Y520;E7EPN9
DQQNLPYGVTPASPSGHSQGR	DQQNLPYGVTPAS(UniMod:21)PSGHSQGR3	E7ETY4;E9PC69;Q7KZI7;A0A0A0MRU9;A0A7I2YQR3;A0AA34QVG3;A0A7I2YQF3
DQQNLPYGVTPASPSGHSQGR	DQQNLPYGVTPASPS(UniMod:21)GHSQGR3	E7ETY4;E9PC69;Q7KZI7;A0A0A0MRU9;A0A7I2YQR3;A0AA34QVG3;A0A7I2YQF3
DQRPSSPIR	DQRPSS(UniMod:21)PIR2	Q5T200;A0A7I2V4I5
DQSGEVDFK	DQS(UniMod:21)GEVDFK2	P46020;A6NIT2;A6NMN0
DQSPFSK	DQS(UniMod:21)PFSK2	Q13427;A0A7I2V4F2;A0A7I2V5Q5;A0A7I2V629;E9PG73
DQSPPPSPPPSYHPPPPPTK	DQS(UniMod:21)PPPS(UniMod:21)PPPSYHPPPPPTK3	Q9P206
DQSPSRAPGLR	DQS(UniMod:21)PSRAPGLR2	P09601;A0A7I2V277;A0A7I2V3M0
DQSPSRAPGLR	DQS(UniMod:21)PSRAPGLR3	P09601;A0A7I2V277;A0A7I2V3M0
DQSLALSPK	DQSLALS(UniMod:21)PK2	P51957;E7EX48;H7C5M0
DQSTPIIEVEGPLLSDTHVTFK	DQST(UniMod:21)PIIEVEGPLLSDTHVTFK3	P49116
DQTPDENDQVVVK	DQT(UniMod:21)PDENDQVVVK2	O00425
DQTPDENDQVVVK	DQT(UniMod:21)PDENDQVVVK3	O00425
DQTASAPATPLVNK	DQTAS(UniMod:21)APAT(UniMod:21)PLVNK3	Q53SF7;A0A0B4J1Z0;A0A0D9SG04;A0A0X1KG75
DQTASAPATPLVNK	DQTAS(UniMod:21)APATPLVNK2	Q53SF7;A0A0B4J1Z0;A0A0D9SG04;A0A0X1KG75
DQTASAPATPLVNK	DQTAS(UniMod:21)APATPLVNK3	Q53SF7;A0A0B4J1Z0;A0A0D9SG04;A0A0X1KG75
DQVNLSPK	DQVNLS(UniMod:21)PK2	Q5FBB7
DRASPAAAEEVVPEWASCLK	DRAS(UniMod:21)PAAAEEVVPEWASC(UniMod:4)LK3	Q8N3V7
DRDYSDHPSGGSYR	DRDYSDHPSGGSY(UniMod:21)R3	P38159;Q96E39;H0Y6E7;H3BT71;H3BUY5
DRLGSYSGPTSVSR	DRLGS(UniMod:21)YSGPTSVSR3	Q9BZ23;A0A2R8YFI4;V9GYZ0
DRPGSPESPLLDAPFSR	DRPGS(UniMod:21)PESPLLDAPFSR3	Q8TF72;A0A2R8Y5P9
DRPVSQPSLVGSK	DRPVS(UniMod:21)QPSLVGSK3	Q9H4A3;F5GWT4;F6UYG0
DRSFSEHDLAQLR	DRS(UniMod:21)FSEHDLAQLR3	Q8WWL2
DRSPAAETPPLQR	DRS(UniMod:21)PAAETPPLQR3	Q8TE68;B4DKV7;K7EKX9;K7EN83
DRSSPPPGYIPDELHQVAR	DRS(UniMod:21)SPPPGYIPDELHQVAR3	Q9Y2U5
DRSVSVDSGEQR	DRS(UniMod:21)VSVDSGEQR3	Q86UU0;A0A087WZX0
DRSSPPPGYIPDELHQVAR	DRSSPPPGY(UniMod:21)IPDELHQVAR3	Q9Y2U5
DRTPPLLYR	DRT(UniMod:21)PPLLYR3	Q96T37;A0A087WWP4;A0A494C001;A0A499FJY3
DSASPSTSSFCLGVSVAASSHVPIQK	DS(UniMod:21)ASPSTSSFC(UniMod:4)LGVSVAASSHVPIQK3	Q13620;A0A669KAX4;A0A7P0T954;A0A7P0TAQ3;A0A804CL36;K4DI93;A0A669KAU9;A0A7P0T8W4;A0A7P0T9R8
DSELSDTDSGCCLGQSESDK	DS(UniMod:21)ELSDTDSGC(UniMod:4)C(UniMod:4)LGQSESDK3	Q96T88;A0A087WTW0;A0A087WVR3
DSFDDRGPSLNPVLDYDHGSR	DS(UniMod:21)FDDRGPSLNPVLDYDHGSR3	P43243;A0A0R4J2E8;A8MXP9;D6R991;D6REM6
DSFDNCSLGESSK	DS(UniMod:21)FDNC(UniMod:4)SLGESSK2	Q5UIP0
DSFIGTPYWMAPEVVMCETSK	DS(UniMod:21)FIGTPYWMAPEVVMC(UniMod:4)ETSK3	Q9H2G2
DSHSPDLQLPTPEVIPSSGSK	DS(UniMod:21)HSPDLQLPTPEVIPSSGSK3	H0Y4F5;H0Y6T5;H3BPE1;H3BQK9
DSLGAYASQDANEQGQDLGKR	DS(UniMod:21)LGAYASQDANEQGQDLGKR3	Q9C0C2;A0A2R8Y5C4
DSLGTYSSR	DS(UniMod:21)LGTYSSR2	Q9C0C2;A0A2R8Y5C4
DSPTLSNSGIR	DS(UniMod:21)PTLSNSGIR2	Q9HD20
DSQDGSSYR	DS(UniMod:21)QDGSSYR2	Q14847;C9J9W2;J3KSN1
DSWEDIFELLFWGR	DS(UniMod:21)WEDIFELLFWGR3	P04004
DSAIPVESDTDDEGAPR	DSAIPVES(UniMod:21)DTDDEGAPR3	Q96D46;C9JA08
DSAIPVESDTDDEGAPR	DSAIPVESDT(UniMod:21)DDEGAPR3	Q96D46;C9JA08
DSALAEAPEGLSPAPPAR	DSALAEAPEGLS(UniMod:21)PAPPAR3	Q9H9J4;C9JPC9
DSALQDTDDSDDDPVLIPGAR	DSALQDT(UniMod:21)DDSDDDPVLIPGAR3	Q58WW2
DSAPSTPTSPTEFLTPGLR	DSAPSTPT(UniMod:21)SPTEFLTPGLR3	Q9NZJ4;A0A804HIQ1
DSASFNPELLTHILDGSPEK	DSASFNPELLTHILDGS(UniMod:21)PEK3	Q15067;I3L0T4;I3L2U4;K7ELT1
DSAYFSDNDSEPEKR	DSAYFS(UniMod:21)DNDSEPEKR3	Q8IWU2
DSAYFSDNDSEPEKR	DSAYFSDNDS(UniMod:21)EPEKR3	Q8IWU2
DSAYISSSPLGSHQVFDFR	DSAYISSS(UniMod:21)PLGSHQVFDFR3	Q9HCD6;A0A8I5KXR5
DSAYQSITHYRPVSASR	DSAYQSITHYRPVS(UniMod:21)ASR3	P50402;Q5HY57;A0A804HIV7
DSCISPSEPETK	DSC(UniMod:4)IS(UniMod:21)PSEPETK2	Q8TDB6
DSDAGSSTPTTSTR	DSDAGS(UniMod:21)STPTTSTR2	P51532;A0A2R8Y4P4;A0A2R8Y7S2;Q9HBD4;A0A2R8Y440;A0A2R8Y4C5;A0A2R8Y523;A0A2R8Y526;A0A2R8Y5K3;A0A2R8Y6N0;A0A2R8Y6V2;A0A2R8Y7F3;A0A2R8Y7Y7;A0A2R8YDA1;A0A2R8YF58;A0A2R8YF80;A0A2R8YFK5;A0A2R8YG32;A0A2R8YGG3;A0A994J6Y9;K7EP28;K7EQF0
DSDAGSSTPTTSTR	DSDAGSST(UniMod:21)PTTSTR2	P51532;A0A2R8Y4P4;A0A2R8Y7S2;Q9HBD4;A0A2R8Y440;A0A2R8Y4C5;A0A2R8Y523;A0A2R8Y526;A0A2R8Y5K3;A0A2R8Y6N0;A0A2R8Y6V2;A0A2R8Y7F3;A0A2R8Y7Y7;A0A2R8YDA1;A0A2R8YF58;A0A2R8YF80;A0A2R8YFK5;A0A2R8YG32;A0A2R8YGG3;A0A994J6Y9;K7EP28;K7EQF0
DSDAGSSTPTTSTR	DSDAGSST(UniMod:21)PTTSTR3	P51532;A0A2R8Y4P4;A0A2R8Y7S2;Q9HBD4;A0A2R8Y440;A0A2R8Y4C5;A0A2R8Y523;A0A2R8Y526;A0A2R8Y5K3;A0A2R8Y6N0;A0A2R8Y6V2;A0A2R8Y7F3;A0A2R8Y7Y7;A0A2R8YDA1;A0A2R8YF58;A0A2R8YF80;A0A2R8YFK5;A0A2R8YG32;A0A2R8YGG3;A0A994J6Y9;K7EP28;K7EQF0
DSDYVYPSLESDEDNPIFK	DSDYVYPSLES(UniMod:21)DEDNPIFK3	O75151;A0A087WW48
DSEATGSASSAPDSMSESGAASPGAR	DSEATGSASSAPDSMSESGAAS(UniMod:21)PGAR3	Q9ULI4;A0A8V8TM02;C9JFF0
DSELSDTDSGCCLGQSESDK	DSELS(UniMod:21)DTDSGC(UniMod:4)C(UniMod:4)LGQSESDK3	Q96T88;A0A087WTW0;A0A087WVR3
DSENLASPSEYPENGER	DSENLAS(UniMod:21)PSEYPENGER3	P52948;A0A3B3ITD8;A0A8V8TPX4;A0A8V8TQF7;A0A8V8TQG5;A0A8V8TR21;A0A8V8TR23;A0A8V8TRC7;A0A8V8TRD0;H0YCR0;H0YDA1;H0YEN4
DSFDDRGPSLNPVLDYDHGSR	DSFDDRGPS(UniMod:21)LNPVLDYDHGSR3	P43243;A0A0R4J2E8;A8MXP9;D6R991;D6REM6
DSFSHSPGAVSSLK	DSFSHS(UniMod:21)PGAVSSLK3	Q9H6R7
DSGNWDTSGSELSEGELEKR	DSGNWDTS(UniMod:21)GSELS(UniMod:21)EGELEKR3	O75400;F5H578;A0A7N4I394;A0A8Q3SIG7;A0A8V8TM61;A0A8V8TM87
DSGNWDTSGSELSEGELEKR	DSGNWDTSGSELS(UniMod:21)EGELEKR3	O75400;F5H578;A0A7N4I394;A0A8Q3SIG7;A0A8V8TM61;A0A8V8TM87
DSGREDEPGSPR	DSGREDEPGS(UniMod:21)PR3	Q2TAM9
DSGRGDSVSDSGSDALR	DSGRGDS(UniMod:21)VSDSGSDALR2	Q53EL6;Q5VZS7
DSGRGDSVSDSGSDALR	DSGRGDS(UniMod:21)VSDSGSDALR3	Q53EL6;Q5VZS7
DSGRLSPDLSVCGQPR	DSGRLS(UniMod:21)PDLSVC(UniMod:4)GQPR3	Q8TF76
DSGSISLQETR	DSGS(UniMod:21)ISLQETR2	Q9H2G2
DSGSQEVLSELR	DSGS(UniMod:21)QEVLSELR2	Q9BVJ6;X6RJY0
DSGSQEVLSELR	DSGS(UniMod:21)QEVLSELR3	Q9BVJ6;X6RJY0
DSGSDEDFLMEDDDDSDYGSSK	DSGSDEDFLMEDDDDS(UniMod:21)DYGSSK3	Q9H1E3
DSGSSSPLPK	DSGSSS(UniMod:21)PLPK2	Q86VQ1;H7C0B2
DSGVGSGLEAQESWERLSDGGK	DSGVGSGLEAQESWERLS(UniMod:21)DGGK3	Q12770
DSGYIDCWDSERSDSLSPPR	DSGYIDC(UniMod:4)WDSERS(UniMod:21)DSLSPPR3	Q9UPQ0;D6RD46;D6R8Y0;D6RJ93;E7EPK0;E9PDJ9;G5EA03;H0Y8P3;Q6NVB9
DSGYIDCWDSERSDSLSPPR	DSGYIDC(UniMod:4)WDSERSDS(UniMod:21)LS(UniMod:21)PPR3	Q9UPQ0;D6RD46;D6R8Y0;D6RJ93;E7EPK0;E9PDJ9;G5EA03;H0Y8P3;Q6NVB9
DSHSPDLQLPTPEVIPSSGSK	DSHS(UniMod:21)PDLQLPTPEVIPSSGSK3	H0Y4F5;H0Y6T5;H3BPE1;H3BQK9
DSHSSEEDEASSQTDLSQTISK	DSHS(UniMod:21)S(UniMod:21)EEDEASSQTDLSQTISK3	Q5JTV8;J3KN66;H0YDU3
DSHSSEEDEASSQTDLSQTISKK	DSHS(UniMod:21)S(UniMod:21)EEDEASSQTDLSQTISKK3	Q5JTV8;J3KN66;H0YDU3
DSHSSEEDEASSQTDLSQTISK	DSHS(UniMod:21)SEEDEASSQTDLSQTISK3	Q5JTV8;J3KN66;H0YDU3
DSISSDSETSEPLSCR	DSISS(UniMod:21)DSETSEPLSC(UniMod:4)R3	O75164
DSITPDIATKPGQPLFLDSISPK	DSITPDIATKPGQPLFLDS(UniMod:21)ISPK3	Q2TB10
DSITPDIATKPGQPLFLDSISPK	DSITPDIATKPGQPLFLDSIS(UniMod:21)PK3	Q2TB10
DSLITPHVSR	DSLIT(UniMod:21)PHVS(UniMod:21)R3	P49792;Q99666;A6NKT7;O14715;P0DJD0;P0DJD1;Q7Z3J3;A0A286YES2;A0A8Q3SII4;A0A8Q3SII5;A0A8Q3SIN4;A0A8V8TLN4;A0A8V8TMN6;F8VYC4;H7BZ48;J3KNE0;J3KQ37
DSLITPHVSR	DSLITPHVS(UniMod:21)R2	P49792;Q99666;A6NKT7;O14715;P0DJD0;P0DJD1;Q7Z3J3;A0A286YES2;A0A8Q3SII4;A0A8Q3SII5;A0A8Q3SIN4;A0A8V8TLN4;A0A8V8TMN6;F8VYC4;H7BZ48;J3KNE0;J3KQ37
DSLITPHVSR	DSLITPHVS(UniMod:21)R3	P49792;Q99666;A6NKT7;O14715;P0DJD0;P0DJD1;Q7Z3J3;A0A286YES2;A0A8Q3SII4;A0A8Q3SII5;A0A8Q3SIN4;A0A8V8TLN4;A0A8V8TMN6;F8VYC4;H7BZ48;J3KNE0;J3KQ37
DSLSDDGVDLK	DSLS(UniMod:21)DDGVDLK2	P07948;E5RJ37
DSLSPVLHPSDLILTR	DSLS(UniMod:21)PVLHPSDLILTR3	Q9HCN4
DSLSSPGNFVLTCQWK	DSLSS(UniMod:21)PGNFVLTC(UniMod:4)QWK3	O75815
DSNAPKSPLTGYVR	DSNAPKS(UniMod:21)PLTGYVR2	Q9NP66;H0YKM5;H0YNS8
DSNAPKSPLTGYVR	DSNAPKS(UniMod:21)PLTGYVR3	Q9NP66;H0YKM5;H0YNS8
DSNELSDSAGEEDSADLKR	DSNELS(UniMod:21)DS(UniMod:21)AGEEDSADLKR3	Q9Y6X9
DSPPTPTMYK	DSPPT(UniMod:21)PTMYK2	Q9C0B5;H0YEF4
DSPSKSSAEAQTPEDTPNK	DSPS(UniMod:21)KSSAEAQTPEDTPNK3	O43493;A0A5F9UY30;A0AAG2UW97;A0AAG2UWH0;A0AAG2UWR8;A0AAG2UY03
DSPSKSSAEAQTPEDTPNK	DSPSKSS(UniMod:21)AEAQTPEDTPNK3	O43493;A0A5F9UY30;A0AAG2UW97;A0AAG2UWH0;A0AAG2UWR8;A0AAG2UY03
DSQSPDSAWR	DSQS(UniMod:21)PDSAWR2	A0A8Q3SHW0;A0A8Q3WKK4;A0A8V8TMC7;C9IZT7;C9J372;C9J4Z9;C9J620;C9JBB0;C9JC90;C9JDX2;C9JFS9;C9JI79;C9JM25;C9JN77;C9JWC3;C9JZ60
DSSPASGTDRDSPEPLLK	DSS(UniMod:21)PASGTDRDS(UniMod:21)PEPLLK3	A6NHT5
DSSPTLASK	DSS(UniMod:21)PTLASK2	O43166;F5GYF8
DSSQEYTDSTGIDLHEFLVNTLK	DSS(UniMod:21)QEYTDSTGIDLHEFLVNTLK3	Q9Y2K5;Q15032;A0A0U1RRA6;A0A804HIA8;B5MCG9;B5MCU0;H0YIX9;H7C2F9
DSSTSPGDYVLSVSENSR	DSS(UniMod:21)TSPGDYVLSVSENSR3	P46108;I3L297
DSSVEVR	DSS(UniMod:21)VEVR2	O15371;B0QYA5;B0QYA6
DSSDSADGRATPSENLVPSSAR	DSSDSADGRAT(UniMod:21)PSENLVPSSAR3	Q8N684;F5H047;F5H669;F5H6M0
DSSFTEVPRSPK	DSSFTEVPRS(UniMod:21)PK2	O95425;A0A6I8PIX7
DSSFTEVPRSPK	DSSFTEVPRS(UniMod:21)PK3	O95425;A0A6I8PIX7
DSSIIDPGTEQDLPSPENSSVK	DSSIIDPGTEQDLPS(UniMod:21)PENSSVK3	Q70CQ2;H7C183;H7C150
DSSPASGTDRDSPEPLLK	DSSPASGTDRDS(UniMod:21)PEPLLK3	A6NHT5
DSSQPSCVEQSTSSDENEMSDK	DSSQPSC(UniMod:4)VEQSTSS(UniMod:21)DENEMSDK3	Q12923
DSSSSLTDPQVSYVKSPAAER	DSSSSLTDPQVSYVKS(UniMod:21)PAAER3	O94887;H7C3M7
DSSSTDSANEKPALIPR	DSSSTDS(UniMod:21)ANEKPALIPR3	Q9NUQ6;B8ZZZ7;C9JGM8;C9JKE4;C9JW67;F2Z2S1;F8VT91;F8VZ02;F8W6C2
DSSTSPGDYVLSVSENSR	DSSTS(UniMod:21)PGDYVLSVSENSR3	P46108;I3L297
DSYESYGNSR	DSYESYGNS(UniMod:21)R2	P38159;Q96E39;H3BUY5
DSYSSSR	DSYS(UniMod:21)SSR2	P38159;Q96E39;H3BUY5
DSYSSSRSDLYSSGR	DSYS(UniMod:21)SSRS(UniMod:21)DLYSSGR3	P38159;H3BUY5
DSYSSSRSDLYSSGR	DSYS(UniMod:21)SSRSDLYSSGR3	P38159;H3BUY5
DSYVGDEAQSKR	DSYVGDEAQS(UniMod:21)KR3	P60709;P62736;P63261;P63267;P68032;P68133;A0A2R8Y793;A0A2R8YGF8;A0A6Q8PFE4;A0A6Q8PH58;A0A804HKV3;A0AAQ5BGG2;A0AAQ5BGG5;A0AAQ5BGH2;A0AAQ5BGI5;A0AAQ5BGI6;A0AAQ5BGK4;A0AAQ5BGK5;A6NL76;B8ZZJ2;C9JFL5;C9JTX5;C9JUM1;C9JZR7;E7EVS6;F6QUT6;F6UVQ4;F8WB63;G5E9R0;I3L1U9;I3L3I0;I3L3R2;I3L4N8;J3KT65;K7EM38
DTGSPPASEGPTDGSR	DT(UniMod:21)GSPPASEGPTDGSR3	Q969R8
DTQSPSTCSEGLLGWSQK	DT(UniMod:21)QSPSTC(UniMod:4)SEGLLGWSQK3	Q9C0C2
DTSLSGFK	DT(UniMod:21)SLSGFK2	Q9Y666;A0A0G2JNW7;A0A0U1RR18
DTSPSSGSAVSSSK	DT(UniMod:21)SPSSGS(UniMod:21)AVSSSK2	Q8NEY8;B7Z8L1;F8W0Q9;F8W6A0;F8WF16
DTAAVVSR	DTAAVVS(UniMod:21)R2	Q6WKZ4;E7EX40
DTASLSTTPSESPR	DTASLSTTPS(UniMod:21)ESPR2	Q9NQX3;F5H039;G3V582;H0YJ30
DTASLSTTPSESPR	DTASLSTTPSES(UniMod:21)PR2	Q9NQX3;F5H039;G3V582;H0YJ30
DTCYSPKPSVYLSTPSSASK	DTC(UniMod:4)Y(UniMod:21)SPKPSVYLSTPSSASK3	Q9Y5K6
DTCYSPKPSVYLSTPSSASK	DTC(UniMod:4)YS(UniMod:21)PKPSVYLSTPSS(UniMod:21)ASK3	Q9Y5K6
DTCYSPKPSVYLSTPSSASK	DTC(UniMod:4)YS(UniMod:21)PKPSVYLSTPSSASK3	Q9Y5K6
DTEEPLPVKESDQTLAALLSPK	DTEEPLPVKESDQTLAALLS(UniMod:21)PK3	P18583;H7C1M2
DTGSPPASEGPTDGSR	DTGS(UniMod:21)PPASEGPTDGSR2	Q969R8
DTIAMQNIPGGKTSNGINTNCVR	DTIAMQNIPGGKT(UniMod:21)SNGINTNC(UniMod:4)VR3	S4R3Q2
DTIIDVVGAPLTPNSR	DTIIDVVGAPLT(UniMod:21)PNSR2	Q9NPF5
DTIIDVVGAPLTPNSR	DTIIDVVGAPLT(UniMod:21)PNSR3	Q9NPF5
DTLKECLSLDPEER	DTLKEC(UniMod:4)LS(UniMod:21)LDPEER3	Q8NI08
DTPTSAGPNSFNK	DTPTSAGPNS(UniMod:21)FNK2	Q8WW12
DTPTSAGPNSFNK	DTPTSAGPNS(UniMod:21)FNK3	Q8WW12
DTPTSAGPNSFNKGK	DTPTSAGPNS(UniMod:21)FNKGK3	Q8WW12
DTSGLER	DTS(UniMod:21)GLER2	Q9H307
DTSPSSGSAVSSSK	DTS(UniMod:21)PSSGSAVSSSK2	Q8NEY8;B7Z8L1;F8W0Q9;F8W6A0;F8WF16
DTSPSSGSAVSSSK	DTS(UniMod:21)PSSGSAVSSSK3	Q8NEY8;B7Z8L1;F8W0Q9;F8W6A0;F8WF16
DTSATSQSVNGSPQAEQPSLESTSK	DTSATSQS(UniMod:21)VNGS(UniMod:21)PQAEQPSLESTSK3	Q86WB0;A0AAQ5BHD0;A0AAQ5BHE3;A0AAQ5BHH3;A0AAQ5BHH8;A0AAQ5BHI5;A0AAQ5BHJ1;A0AAQ5BHJ6;C9J0I9;F8WAU5
DTSATSQSVNGSPQAEQPSLESTSK	DTSATSQSVNGS(UniMod:21)PQAEQPSLESTSK3	Q86WB0;A0AAQ5BHD0;A0AAQ5BHE3;A0AAQ5BHH3;A0AAQ5BHH8;A0AAQ5BHI5;A0AAQ5BHJ1;A0AAQ5BHJ6;C9J0I9;F8WAU5
DTSSITSCGDGNVVKQEQLSPK	DTSSITSC(UniMod:4)GDGNVVKQEQLS(UniMod:21)PK3	Q9Y6Q9
DTSSSPTTGSTVQSVDLIFTR	DTSSSPTTGS(UniMod:21)TVQSVDLIFTR3	P57060
DTTKLEPASPPEDTSAEVSR	DTTKLEPAS(UniMod:21)PPEDTSAEVSR3	Q9UHL9;E9PFE2
DTYSDRSGSSSPDSEITELK	DTYSDRS(UniMod:21)GSSS(UniMod:21)PDSEITELK3	P17812;B4E1E0
DVATSPISPTENNTTPPDALTR	DVATSPISPTENNTT(UniMod:21)PPDALTR3	Q13153;B3KNX7;E9PM17;H0YCM0
DVDASPSPLSVQDLK	DVDASPS(UniMod:21)PLSVQDLK2	Q8IWZ8
DVDDGSGSPHSPHQLSSK	DVDDGSGS(UniMod:21)PHS(UniMod:21)PHQLSSK3	Q9H4A3;F5GWT4;A0A6Q8PFM0
DVDDGSGSPHSPHQLSSK	DVDDGSGSPHS(UniMod:21)PHQLSSK3	Q9H4A3;F5GWT4;A0A6Q8PFM0
DVDELPSLQPSVGSPSRPSSSR	DVDELPSLQPS(UniMod:21)VGSPSRPSSSR3	O43815
DVDELPSLQPSVGSPSRPSSSR	DVDELPSLQPSVGSPSRPSS(UniMod:21)SR3	O43815
DVDETGITVASLER	DVDETGITVAS(UniMod:21)LER2	Q8WU90;H7C466
DVDVSEDSPPPLPER	DVDVSEDS(UniMod:21)PPPLPER2	Q05209
DVEDMELSDVEDDGSK	DVEDMELS(UniMod:21)DVEDDGSK3	Q5VT52
DVEMGNSVIEENEMK	DVEMGNS(UniMod:21)VIEENEMK2	P43003;A0A087WT87;A0A087X0U3;A0A7P0TAG7;A0A7P0Z4R4
DVEMGNSVIEENEMK	DVEMGNS(UniMod:21)VIEENEMK3	P43003;A0A087WT87;A0A087X0U3;A0A7P0TAG7;A0A7P0Z4R4
DVESPSWR	DVES(UniMod:21)PSWR2	O00159;F5H6E2
DVETTSSVSVKR	DVETTSS(UniMod:21)VSVKR3	Q96RL1;D6RC40;D6RCQ3;D6RDZ5
DVETTSSVSVK	DVETTSSVS(UniMod:21)VK2	Q96RL1;D6RC40;D6RCQ3;D6R9M3;D6RDZ5
DVGRPNFEEGGPTSVGR	DVGRPNFEEGGPTS(UniMod:21)VGR3	Q6Y7W6;E7ESB6
DVLDIEQFSTVK	DVLDIEQFS(UniMod:21)TVK2	P34947;P43250;F8W9W2
DVLLSSSSR	DVLLS(UniMod:21)SSSR2	Q9Y2X9
DVLLSSSSR	DVLLSS(UniMod:21)SSR2	Q9Y2X9
DVNSSSPVMLAFK	DVNSS(UniMod:21)SPVMLAFK2	Q99598;C4P0D6;C4P0D8;Q5VVQ1;C4P0D4;Q9NRI2
DVNSSSPVMLAFK	DVNSSS(UniMod:21)PVMLAFK2	Q99598;C4P0D6;C4P0D8;Q5VVQ1;C4P0D4;Q9NRI2
DVSGLRDVK	DVS(UniMod:21)GLRDVK2	Q9BZE4
DVTPPPETEVVLIK	DVT(UniMod:21)PPPETEVVLIK2	P27816;A0A804HKE7;E7EVA0
DVTPPPETEVVLIK	DVT(UniMod:21)PPPETEVVLIK3	P27816;A0A804HKE7;E7EVA0
DVTGSPPAK	DVTGS(UniMod:21)PPAK2	O75362
DVTNFTVGGFAPMSPR	DVTNFTVGGFAPMS(UniMod:21)PR2	O00267
DVTNFTVGGFAPMSPR	DVTNFTVGGFAPMS(UniMod:21)PR3	O00267
DVTSPINER	DVTS(UniMod:21)PINER2	Q6ZW76;D3DUE4;F6WF08;K7EJY2;K7ELU8;K7ERF3
DVVLSTSPK	DVVLSTS(UniMod:21)PK2	Q9P275;A0A075B784
DVYLSPR	DVYLS(UniMod:21)PR2	P38159;Q96E39;H0Y6E7;H3BT71;H3BUY5
DVYLSPRDDGYSTK	DVYLS(UniMod:21)PRDDGYSTK2	P38159;Q96E39;H0Y6E7;H3BT71;H3BUY5
DVYLSPRDDGYSTK	DVYLS(UniMod:21)PRDDGYSTK3	P38159;Q96E39;H0Y6E7;H3BT71;H3BUY5
DWEDDSDEDMSNFDR	DWEDDS(UniMod:21)DEDMSNFDR3	Q15185;A0A087WYT3;B4DDC6
DYLLSESEDEGDNDGER	DY(UniMod:21)LLSES(UniMod:21)EDEGDNDGER3	Q9BVJ6
DYASHLSPGSIIQPQR	DYASHLSPGS(UniMod:21)IIQPQR3	Q9Y618;C9J0Q5;C9J330;C9JE98;C9JQE8
DYDDMSPR	DYDDMS(UniMod:21)PR2	P61978;A0A994J4E9;A0A994J4S7;A0A994J4U9;A0A994J6T5;A0A994J6U9;A0A994J782;B4DUQ1;Q5T6W2
DYDSPER	DYDS(UniMod:21)PER2	P52756;C9J9P7;C9JFQ5;C9JR02;F8W910
DYDSPERER	DYDS(UniMod:21)PERER2	P52756;C9J9P7;C9JFQ5;C9JR02;F8W910
DYDTLSKCSPK	DYDTLSKC(UniMod:4)S(UniMod:21)PK3	Q9UHR4
DYEEVGADSADGEDEGEEY	DYEEVGADS(UniMod:21)ADGEDEGEEY3	Q9BQE3;F5H5D3
DYEIESQNPLASPTNTLLGSAK	DYEIESQNPLAS(UniMod:21)PTNTLLGSAK3	Q7Z417
DYGHSSSRDDYPSR	DYGHS(UniMod:21)SSRDDYPSR2	P38159;Q96E39;H0Y6E7;H3BT71;H3BUY5
DYGHSSSRDDYPSR	DYGHSSS(UniMod:21)RDDYPSR3	P38159;Q96E39;H0Y6E7;H3BT71;H3BUY5
DYLAHSSMDF	DYLAHSS(UniMod:21)MDF2	Q9UJV9
DYLLSESEDEGDNDGERK	DYLLS(UniMod:21)ES(UniMod:21)EDEGDNDGERK3	Q9BVJ6
DYSPSRNPPEVEAR	DYS(UniMod:21)PSRNPPEVEAR3	Q9HCM7;A0A3B3IRR3;A0A7P0Z485
DYSEADGLSER	DYSEADGLS(UniMod:21)ER2	Q9H4G0;A0A0C4DH22;A0A1B0GTW6;Q4VXN0;Q4VXN1;Q4VXN2;Q4VXN5;Q4VXN6;Q4VXN7
DYSEADGLSERTTPSK	DYSEADGLSERT(UniMod:21)T(UniMod:21)PSK3	Q9H4G0;A0A0C4DH22;A0A1B0GTW6;Q4VXN0;Q4VXN1;Q4VXN2;Q4VXN5;Q4VXN6;Q4VXN7
DYTGAQSYMHS	DYTGAQS(UniMod:21)YMHS2	Q9UEL6
DYTGCSTSESLSPVK	DYTGC(UniMod:4)S(UniMod:21)TSESLSPVK2	O95297
DYTGCSTSESLSPVK	DYTGC(UniMod:4)ST(UniMod:21)SESLSPVK2	O95297
DYTGCSTSESLSPVKQAPR	DYTGC(UniMod:4)STSES(UniMod:21)LS(UniMod:21)PVKQAPR3	O95297
DYTGCSTSESLSPVK	DYTGC(UniMod:4)STSES(UniMod:21)LSPVK2	O95297
DYTGCSTSESLSPVK	DYTGC(UniMod:4)STSES(UniMod:21)LSPVK3	O95297
DYTGCSTSESLSPVK	DYTGC(UniMod:4)STSESLS(UniMod:21)PVK2	O95297
DYTGCSTSESLSPVK	DYTGC(UniMod:4)STSESLS(UniMod:21)PVK3	O95297
DYTGCSTSESLSPVKQAPR	DYTGC(UniMod:4)STSESLS(UniMod:21)PVKQAPR3	O95297
EAAFSPGQQDWSR	EAAFS(UniMod:21)PGQQDWSR2	Q9C0C2
EAAGGNDSSGATSPINPAVALE	EAAGGNDSS(UniMod:21)GATSPINPAVALE3	P32004;H3BLW5
EAAGPAPSPMR	EAAGPAPS(UniMod:21)PMR2	Q12834
EAALILGVSPTANK	EAALILGVSPT(UniMod:21)ANK2	Q96DA6;A0A8I5KQT8
EAALPPVSPLK	EAALPPVS(UniMod:21)PLK2	Q04637;A0A7I2Y1C3;E7EUU4;E7EX73;E9PGM1
EAANEAGDSSQDEAEDDVK	EAANEAGDS(UniMod:21)S(UniMod:21)QDEAEDDVK3	Q9NVU0;A0A0C4DH01
EAANEAGDSSQDEAEDDVK	EAANEAGDS(UniMod:21)SQDEAEDDVK3	Q9NVU0;A0A0C4DH01
EAAPGKSELCSSPLGK	EAAPGKSELC(UniMod:4)SS(UniMod:21)PLGK3	Q9Y2F5
EAASSPAGEPLR	EAASS(UniMod:21)PAGEPLR2	Q96EB6
EAASSSSGTQPAPPAPASPWDSK	EAASSSSGTQPAPPAPAS(UniMod:21)PWDSK3	Q9H7N4
EAASSSSGTQPAPPAPASPWDSKK	EAASSSSGTQPAPPAPAS(UniMod:21)PWDSKK3	Q9H7N4
EAASSSSGTQPAPPAPASPWDSKK	EAASSSSGTQPAPPAPASPWDS(UniMod:21)KK3	Q9H7N4
EAAVSASDILQESAIHSPGTVEK	EAAVSASDILQESAIHS(UniMod:21)PGTVEK3	Q96C57;E7ENF1;F5H3K2;F5H7W8;F5H8B7;G5EA44
EADDDEEVDDNIPEMPSPK	EADDDEEVDDNIPEMPS(UniMod:21)PK3	P26358;A0A7I2V311;A0A7I2V490;A0A7I2V5D0;A0A7I2V5F1;A0A7I2YQA8;A0A7I2YQQ0;A0A7I2V5F6
EADDDEEVDDNIPEMPSPKK	EADDDEEVDDNIPEMPS(UniMod:21)PKK3	P26358;A0A7I2V311;A0A7I2V490;A0A7I2V5D0;A0A7I2V5F1;A0A7I2YQA8;A0A7I2YQQ0;A0A7I2V5F6
EAEDSDSDDNIKR	EAEDS(UniMod:21)DS(UniMod:21)DDNIKR2	Q96ST2;A0A1B0GW95
EAEDSDSDDNIKR	EAEDS(UniMod:21)DS(UniMod:21)DDNIKR3	Q96ST2;A0A1B0GW95
EAEEESDHN	EAEEES(UniMod:21)DHN2	Q04637;A0A7I2Y1C3;E7EUU4;E7EX73;E9PGM1
EAEEGEDDRDSANGEDDS	EAEEGEDDRDS(UniMod:21)ANGEDDS3	P07910;G3V2Q1;G3V4C1;G3V2D6
EAEEGPTGASESQDSPR	EAEEGPTGASESQDS(UniMod:21)PR3	Q5TCZ1
EAEFSDPENTR	EAEFS(UniMod:21)DPENTR2	Q5T481
EAEHLSSPWGESSPEELR	EAEHLSSPWGES(UniMod:21)SPEELR3	Q6PJI9;H3BNY4
EAEHLSSPWGESSPEELR	EAEHLSSPWGESS(UniMod:21)PEELR3	Q6PJI9;H3BNY4
EAENQGLDISSPGMSGHR	EAENQGLDISS(UniMod:21)PGMSGHR3	Q15545
EAFEQPQTSSTPPRDLDSK	EAFEQPQT(UniMod:21)SSTPPRDLDSK3	P52564;K7EIW3;A0A0A0MRF7
EAGENAPVLSDDELVSMSVR	EAGENAPVLS(UniMod:21)DDELVSMSVR3	O60675
EAGSPAQEFK	EAGS(UniMod:21)PAQEFK2	Q5JSZ5;A0A804HIM8
EALAEAALESPRPALVR	EALAEAALES(UniMod:21)PRPALVR3	O14745;J3QRP6
EALGLGPPAAQLTPPPAPVGLR	EALGLGPPAAQLT(UniMod:21)PPPAPVGLR3	Q8IY67;A0A087WZ13
EALHTAGYEMSLNGSPR	EALHTAGYEMSLNGS(UniMod:21)PR3	O94929;A0A0C4DGA7
EALSPCPSTVSTK	EALS(UniMod:21)PC(UniMod:4)PSTVSTK2	Q08AD1
EALSGAGSSK	EALSGAGSS(UniMod:21)K2	O14646;A0A087WVF4
EANANGSSPEPVK	EANANGSS(UniMod:21)PEPVK2	Q3KQU3;D3DPS3
EANANGSSPEPVKAVEAR	EANANGSS(UniMod:21)PEPVKAVEAR3	Q3KQU3;D3DPS3
EANNGSSPAGSLADAMSQK	EANNGS(UniMod:21)SPAGSLADAMSQK3	P51692;A0A8V8TM84;A0A8V8TMP4;A0A8V8TMR0;A0A8V8TP00;A0A8V8TP16;A0A8V8TP21;A0A8V8TM91;C9J4I3
EAPGSPPLSPR	EAPGS(UniMod:21)PPLS(UniMod:21)PR2	Q86UU0
EAPGSPPLSPR	EAPGS(UniMod:21)PPLSPR2	Q86UU0
EAPSPTCPDLGAK	EAPS(UniMod:21)PTC(UniMod:4)PDLGAK2	O00257
EAQSFISAAIEPESGKSNER	EAQSFISAAIEPESGKS(UniMod:21)NER3	Q8WXA9
EAQTLDSQIQETSI	EAQTLDSQIQETS(UniMod:21)I2	P27816;E7EVA0
EAQTLDSQIQETSI	EAQTLDSQIQETS(UniMod:21)I3	P27816;E7EVA0
EARGSPNTASAEATLPR	EARGS(UniMod:21)PNTASAEATLPR3	Q6PJG6
EASPAPLAQGEPGREDLPTR	EAS(UniMod:21)PAPLAQGEPGREDLPTR3	Q9P1Y6;A0A0J9YWD5;A0A0J9YX88;A0A0J9YYB5;B7ZM65;E9PJ24;F8WEF5
EASPESEDEEEALPCTDWEN	EAS(UniMod:21)PESEDEEEALPC(UniMod:4)TDWEN3	Q8N9B5
EASPSTLNDK	EAS(UniMod:21)PSTLNDK2	P54253
EASASPPRSEAQR	EASAS(UniMod:21)PPRSEAQR3	Q6ZVH7
EASCVFLSFTR	EASC(UniMod:4)VFLSFT(UniMod:21)R2	Q6ZNA5
EASRPPEEPSAPSPTLPAQFK	EASRPPEEPSAPS(UniMod:21)PTLPAQFK3	Q9H3P2;A0A0C4DFX9;H0Y3X6
EATGLSPQAAQEK	EATGLS(UniMod:21)PQAAQEK2	P17029;C9JRM9
EATGLSPQAAQEKDGIVIVK	EATGLS(UniMod:21)PQAAQEKDGIVIVK3	P17029;C9JRM9
EATNTTSEPSAPSQDLLDLSPSPR	EATNTTSEPSAPSQDLLDLSPS(UniMod:21)PR3	O75674;I3L4I4;I3NI44;J3KQU4
EATPDGGEDSDS	EATPDGGEDS(UniMod:21)DS2	Q96EV8;A0A087WYP9;A6NFV8;D6RJC6
EAVREGSPANWK	EAVREGS(UniMod:21)PANWK2	O96019
EAVREGSPANWK	EAVREGS(UniMod:21)PANWK3	O96019
EAVVDLHADDSRISEDETER	EAVVDLHADDSRIS(UniMod:21)EDETER3	G3V3T3
EAYSGCSGPVDSECPPPPSSPVHK	EAYSGC(UniMod:4)SGPVDSEC(UniMod:4)PPPPSS(UniMod:21)PVHK3	Q8N556
ECDSDDNMGAK	EC(UniMod:4)DS(UniMod:21)DDNMGAK2	Q9Y4E5
ECINAAPDSPSK	EC(UniMod:4)INAAPDS(UniMod:21)PSK2	Q7Z569;J3KNN7
ECINAAPDSPSK	EC(UniMod:4)INAAPDS(UniMod:21)PSK3	Q7Z569;J3KNN7
ECSPTSSLER	EC(UniMod:4)S(UniMod:21)PTSSLER2	Q9P1Y6;A0A0J9YWD5;A0A0J9YX88;A0A0J9YYB5;B7ZM65;E9PJ24;F8WEF5
ECSVEKGTGDSLR	EC(UniMod:4)S(UniMod:21)VEKGTGDSLR3	Q05519;Q5T757;Q5T760
ECSEAMEVETSVISIDSPQK	EC(UniMod:4)SEAMEVETSVISIDS(UniMod:21)PQK3	Q12888;A6NNK5;C9JXV0
EDALDDSVSSSSVHASPLASSPVRK	EDALDDSVSSSSVHASPLASS(UniMod:21)PVRK3	P49792;Q99666;A6NKT7;O14715;Q7Z3J3;A0A8Q3SII4;A0A8Q3SII5;A0A8Q3SIN4;A0A8V8TLN4;A0A8V8TMN6;J3KNE0;J3KQ37
EDDPKPVGALAGHQDGITFIDSK	EDDPKPVGALAGHQDGITFIDS(UniMod:21)K3	Q8TEB1;H0YL98
EDEISPPPPNPVVK	EDEIS(UniMod:21)PPPPNPVVK2	P10644;K7EJ40;K7EK41;K7EM13;K7EPB2;K7EIE5;K7EMU2;K7EMZ6
EDEISPPPPNPVVK	EDEIS(UniMod:21)PPPPNPVVK3	P10644;K7EJ40;K7EK41;K7EM13;K7EPB2;K7EIE5;K7EMU2;K7EMZ6
EDILENEDEQNSPPKK	EDILENEDEQNS(UniMod:21)PPKK3	Q9NTI5;A9IYQ1
EDLSKSPK	EDLSKS(UniMod:21)PK2	Q14155;A0A2R8YG42;B1ALK7;E9PDQ5;A0A8V8TQ72
EDLSPAFDHSPNK	EDLSPAFDHS(UniMod:21)PNK2	P17706;K7EQG9;D3DUJ3;K7EIE9;K7EIY0;K7ENP9
EDLSPAFDHSPNK	EDLSPAFDHS(UniMod:21)PNK3	P17706;K7EQG9;D3DUJ3;K7EIE9;K7EIY0;K7ENP9
EDLVGPEVGASPQSGR	EDLVGPEVGAS(UniMod:21)PQSGR3	Q86X27;H7C2H2
EDLVGPEVGASPQSGRK	EDLVGPEVGAS(UniMod:21)PQSGRK3	Q86X27;H7C2H2
EDSFESLDSLGSR	EDS(UniMod:21)FESLDSLGSR2	Q8WWI1;E9PMS6;F8WD26;A0AAQ5BIH2;E9PMP7;H0YE95;J3KP06
EDSGTFSLGK	EDS(UniMod:21)GTFSLGK2	O75569;G5E9Q4;A0A7I2V332;A0A7I2V3L6;A0A7I2V5C2;A0A7I2V5H3;A0A7I2YQ87
EDSQRPGAHLTVK	EDS(UniMod:21)QRPGAHLTVK3	P09651;Q32P51;A0A7I2V2L6;A0A7I2V3R8;A0A7I2V3W0;A0A7I2YQX9;F8VZ49;F8W646;F8W6I7
EDSGLFSPIR	EDSGLFS(UniMod:21)PIR2	Q9UKA4
EDVEVAESPLR	EDVEVAES(UniMod:21)PLR2	Q99567;A0A8V8TPS0;A0A8V8TPT0;A0A8V8TQA5;A0A8V8TQB1;A0A8V8TQC2;A0A8V8TQZ0;J3KMX1;A0A8V8TQC3
EDVEVVGGSDGEGAIGLSSDPK	EDVEVVGGS(UniMod:21)DGEGAIGLSSDPK3	Q8NHZ8
EEAPASPLRPLYPQISPLK	EEAPAS(UniMod:21)PLRPLYPQIS(UniMod:21)PLK3	P85037;U3KQ26
EEASDDDMEGDEAVVR	EEAS(UniMod:21)DDDMEGDEAVVR3	O75643;A0A494C1A5
EEDEENDNDNESDHDEADS	EEDEENDNDNES(UniMod:21)DHDEADS3	Q9NRG0;H0YBP8
EEDEEPESPPEKK	EEDEEPES(UniMod:21)PPEKK2	Q9H1E3
EEDEEPESPPEKK	EEDEEPES(UniMod:21)PPEKK3	Q9H1E3
EEDEPEERSGDETPGSEVPGDK	EEDEPEERS(UniMod:21)GDET(UniMod:21)PGSEVPGDK3	Q1KMD3;H3BQZ7
EEDEPEERSGDETPGSEVPGDK	EEDEPEERS(UniMod:21)GDETPGSEVPGDK3	Q1KMD3;H3BQZ7
EEDGADASEEDLTR	EEDGADAS(UniMod:21)EEDLTR2	Q86X53;E5RHA3
EEEEGISQESSEEEQ	EEEEGISQES(UniMod:21)S(UniMod:21)EEEQ3	P17096;A0A994J434;A0A994J705
EEETSIDVAGKPNEVTK	EEETS(UniMod:21)IDVAGKPNEVTK3	P53985
EEGPPPPSPDGASSDAEPEPPSGR	EEGPPPPSPDGASS(UniMod:21)DAEPEPPSGR3	Q9NTJ3;E9PD53;C9IYK2;C9JJ64;C9JR83;C9JWF0;F8WCB7
EEGSDIEDEDMEELLNDTR	EEGS(UniMod:21)DIEDEDMEELLNDTR3	Q8NHQ9;F5H5U2
EEHGGLIRSPR	EEHGGLIRS(UniMod:21)PR2	P26368;K7ELP8
EEHGGLIRSPR	EEHGGLIRS(UniMod:21)PR3	P26368;K7ELP8
EELMSSDLEETAGSTSIPK	EELMSS(UniMod:21)DLEETAGSTSIPK3	O00567
EELMSSDLEETAGSTSIPKR	EELMSS(UniMod:21)DLEETAGSTSIPKR3	O00567
EELSHSPEPCTK	EELSHS(UniMod:21)PEPC(UniMod:4)TK3	P41229;A0A8I5KTT1;A0A8I5KXH7;A0A8I5KYW1;A0A8I5KPH7;A0A8I5KQR8;A0A8I5QL21
EENISAPLISSSPVK	EENISAPLISSS(UniMod:21)PVK2	A2A2Y4
EENISAPLISSSPVK	EENISAPLISSS(UniMod:21)PVK3	A2A2Y4
EENPESDGEPVVEDGTSVK	EENPES(UniMod:21)DGEPVVEDGTSVK3	Q13439;A0A8V8TPI8;A0A8V8TQI6;A0A9L9PX25;C9J0Y3;E7EVX2;H0Y6I0
EEPLSEEEPCTSTAIASPEK	EEPLS(UniMod:21)EEEPC(UniMod:4)TSTAIAS(UniMod:21)PEK3	Q9Y2X3
EEPLSEEEPCTSTAIASPEKK	EEPLS(UniMod:21)EEEPC(UniMod:4)TSTAIAS(UniMod:21)PEKK3	Q9Y2X3
EEPLSEEEPCTSTAIASPEK	EEPLS(UniMod:21)EEEPC(UniMod:4)TSTAIASPEK3	Q9Y2X3
EEPSQNDISPK	EEPSQNDIS(UniMod:21)PK2	Q9NR30;A0A8I5KND9;A0A8I5KNN2;A0A8I5KNP3;A0A8I5KYZ4
EEPSQNDISPK	EEPSQNDIS(UniMod:21)PK3	Q9NR30;A0A8I5KND9;A0A8I5KNN2;A0A8I5KNP3;A0A8I5KYZ4
EEQSQITSQVTGQIGWR	EEQSQITSQVT(UniMod:21)GQIGWR3	Q96CW1;A0A087WY71;C9JGT8;C9JPV8;C9JTK4;E9PFW3;H7C4C3
EEQTDTSDGESVTHHIR	EEQT(UniMod:21)DTS(UniMod:21)DGESVTHHIR3	P36915;A2AB27
EEQTDTSDGESVTHHIR	EEQTDTS(UniMod:21)DGESVTHHIR3	P36915;A2AB27
EERSPQTLAPVGEDAMK	EERS(UniMod:21)PQTLAPVGEDAMK3	Q92797
EERSPQTLAPVGEDAMK	EERSPQT(UniMod:21)LAPVGEDAMK3	Q92797
EESDGEYDEFGR	EES(UniMod:21)DGEYDEFGR2	O95218
EESDGEYDEFGR	EES(UniMod:21)DGEYDEFGR3	O95218
EESDGEYDEFGRK	EES(UniMod:21)DGEYDEFGRK3	O95218
EESEESEAEPVQR	EES(UniMod:21)EES(UniMod:21)EAEPVQR2	Q9BW71
EESEESEAEPVQR	EES(UniMod:21)EES(UniMod:21)EAEPVQR3	Q9BW71
EESEESEAEPVQR	EES(UniMod:21)EESEAEPVQR2	Q9BW71
EESEESEAEPVQR	EES(UniMod:21)EESEAEPVQR3	Q9BW71
EESSEDENEVSNILR	EES(UniMod:21)SEDENEVSNILR3	Q01804
EESWESGR	EES(UniMod:21)WESGR2	Q9NQ29;B8ZZ08
EESETRSESSDFEVVPK	EESET(UniMod:21)RSESS(UniMod:21)DFEVVPK3	Q9Y520;E7EPN9
EESETRSESSDFEVVPK	EESETRSES(UniMod:21)S(UniMod:21)DFEVVPK3	Q9Y520;E7EPN9
EESSEDENEVSNILR	EESS(UniMod:21)EDENEVSNILR3	Q01804
EESYSPSKDR	EESYS(UniMod:21)PSKDR2	Q96T23;H0YCN2;H0YER1
EESYSPSKDR	EESYS(UniMod:21)PSKDR3	Q96T23;H0YCN2;H0YER1
EEVVGGDDSDGLR	EEVVGGDDS(UniMod:21)DGLR2	P25490
EFAPSDEELDSYR	EFAPS(UniMod:21)DEELDSYR2	O75391;I3L0X5;I3L4C3
EFDELNPSAQR	EFDELNPS(UniMod:21)AQR2	P16615;H7C5W9
EFDELNPSAQR	EFDELNPS(UniMod:21)AQR3	P16615;H7C5W9
EFGYDSPHDLDSD	EFGYDSPHDLDS(UniMod:21)D2	Q96CW6
EFHLNESGDPSSK	EFHLNES(UniMod:21)GDPSSK3	P0DME0;Q01105;A0A8I5KS71;A0A0C4DFV9;A0A8J8YYJ1
EFITGDVEPTDAESEWHSENE	EFITGDVEPTDAESEWHS(UniMod:21)ENE3	E9PJJ2
EFSGGSYSAK	EFS(UniMod:21)GGS(UniMod:21)YSAK2	A0A0A0MRJ0;A0A0A0MRJ1;Q5VT25;H0Y5V1;H0Y7V8
EFSGGSYSAK	EFS(UniMod:21)GGSYSAK2	A0A0A0MRJ0;A0A0A0MRJ1;Q5VT25;H0Y5V1;H0Y7V8
EFSVTVSR	EFS(UniMod:21)VTVSR2	Q5M775;A0A7I2V416;A0A7I2V451;A0A7I2V486;A0A7I2YQJ3;A0A7P0TAS3;A0A7P0TBP2;A0A7P0Z4I1;J3QS22;A0A7I2V562;A0A7P0T9K0;A0A7P0TB87
EFSGGSYSAK	EFSGGS(UniMod:21)YSAK2	A0A0A0MRJ0;A0A0A0MRJ1;Q5VT25;H0Y5V1;H0Y7V8
EFSGPSTPTGTLEFEGGEVSLEGGK	EFSGPS(UniMod:21)TPTGTLEFEGGEVSLEGGK3	Q09666
EFSGPSTPTGTLEFEGGEVSLEGGK	EFSGPST(UniMod:21)PTGTLEFEGGEVSLEGGK3	Q09666
EFTGSPPSSATK	EFTGS(UniMod:21)PPSSATK2	Q92609;C9J3F6
EFTGSPPSSATKK	EFTGS(UniMod:21)PPSSATKK3	Q92609;C9J3F6
EFVSSDESSSGENK	EFVS(UniMod:21)SDESSSGENK2	Q08945
EGAASPAPETPQPTSPETSPK	EGAASPAPETPQPT(UniMod:21)SPETSPK3	Q9Y3X0;A0A2R8Y4Z8
EGAASPAPETPQPTSPETSPK	EGAASPAPETPQPTS(UniMod:21)PET(UniMod:21)SPK3	Q9Y3X0;A0A2R8Y4Z8
EGAASPAPETPQPTSPETSPK	EGAASPAPETPQPTS(UniMod:21)PETSPK3	Q9Y3X0;A0A2R8Y4Z8
EGAKDIDISSPEFK	EGAKDIDISS(UniMod:21)PEFK2	Q09666
EGAKDIDISSPEFK	EGAKDIDISS(UniMod:21)PEFK3	Q09666
EGALSRVSDESLSK	EGALSRVS(UniMod:21)DES(UniMod:21)LSK3	Q08357
EGASSPVQVPGPVAASTEALLQVK	EGASS(UniMod:21)PVQVPGPVAASTEALLQVK3	K7EN65
EGDPVSLSTPLETEFGSPSELSPR	EGDPVSLSTPLETEFGS(UniMod:21)PSELSPR3	Q9BUR4;E9PMG4;A0A8V8TM44;A0A8V8TNY4;A0A8V8TM74;A0A8V8TMM9;A0A8V8TNM2;E9PMR3
EGDPVSLSTPLETEFGSPSELSPR	EGDPVSLSTPLETEFGSPSELS(UniMod:21)PR3	Q9BUR4;E9PMG4;A0A8V8TM44;A0A8V8TNY4;A0A8V8TM74;A0A8V8TMM9;A0A8V8TNM2;E9PMR3
EGDRESWSSGED	EGDRESWS(UniMod:21)S(UniMod:21)GED2	P48681
EGEDGDQPTTPPKPLK	EGEDGDQPT(UniMod:21)TPPKPLK3	P18858;A0A8V8TNZ9;A0A8V8TP03;A0A8V8TPH8;A0A8V8TQC4;A0A8V8TQQ7;A0A8V8TPB0;A0A8V8TPH4;A0A8V8TQC8;B4E135;M0R0Q7;M0R254
EGEEPTKGNSGSEACTSSFLR	EGEEPTKGNSGS(UniMod:21)EAC(UniMod:4)TSSFLR3	Q9H2Y7;A0A0C4DGM5;H3BSS6
EGEEPTVYSDEEEPKDESAR	EGEEPTVYS(UniMod:21)DEEEPKDESAR3	O00264
EGFRQSPDCSQPQGAPAVEK	EGFRQSPDC(UniMod:4)S(UniMod:21)QPQGAPAVEK3	P59923
EGGSKSDSEDITR	EGGSKS(UniMod:21)DSEDITR2	O00470;F5GYS8;H0YNY8;U3KPR8;E9PDC4
EGHETPMDIDSDDSK	EGHETPMDIDS(UniMod:21)DDSK3	Q8TDB6
EGHGSSSFDRELER	EGHGSSS(UniMod:21)FDRELER3	Q5VTL8;A0A0A0MRN0
EGNTTEDDFPSSPGNGNK	EGNTTEDDFPSS(UniMod:21)PGNGNK3	Q15007
EGPDLDRPGSDR	EGPDLDRPGS(UniMod:21)DR3	Q7Z4V5;A0A087WZ99
EGPEPPEEVPPPTTPPVPK	EGPEPPEEVPPPTT(UniMod:21)PPVPK3	P48634
EGPGSEPDSQVDGGLSGASLGEK	EGPGS(UniMod:21)EPDSQVDGGLSGASLGEK3	Q5JSZ5;A0A804HJR4;A0A804HKC3
EGPGSEPDSQVDGGLSGASLGEK	EGPGSEPDS(UniMod:21)QVDGGLSGASLGEK3	Q5JSZ5;A0A804HJR4;A0A804HKC3
EGPLGWSSDGSLGSVLLDSPSSPR	EGPLGWSSDGSLGSVLLDS(UniMod:21)PSSPR3	Q9UGP4;C9JRJ5
EGPLGWSSDGSLGSVLLDSPSSPR	EGPLGWSSDGSLGSVLLDSPS(UniMod:21)SPR3	Q9UGP4;C9JRJ5
EGPPAPPPVKPPPSPVNIR	EGPPAPPPVKPPPS(UniMod:21)PVNIR3	Q8TF74
EGPSCPSPGPFCR	EGPSC(UniMod:4)PS(UniMod:21)PGPFC(UniMod:4)R2	Q4AC94;A0A7P0T883;A0A7P0T8V8;A0A7P0Z475;A0A7P0Z4H1
EGPVASPPFMDLEQAVLPAVIPK	EGPVAS(UniMod:21)PPFMDLEQAVLPAVIPK3	Q9H4A3;F5GWT4;A0A6Q8PFM0
EGQPSPADEKGNDSDGEGESDDPEK	EGQPSPADEKGNDS(UniMod:21)DGEGESDDPEK3	O75351;K7EKZ3
EGRPSGEAFVELESEDEVK	EGRPSGEAFVELES(UniMod:21)EDEVK3	P31943;E9PCY7;G8JLB6;A0A9L9PY23;A0AAG2UWX3;A0AAG2UY50;D6RAM1;D6RBM0;D6RDL0;D6RDU3;D6RFM3;D6RIT2;D6RIU0;E7EN40;E7EQJ0;H0YBD7
EGSFESR	EGS(UniMod:21)FESR2	P19174;V9GY71;V9GYH5
EGSGDGGRAELNPWPEYIYTR	EGS(UniMod:21)GDGGRAELNPWPEYIYTR3	P26639;D6R9F8;D6RCA5;D6RDJ6
EGSPANWK	EGS(UniMod:21)PANWK2	O96019
EGSPAPLEPEPGAAQPK	EGS(UniMod:21)PAPLEPEPGAAQPK2	Q01167
EGSPAPLEPEPGAAQPK	EGS(UniMod:21)PAPLEPEPGAAQPK3	Q01167
EGSPEPWLPLTDGR	EGS(UniMod:21)PEPWLPLTDGR2	Q494U1;J3KSM5
EGSPIPHDPEFGSK	EGS(UniMod:21)PIPHDPEFGSK2	P85037
EGSPIPHDPEFGSK	EGS(UniMod:21)PIPHDPEFGSK3	P85037
EGSQGELTPANSQSR	EGS(UniMod:21)QGELTPANSQSR2	Q13098;A0A096LP07;A0A096LPJ3;A8K070;C9JFE4;A0A9L9PX62;A0A9L9PXT0;J3QQX0
EGSQGELTPANSQSR	EGS(UniMod:21)QGELTPANSQSR3	Q13098;A0A096LP07;A0A096LPJ3;A8K070;C9JFE4;A0A9L9PX62;A0A9L9PXT0;J3QQX0
EGSCIFPEELSPK	EGSC(UniMod:4)IFPEELS(UniMod:21)PK2	Q86YC2;A0A8V8TKZ4;A0AA52I2C1;H3BN63;A0A8V8TMC9;A0A8V8TMK8;A0AAQ5BGU0;A0AAQ5BGW2;A0AAQ5BGY0;I3L1Z5
EGSEFSFSDGEVAEK	EGSEFSFS(UniMod:21)DGEVAEK2	Q9BVS4
EGSLSPVNSQK	EGSLS(UniMod:21)PVNSQK2	Q76N89
EGSQGELTPANSQSR	EGSQGELT(UniMod:21)PANSQSR2	Q13098;A0A096LP07;A0A096LPJ3;A8K070;C9JFE4;A0A9L9PX62;A0A9L9PXT0;J3QQX0
EGSTQQLQTTSPK	EGSTQQLQTTS(UniMod:21)PK2	Q5T8P6;A0A087X0H9
EGSTQQLQTTSPK	EGSTQQLQTTS(UniMod:21)PK3	Q5T8P6;A0A087X0H9
EGTPPPPPPSR	EGT(UniMod:21)PPPPPPSR2	Q9Y618;C9J0Q5;C9JE98;C9JQE8
EGTAPSENGETKAEEAQK	EGTAPS(UniMod:21)ENGETKAEEAQK3	Q15651
EGTPGSPGR	EGTPGS(UniMod:21)PGR2	Q99856
EGVIEAGAFQGSPAPPLPSVMSPSR	EGVIEAGAFQGSPAPPLPSVMS(UniMod:21)PSR3	P53367
EGVQGPLNVSLSEEGK	EGVQGPLNVS(UniMod:21)LSEEGK2	P12270
EGVQGPLNVSLSEEGK	EGVQGPLNVS(UniMod:21)LSEEGK3	P12270
EGVTPWASFK	EGVTPWAS(UniMod:21)FK2	Q02952
EGVTPWASFKK	EGVTPWAS(UniMod:21)FKK2	Q02952
EGVTPWASFKK	EGVTPWAS(UniMod:21)FKK3	Q02952
EHASIDAQSGAGVPNPSTSASPK	EHASIDAQSGAGVPNPST(UniMod:21)SASPK3	Q8IXJ6
EHASIDAQSGAGVPNPSTSASPK	EHASIDAQSGAGVPNPSTSAS(UniMod:21)PK3	Q8IXJ6
EHIEIIAPSPQR	EHIEIIAPS(UniMod:21)PQR3	Q9NZJ5;A0A804HIT4;A0A804HJ50
EHSPYGPSPLGWPSSETR	EHS(UniMod:21)PYGPS(UniMod:21)PLGWPSSETR3	Q96PC5;G3V599
EHSLQVSPSLEK	EHSLQVS(UniMod:21)PSLEK3	O95235
EHYPVSSPSSPSPPAQPGGVSR	EHYPVSS(UniMod:21)PS(UniMod:21)SPSPPAQPGGVSR3	O75179;H0YM23
EHYPVSSPSSPSPPAQPGGVSR	EHYPVSSPS(UniMod:21)S(UniMod:21)PSPPAQPGGVSR3	O75179;H0YM23
EHYPVSSPSSPSPPAQPGGVSR	EHYPVSSPSS(UniMod:21)PSPPAQPGGVSR3	O75179;H0YM23
EIANSNER	EIANS(UniMod:21)NER2	Q01664
EIDCLSPEAQK	EIDC(UniMod:4)LS(UniMod:21)PEAQK2	Q32MZ4;C9JTC6
EIENSSPNR	EIENSS(UniMod:21)PNR2	Q5TAX3;E9PKY2;E9PJN7;E9PQS7;E9PRG2;X6R5G7
EIESEIDSEEELINK	EIESEIDS(UniMod:21)EEELINK3	Q14566
EIESSPQYR	EIESS(UniMod:21)PQYR2	Q8WWM7;H3BUF6;H3BSK9
EIIKQEESVDPDYWEK	EIIKQEES(UniMod:21)VDPDYWEK3	Q14839;A0A0C4DGG9;A0A2R8Y212;A0A2R8Y425;A0A2R8Y445;A0A2R8Y521;A0A2R8Y5J0;A0A2R8Y5Z7;A0A2R8Y8C1;A0A2R8YD40;A0A2R8YDJ9;A0A2R8YER1;A0A2R8YFD8;A0A2R8YFK9;A0A2U3TZM0;F5GWX5;A0A2R8Y4X2;A0A2R8YDW2;A0A2R8Y5M9;A0A2R8YE38
EIKCSPSESPLMEK	EIKC(UniMod:4)S(UniMod:21)PSES(UniMod:21)PLMEK2	Q8WUM9
EIKCSPSESPLMEK	EIKC(UniMod:4)S(UniMod:21)PSES(UniMod:21)PLMEK3	Q8WUM9
EIKCSPSESPLMEK	EIKC(UniMod:4)S(UniMod:21)PSESPLMEK3	Q8WUM9
EIPSATQSPISK	EIPS(UniMod:21)ATQS(UniMod:21)PISK2	Q9BQG0;I3L1L3
EIPSATQSPISK	EIPSATQS(UniMod:21)PISK2	Q9BQG0;I3L1L3
EIPSATQSPISK	EIPSATQS(UniMod:21)PISK3	Q9BQG0;I3L1L3
EIPSATQSPISKK	EIPSATQS(UniMod:21)PISKK2	Q9BQG0;I3L1L3
EIPSATQSPISKK	EIPSATQS(UniMod:21)PISKK3	Q9BQG0;I3L1L3
EIQNGNLHESDSESVPR	EIQNGNLHES(UniMod:21)DS(UniMod:21)ESVPR3	Q86UP2
EIQNGNLHESDSESVPR	EIQNGNLHES(UniMod:21)DSESVPR3	Q86UP2
EIQSGSSSSDAEESSEDNKK	EIQSGSSS(UniMod:21)SDAEESSEDNKK3	P46100;A0A096LNL9;A0A096LP59
EISDDEAEEEK	EIS(UniMod:21)DDEAEEEK2	P08238;Q58FF7
EISPGSGPGEIR	EIS(UniMod:21)PGSGPGEIR2	O43491;E9PHY5;E9PK52;E9PMV8;Q6R5J7;A0A994J5B1;E9PMG5;H0Y5B0
EISPGSGPGEIR	EIS(UniMod:21)PGSGPGEIR3	O43491;E9PHY5;E9PK52;E9PMV8;Q6R5J7;A0A994J5B1;E9PMG5;H0Y5B0
EISQDSLAAR	EIS(UniMod:21)QDSLAAR2	A0A087X0K9;Q07157;A0A7I2V5U5;G3V1L9;G5E9E7;H0YKB1;A0A0G2JNH2
EISPGSGPGEIR	EISPGS(UniMod:21)GPGEIR2	O43491;E9PHY5;E9PK52;E9PMV8;Q6R5J7;A0A994J5B1;E9PMG5;H0Y5B0
EISSSPTSK	EISSS(UniMod:21)PTSK2	Q9UQ35;I3L182;I3L4D8
EITALAPSTMK	EITALAPS(UniMod:21)TMK2	P60709;P62736;P63261;P63267;P68032;P68133;A0A2R8YFE2;A0A6Q8PFE4;A0A804GS07;A0A804HKV3;A0AAQ5BGG2;A0AAQ5BGG5;A0AAQ5BGG7;A0AAQ5BGI5;A0AAQ5BGI6;A6NL76;E7EVS6;I3L4N8
EKDDLSPQPLMTDFER	EKDDLS(UniMod:21)PQPLMTDFER3	Q5THJ4
EKEISDDEAEEEK	EKEIS(UniMod:21)DDEAEEEK2	P08238
EKEISDDEAEEEK	EKEIS(UniMod:21)DDEAEEEK3	P08238
EKELSPPPGLPSK	EKELS(UniMod:21)PPPGLPSK2	Q7Z4S6;A0A1B0GV47;H0YHT2;H0YI78;H0YIM6
EKELSPPPGLPSK	EKELS(UniMod:21)PPPGLPSK3	Q7Z4S6;A0A1B0GV47;H0YHT2;H0YI78;H0YIM6
EKEPGEQASVPLSPK	EKEPGEQASVPLS(UniMod:21)PK2	P42858;A0A7P0TA78;A0A7P0TAC5;A0A7P0TAN5;A0A7P0Z417
EKEPGEQASVPLSPK	EKEPGEQASVPLS(UniMod:21)PK3	P42858;A0A7P0TA78;A0A7P0TAC5;A0A7P0TAN5;A0A7P0Z417
EKEVDGLLTSEPMGSPVSSK	EKEVDGLLTSEPMGS(UniMod:21)PVSSK3	Q8WWM7;H3BUF6
EKGSETDSAQDQPVK	EKGS(UniMod:21)ETDSAQDQPVK3	P30419;A0A7I2V3U5;A0A7I2V539;A0A7I2V3X4;A0A7I2V4Y5;A0A7I2V3M5;B7Z8J4;K7EN42
EKGSPGQNDQELK	EKGS(UniMod:21)PGQNDQELK2	Q9H3H1;Q3T7B4
EKGSPGQNDQELK	EKGS(UniMod:21)PGQNDQELK3	Q9H3H1;Q3T7B4
EKGSTLDLSDLEAEK	EKGS(UniMod:21)TLDLSDLEAEK3	O00767
EKGSTLDLSDLEAEK	EKGST(UniMod:21)LDLSDLEAEK3	O00767
EKLILTLT	EKLILTLT(UniMod:21)2	Q9UNX4
EKLQSFDSPER	EKLQSFDS(UniMod:21)PER3	P78332;E9PGM9
EKPDSDDDLDIASLVTAK	EKPDS(UniMod:21)DDDLDIASLVTAK3	Q86V48
EKQSDDEVYAPGLDIESSLK	EKQS(UniMod:21)DDEVYAPGLDIESSLK3	Q15459
EKSPSLGK	EKS(UniMod:21)PSLGK2	O76021
EKTPATTPEAR	EKT(UniMod:21)PAT(UniMod:21)TPEAR2	Q8NI27;A0A0C4DG98;H0Y7U4;H7C477
EKTPELPEPSVK	EKT(UniMod:21)PELPEPSVK2	Q8IYB3;A0A0S2Z4Z6;A0A994J4Y3;A0A994J7H1;A0A994J7V4;A9Z1X7;M0R088
EKTPELPEPSVK	EKT(UniMod:21)PELPEPSVK3	Q8IYB3;A0A0S2Z4Z6;A0A994J4Y3;A0A994J7H1;A0A994J7V4;A9Z1X7;M0R088
EKTMSSDDEDCSAK	EKTMSS(UniMod:21)DDEDC(UniMod:4)SAK2	Q9NVR2;H0YBW3
EKVASDTEEADR	EKVAS(UniMod:21)DTEEADR3	Q9P2R6;A0A590UJ84;B1AKN3;D6RA28
EKVEPEVLSTDTQTSPEPGTR	EKVEPEVLSTDTQTS(UniMod:21)PEPGTR3	P29375
EKVSSIDLEIDSLSSLLDDMTK	EKVSS(UniMod:21)IDLEIDSLSSLLDDMTK3	Q15942;C9IZ41;H7C3R3
ELAPAWEDTSPEQDNR	ELAPAWEDTS(UniMod:21)PEQDNR3	P78559;E9PGC8
ELAPEPWVERATPT	ELAPEPWVERAT(UniMod:21)PT2	Q9BTY7
ELCTSPR	ELC(UniMod:4)TS(UniMod:21)PR2	Q86X02
ELDEEGSDPPLPGR	ELDEEGS(UniMod:21)DPPLPGR2	Q9BRJ6;C9JQV0;H7C0T1;H7C2R9
ELDEEGSDPPLPGR	ELDEEGS(UniMod:21)DPPLPGR3	Q9BRJ6;C9JQV0;H7C0T1;H7C2R9
ELDPSLVSANDSPSGMQTR	ELDPSLVSANDS(UniMod:21)PSGMQTR3	Q5UIP0;H7C2B5
ELDQDMVTEDEDDPGSHKR	ELDQDMVT(UniMod:21)EDEDDPGSHKR3	Q9NRL2;A0A087WWN7
ELEEEEENSDEDELDSHTMVK	ELEEEEENS(UniMod:21)DEDELDSHTMVK3	A0A087WZ06;Q13188;E5RFQ9
ELEEVSPETPVVPATTQR	ELEEVS(UniMod:21)PETPVVPATTQR3	Q15149
ELEQHIQTSDPENFQSEER	ELEQHIQTS(UniMod:21)DPENFQSEER3	Q96K76
ELFDDPSYVNVQNLDK	ELFDDPS(UniMod:21)YVNVQNLDK3	P29353;H0Y539;Q5T188;X6R6D0
ELHPQLLSPTK	ELHPQLLS(UniMod:21)PTK3	Q8TBN0;E9PK89
ELHYLPFPSP	ELHYLPFPS(UniMod:21)P2	Q8N565
ELIDAEYRFSPNSNK	ELIDAEY(UniMod:21)RFSPNSNK3	Q9NY74
ELILGSETPSSPR	ELILGSETPS(UniMod:21)SPR2	Q96AP0;A0A8Q3SHY1;A0A8Q3WKP5;A0A8Q3WLR8;A0A8Q3WLT1;A0A8Q3WM11;R4GMR6;R4GNJ5;A0A8Q3SHY4;A0A8Q3SHZ0;A0A8Q3SI14;A0A8Q3SI48;A0A8Q3SI54;A0A8Q3WKP4;A0A8Q3WKU3;R4GND4
ELIPQESPR	ELIPQES(UniMod:21)PR2	Q96DF8
ELKEQYSDAPEEIR	ELKEQYS(UniMod:21)DAPEEIR3	Q8NEJ9;H0YJQ1;A0A8V8TQS3;A0A8V8TRJ3;H0YJ17
ELKTDSSPNQAR	ELKTDSS(UniMod:21)PNQAR2	P26599;A0A6Q8PEX4;A0A7I2V4H6;A0A7I2V621;A6NLN1;A0A087WU68;K7ES59
ELKTDSSPNQAR	ELKTDSS(UniMod:21)PNQAR3	P26599;A0A6Q8PEX4;A0A7I2V4H6;A0A7I2V621;A6NLN1;A0A087WU68;K7ES59
ELLDTSFEDLSKPK	ELLDTS(UniMod:21)FEDLSKPK3	P78345
ELLHSVHPESPNLK	ELLHSVHPES(UniMod:21)PNLK3	Q9Y217;A0A9L9PXJ0
ELLVSALQELESSTSNSPSNK	ELLVSALQELESSTS(UniMod:21)NSPSNK3	Q8WTW3;E9PBL8
ELNVSFINEK	ELNVS(UniMod:21)FINEK2	P49585;Q9Y5K3;C9J050;C9JEJ2
ELQAAGKSPEDLER	ELQAAGKS(UniMod:21)PEDLER3	P06744;A0A2U3TZU2
ELQGDGPPSSPTNDPTVK	ELQGDGPPSS(UniMod:21)PTNDPTVK3	Q12873;A0A5F9ZHX5;A0A8V8TR54
ELSAPAR	ELS(UniMod:21)APAR2	Q9H1K1;B3KQ30;B4DNC9;F5H5N2;F5H672
ELSDLEEENR	ELS(UniMod:21)DLEEENR2	Q5M775;A0A7I2V416;A0A7I2V451;A0A7I2V486;A0A7I2YQJ3;A0A7P0TAS3;A0A7P0TBP2;A0A7P0Z4I1;J3QS22;A0A7I2V562;A0A7P0T9K0;A0A7P0TB87
ELSGTIKEILGTAQSVGCNVDGR	ELS(UniMod:21)GTIKEILGTAQSVGC(UniMod:4)NVDGR3	P30050
ELSPAALEK	ELS(UniMod:21)PAALEK2	O75683
ELSPAGSISK	ELS(UniMod:21)PAGS(UniMod:21)ISK2	O95453;A0A494C0K5;A0A494C0Q6;A0A494C0W0
ELSPAGSISK	ELS(UniMod:21)PAGSISK2	O95453;A0A494C0K5;A0A494C0Q6;A0A494C0W0
ELSPEAR	ELS(UniMod:21)PEAR2	Q9P0B6
ELSDQATASPIVAR	ELSDQATAS(UniMod:21)PIVAR2	Q5JSH3
ELSDQATASPIVAR	ELSDQATAS(UniMod:21)PIVAR3	Q5JSH3
ELSESVQQQSTPVPLISPK	ELSESVQQQSTPVPLIS(UniMod:21)PK3	Q9ULU4;A0A087WV57;A0A087WVZ6;A0A087WYS3;H7C4X9
ELSESVQQQSTPVPLISPKR	ELSESVQQQSTPVPLIS(UniMod:21)PKR3	Q9ULU4;A0A087WV57;A0A087WVZ6;A0A087WYS3;H7C4X9
ELSKEDLSPAFDHSPNK	ELSKEDLSPAFDHS(UniMod:21)PNK3	P17706;K7EQG9;D3DUJ3;K7EIE9;K7EIY0;K7ENP9
ELSNSPLR	ELSNS(UniMod:21)PLR2	Q9UQ35
ELSNSPLRENSFGSPLEFR	ELSNS(UniMod:21)PLRENSFGS(UniMod:21)PLEFR3	Q9UQ35
ELSNSPLRENSFGSPLEFR	ELSNS(UniMod:21)PLRENSFGSPLEFR3	Q9UQ35
ELSQNTDESGLNDEAIAK	ELSQNT(UniMod:21)DESGLNDEAIAK3	P35251
ELSSPISPK	ELSSPIS(UniMod:21)PK2	P78559;E9PGC8
ELSTSPCNPIVR	ELSTS(UniMod:21)PC(UniMod:4)NPIVR2	Q9H2Y7;H3BNX5;H3BSS6
ELTPASPTCTNSVSK	ELTPAS(UniMod:21)PTC(UniMod:4)TNSVSK2	P28715;A0A090HNM7;A0A1W2PS85;A0A494C0S2;R4GMW8
ELTPASPTCTNSVSK	ELTPAS(UniMod:21)PTC(UniMod:4)TNSVSK3	P28715;A0A090HNM7;A0A1W2PS85;A0A494C0S2;R4GMW8
ELVEPLTPSGEAPNQALLR	ELVEPLT(UniMod:21)PSGEAPNQALLR3	P00533;Q504U8;C9JYS6;A0A8V8TPW8
ELVGPPLAETVFTPKTSPENVQDR	ELVGPPLAETVFTPKT(UniMod:21)SPENVQDR3	P49792
ELVSSKVSGAQEMVSSAK	ELVSSKVS(UniMod:21)GAQEMVSSAK3	O60664;K7EL96;K7ER39;K7ERZ3
ELVSSSSSGSDSDSEVDKK	ELVSSSSSGSDS(UniMod:21)DS(UniMod:21)EVDKK3	P53999;D6R970;D6RC37
ELVSSSSSGSDSDSEVDKK	ELVSSSSSGSDS(UniMod:21)DSEVDKK3	P53999;D6R970;D6RC37
EMDESLANLSEDEYYSEEER	EMDESLANLS(UniMod:21)EDEYYSEEER3	O60341;A0A8I5KRB8;A0A8I5KRX9;A0A8I5KSH0;A0A8I5KT29;A0A8I5KV76;A0A8I5KVZ4;A0A8I5KXU4;A0A8I5QJJ5;A0A8I5QKM3;R4GMQ1;A0A8I5KPV0;A0A8I5KQU6;A0A8I5KRF4;A0A8I5KTR5;A0A8I5QJR3;A0A8I5KRC9;A0A8I5KUU0;A0A8I5QJX1
EMDMSPEEVVASPRASPAK	EMDMSPEEVVAS(UniMod:21)PRAS(UniMod:21)PAK3	Q13049
EMDTARTPLSEAEFEEIMNR	EMDTART(UniMod:21)PLSEAEFEEIMNR3	Q16630;F8WJN3
EMEHNTVCAAGTSPVGEIGEEK	EMEHNTVC(UniMod:4)AAGTS(UniMod:21)PVGEIGEEK3	P18583;H7C1M2
EMEKSFDEQNVPK	EMEKS(UniMod:21)FDEQNVPK3	O95425;A0A6I8PIX7
EMFPYEASTPTGISASCR	EMFPYEAS(UniMod:21)TPTGISASC(UniMod:4)R3	P42167;G5E972;H0YJH7
EMFPYEASTPTGISASCR	EMFPYEAST(UniMod:21)PTGISASC(UniMod:4)R3	P42167;G5E972;H0YJH7
EMGSLSIKDPK	EMGS(UniMod:21)LSIKDPK2	O94804
EMISLLSPQK	EMISLLS(UniMod:21)PQK2	Q9Y2D8;S4R403
EMLASDDEEDVSSK	EMLAS(UniMod:21)DDEEDVSSK2	Q0ZGT2;E7ETM8;E7EUA0
EMLASDDEEDVSSK	EMLAS(UniMod:21)DDEEDVSSK3	Q0ZGT2;E7ETM8;E7EUA0
EMLASDDEEDVSSKVEK	EMLAS(UniMod:21)DDEEDVSSKVEK3	Q0ZGT2;E7ETM8;E7EUA0
EMLWGSSTQLASDGSPK	EMLWGSSTQLASDGS(UniMod:21)PK3	Q5JSL3;A0A0J9YW64;A6NIW2
EMPQDLRSPAR	EMPQDLRS(UniMod:21)PAR3	O43765;A0A7I2V2U2;A0A7I2V4T9;A0A7I2V588;A0A7I2V5Z3;A0A7I2V697;K7EMD6
EMPTSGSK	EMPTS(UniMod:21)GSK2	P07814;V9GYZ6
EMSPSPPAAQDPGGTALVSAR	EMS(UniMod:21)PS(UniMod:21)PPAAQDPGGTALVSAR3	Q9Y4F5
ENASPAPGTTAEEAMSR	ENAS(UniMod:21)PAPGTTAEEAMSR2	P46379;A0A024RCM4;A0A0G2JK23;A0A0G2JL47;A0A7I2V508;A0A7P0MQS5;H0Y710
ENASPAPGTTAEEAMSR	ENAS(UniMod:21)PAPGTTAEEAMSR3	P46379;A0A024RCM4;A0A0G2JK23;A0A0G2JL47;A0A7I2V508;A0A7P0MQS5;H0Y710
ENFSPER	ENFS(UniMod:21)PER2	Q7Z6E9;A0A2R8Y880;H3BSK8
ENFTAGSDCVTLK	ENFTAGS(UniMod:21)DC(UniMod:4)VTLK2	Q1W6H9
ENIKPNETSPSFSK	ENIKPNETS(UniMod:21)PSFSK3	Q99700;A0A2R8Y5A6;A0A5F9ZHH4;A0A5F9ZHW5;A0A5F9ZHX3;A0A5F9ZI57;F8VQP2;F8WB06;A0A2R8Y7E6;A0A2R8Y7P6;A0A2R8YDM9;F8W0B5;H0YH87;V9GY86
ENNVSQPASSSSSSSSSNNGSASPTK	ENNVSQPASSSSSSSSSNNGSAS(UniMod:21)PTK3	Q02446;A0A3B3IRW4
ENPPVEDSSDEDDKR	ENPPVEDS(UniMod:21)S(UniMod:21)DEDDKR3	Q8TCJ2
ENPPVEDSSDEDDKR	ENPPVEDS(UniMod:21)SDEDDKR3	Q8TCJ2
ENQECPRSLEEDLETLK	ENQEC(UniMod:4)PRS(UniMod:21)LEEDLETLK3	P48681
ENQETQGSTLSDSEEACQQK	ENQETQGSTLS(UniMod:21)DSEEAC(UniMod:4)QQK3	Q9BSU3;H0Y8T0
ENSPAAFPDR	ENS(UniMod:21)PAAFPDR2	Q9Y5B0;A0A0A0MR03;A0A0J9YWB6;A0A0J9YWJ4;K7EJD2
ENSPAVSPTTNSTAPFGLKPR	ENS(UniMod:21)PAVS(UniMod:21)PTTNSTAPFGLKPR3	Q9Y2L9
ENSPFLNNVEVEQESFFEGK	ENS(UniMod:21)PFLNNVEVEQESFFEGK3	Q9Y666;A0A0G2JNW7
ENSPVQSIR	ENS(UniMod:21)PVQSIR2	Q7Z2Z1
ENSSSQDPQTEGTR	ENS(UniMod:21)SSQDPQTEGTR2	P15151;A0A0C4DG49
ENSTVDFSK	ENS(UniMod:21)TVDFSK2	Q6U841;Q9Y6M7;C9J240;C9JRP1;E7EW28;E9PFN4;F8WDX9
ENSFGSPLEFR	ENSFGS(UniMod:21)PLEFR2	Q9UQ35
ENSSPENKNWLLAMAAK	ENSS(UniMod:21)PENKNWLLAMAAK3	Q9NZJ0;F5GZ90
ENSSSQDPQTEGTR	ENSS(UniMod:21)SQDPQTEGTR3	P15151;A0A0C4DG49
ENVEYIEREESDGEYDEFGR	ENVEYIEREES(UniMod:21)DGEYDEFGR3	O95218
ENVSDLTLGPGNSPITR	ENVSDLTLGPGNS(UniMod:21)PITR3	Q6DCA0;A0A7P0T8F5;A0A7P0T9C2;A0A7P0TAB6;A0A7P0TAB7;A0A7P0TAH0;A0A7P0TAX1;A0A7P0TBJ3;A0A7P0Z454;A0A7P0Z4N3
ENYSDSEEEDDDDVASSR	ENYS(UniMod:21)DS(UniMod:21)EEEDDDDVASSR3	Q9Y2U8
ENYSDSEEEDDDDVASSR	ENYSDS(UniMod:21)EEEDDDDVASSR3	Q9Y2U8
EPAITSQNSPEAR	EPAITSQNS(UniMod:21)PEAR2	P23193;E5RIS7
EPAITSQNSPEAR	EPAITSQNS(UniMod:21)PEAR3	P23193;E5RIS7
EPALPLEPDSGGNTSPGVTANGEAR	EPALPLEPDSGGNTS(UniMod:21)PGVTANGEAR3	Q92974;A0A5F9ZI21;A0A8Q3SIN5;V9GYM8
EPEAASSRGSPVR	EPEAASSRGS(UniMod:21)PVR3	Q53GS9;B9A018;F8WC91
EPEPAAGPQAEESATVSAPAPMSPTR	EPEPAAGPQAEESATVSAPAPMSPT(UniMod:21)R3	Q9BWG6
EPESPPASAPIPLFGADTIGQR	EPES(UniMod:21)PPASAPIPLFGADTIGQR3	Q96AY4
EPLIPASPK	EPLIPAS(UniMod:21)PK2	Q9Y613
EPPGLIFNKVEVSEDEPASK	EPPGLIFNKVEVS(UniMod:21)EDEPASK3	O75683
EPTPSIASDISLPIATQELR	EPTPSIAS(UniMod:21)DISLPIATQELR3	A0FGR8;A0A499FIX8;H7BXI1
EPVAESPK	EPVAES(UniMod:21)PK2	Q96PV6;A0A087WUE4;A0A0G2JNN3;C9JMY0
EQAPDISPK	EQAPDIS(UniMod:21)PK2	Q7Z333
EQDVVTGVSPLLFR	EQDVVTGVS(UniMod:21)PLLFR2	Q6P0Q8
EQESEEEM	EQES(UniMod:21)EEEM2	Q9NWC5;J3KQ06
EQFEGLGSTPDAK	EQFEGLGST(UniMod:21)PDAK2	Q8NCN4
EQGGSGLGSGSSGGGGSTSGLGSGYIGR	EQGGSGLGSGSS(UniMod:21)GGGGSTSGLGSGYIGR3	Q2M2I8;A0A096LP25;E9PG46
EQGTESRSSTPLPTISSSAENTR	EQGTES(UniMod:21)RSS(UniMod:21)T(UniMod:21)PLPTISSSAENTR3	P42166;P42167;G5E972;H0YJH7
EQGTESRSSTPLPTISSSAENTR	EQGTES(UniMod:21)RSST(UniMod:21)PLPTISSSAENTR3	P42166;P42167;G5E972;H0YJH7
EQGTESRSSTPLPTISSSAENTR	EQGTES(UniMod:21)RSSTPLPTISSSAENTR3	P42166;P42167;G5E972;H0YJH7
EQISDIDDAVR	EQIS(UniMod:21)DIDDAVR2	P53999
EQISDIDDAVR	EQIS(UniMod:21)DIDDAVR3	P53999
EQISSEPEDFAQPGDVYSQR	EQIS(UniMod:21)SEPEDFAQPGDVYSQR3	Q9C0G0
EQMIDLQNLLTTQSPSVK	EQMIDLQNLLTTQS(UniMod:21)PSVK3	Q9BVJ6
EQMMNSSISSGSGSLR	EQMMNSSISSGSGS(UniMod:21)LR2	Q12959;A0A0C4DFT3;A0A590UJ08;A0A590UJ18;A0A590UJ64;A0A590UJ68;A0A590UJ81;A0A590UJC5;A0A590UJD9;A0A590UJR4;A0A590UJR5;A0A590UJS9;A0A590UJX2;A0A590UK48;A0A590UK81;A0A590UKA8;E7EQD7;A0A590UJ25;A0A590UJ29;A0A590UJL2;A0A590UK02;A0A590UK70;C9JUA9
EQMMNSSISSGSGSLR	EQMMNSSISSGSGS(UniMod:21)LR3	Q12959;A0A0C4DFT3;A0A590UJ08;A0A590UJ18;A0A590UJ64;A0A590UJ68;A0A590UJ81;A0A590UJC5;A0A590UJD9;A0A590UJR4;A0A590UJR5;A0A590UJS9;A0A590UJX2;A0A590UK48;A0A590UK81;A0A590UKA8;E7EQD7;A0A590UJ25;A0A590UJ29;A0A590UJL2;A0A590UK02;A0A590UK70;C9JUA9
EQNSALPTSSQDEELMEVVEK	EQNSALPTS(UniMod:21)SQDEELMEVVEK3	Q9UQ35
EQNSALPTSSQDEELMEVVEK	EQNSALPTSS(UniMod:21)QDEELMEVVEK3	Q9UQ35
EQSEVSVSPR	EQSEVS(UniMod:21)VS(UniMod:21)PR2	Q7L4I2;E9PI52
EQSEVSVSPR	EQSEVSVS(UniMod:21)PR2	Q7L4I2;E9PI52
EQSSDLTPSGDVSPVKPLSR	EQSSDLTPS(UniMod:21)GDVS(UniMod:21)PVKPLSR3	Q8WYQ5;A0A994J4Y2
EQSSDLTPSGDVSPVKPLSR	EQSSDLTPSGDVS(UniMod:21)PVKPLSR3	Q8WYQ5;A0A994J4Y2
EQSSEAAETGVSENEENPVR	EQSSEAAETGVS(UniMod:21)ENEENPVR3	Q29RF7
EQSTPPKSPQ	EQST(UniMod:21)PPKS(UniMod:21)PQ2	Q92615;A0A8I5KVU2;A0A8I5KWN8;H0Y4V9
EQSTPPKSPQ	EQST(UniMod:21)PPKSPQ2	Q92615;A0A8I5KVU2;A0A8I5KWN8;H0Y4V9
EQSTPPKSPQ	EQSTPPKS(UniMod:21)PQ2	Q92615;A0A8I5KVU2;A0A8I5KWN8;H0Y4V9
EQTFSGGTSQDTK	EQTFSGGTS(UniMod:21)QDTK2	Q9Y2W1;A0A3B3ITZ9
EQTLSPTITSGLHNIAR	EQTLS(UniMod:21)PTITSGLHNIAR3	O94979;D6REX3;H7BXG7;H0Y8W8
EQYVPPRSPK	EQYVPPRS(UniMod:21)PK2	Q71RC2;X6RLN4
EQYVPPRSPK	EQYVPPRS(UniMod:21)PK3	Q71RC2;X6RLN4
ERDGEQSPNVSLMQR	ERDGEQS(UniMod:21)PNVSLMQR3	Q58WW2;F2Z305
ERDHSPTPSVFNSDEER	ERDHS(UniMod:21)PT(UniMod:21)PSVFNSDEER3	Q6UN15;A0A994J3I9;A0A994J3J1;A0A994J3K5;A0A994J3L5;A0A994J3M0;A0A994J3P6;A0A994J3R0;A0A994J3R5;A0A994J3S0;A0A994J3S6;A0A994J3T5;A0A994J438;A0A994J442;A0A994J458;A0A994J464;A0A994J474;A0A994J6B4;A0A994J6B8;A0A994J6C9;A0A994J6E0;A0A994J6E2;A0A994J6N5;A0A994J6P0;A0A994J6Q2;A0A994J6R0
ERDHSPTPSVFNSDEER	ERDHS(UniMod:21)PTPSVFNSDEER3	Q6UN15;A0A994J3I9;A0A994J3J1;A0A994J3K5;A0A994J3L5;A0A994J3M0;A0A994J3P6;A0A994J3R0;A0A994J3R5;A0A994J3S0;A0A994J3S6;A0A994J3T5;A0A994J438;A0A994J442;A0A994J458;A0A994J464;A0A994J474;A0A994J6B4;A0A994J6B8;A0A994J6C9;A0A994J6E0;A0A994J6E2;A0A994J6N5;A0A994J6P0;A0A994J6Q2;A0A994J6R0
ERDSELSDTDSGCCLGQSESDK	ERDSELS(UniMod:21)DTDS(UniMod:21)GC(UniMod:4)C(UniMod:4)LGQSESDK3	Q96T88;A0A087WTW0;A0A087WVR3
ERDSELSDTDSGCCLGQSESDK	ERDSELS(UniMod:21)DTDSGC(UniMod:4)C(UniMod:4)LGQSESDK3	Q96T88;A0A087WTW0;A0A087WVR3
ERDSELSDTDSGCCLGQSESDK	ERDSELSDT(UniMod:21)DSGC(UniMod:4)C(UniMod:4)LGQSESDK3	Q96T88;A0A087WTW0;A0A087WVR3
EREAANEAGDSSQDEAEDDVK	EREAANEAGDS(UniMod:21)SQDEAEDDVK3	Q9NVU0;A0A0C4DH01
EREDESEDESDILEESPCGR	EREDES(UniMod:21)EDESDILEESPC(UniMod:4)GR3	Q9NSY0
EREDSGDAEAHAFK	EREDS(UniMod:21)GDAEAHAFK3	Q9NPI1;A0AA34QVS2;A0AA34QW01
ERESSANNSVSPSESLR	ERESSANNSVS(UniMod:21)PSESLR3	Q04726;H0YKH0;H0YKN8;H0YKT5;H0YL70;H0YLI3;H0YLW9;H0YNT2
EREVDEDSEPER	EREVDEDS(UniMod:21)EPER2	Q53GS9;B9A018;F8WC91
EREVDEDSEPER	EREVDEDS(UniMod:21)EPER3	Q53GS9;B9A018;F8WC91
ERLNSSENGEDR	ERLNS(UniMod:21)SENGEDR3	Q7L4I2;E1B6W4;H0YGP9
ERPDLEAPAPGSPFR	ERPDLEAPAPGS(UniMod:21)PFR3	Q9NQT8;H0YBA8
ERPSSAIYPSDSFR	ERPS(UniMod:21)SAIYPSDSFR3	Q92974;A0A5F9ZI21;A0A8Q3SIN5;V9GYM8;V9GYF5;V9GYG5;V9GZ14
ERPSGPESPVQGPR	ERPSGPES(UniMod:21)PVQGPR3	Q9UMN6;A0A669KBI7;A0A669KAX8;A0A8I5KPK0;A0A8I5KVT4;A0A8I5QL11
ERPSSAIYPSDSFR	ERPSS(UniMod:21)AIYPSDSFR3	Q92974;A0A5F9ZI21;A0A8Q3SIN5;V9GYM8;V9GYF5;V9GYG5;V9GZ14
ERQAQAQESEEEEESR	ERQAQAQES(UniMod:21)EEEEESR3	Q9NVM6;H0YLQ7
ERQELGSPEER	ERQELGS(UniMod:21)PEER3	Q92974;A0A5F9ZI21;A0A8Q3SIN5;V9GYM8;V9GYF0
ERSMSENAVR	ERS(UniMod:21)MSENAVR3	Q9GZY8;A0A0A0MS29;A0A9L9PYL0;H7C433;A0A9H3ZVE5;A0A9L9PXN3;A0A9L9PY92;C9JHF5
ERSPEVLSGGEDGAVR	ERS(UniMod:21)PEVLSGGEDGAVR3	Q86W42
ERSPFGNPENVR	ERS(UniMod:21)PFGNPENVR3	Q96HP0;K7ESB7
ERSPPLSPEEK	ERS(UniMod:21)PPLS(UniMod:21)PEEK3	Q8N157;A0A7P0T7Z8;A0A7P0T8H6;A0A7P0T959;A0A7P0TBA0;A0A7P0T9I7;A0A7P0T9M6;H0Y343;H0YEF1
ERSPSPLR	ERS(UniMod:21)PS(UniMod:21)PLR2	Q9Y2V2;H3BNU9;H3BPY5;H3BSW7;H3BTK3;H3BUY4;I3L3X8
ERSPSPPTIQSK	ERS(UniMod:21)PS(UniMod:21)PPTIQSK2	Q14687;H0Y613;H7C3B5
ERSPSPPTIQSK	ERS(UniMod:21)PS(UniMod:21)PPTIQSK3	Q14687;H0Y613;H7C3B5
ERSPSPSFR	ERS(UniMod:21)PS(UniMod:21)PSFR2	P49585;C9JEJ2
ERSPSPLR	ERS(UniMod:21)PSPLR2	Q9Y2V2;H3BNU9;H3BPY5;H3BSW7;H3BTK3;H3BUY4;I3L3X8
ERSDSGGSSSEPFDR	ERSDS(UniMod:21)GGS(UniMod:21)SSEPFDR3	P48634
ERSDSGGSSSEPFDR	ERSDS(UniMod:21)GGSSSEPFDR2	P48634
ERSDSGGSSSEPFDR	ERSDS(UniMod:21)GGSSSEPFDR3	P48634
ERSESLDPDSSMDTTLILK	ERSES(UniMod:21)LDPDSSMDTTLILK3	Q5SW79;H0Y2V6
ERSSSASSPEMK	ERSS(UniMod:21)S(UniMod:21)ASSPEMK3	Q9UQ35;I3L3Q8
ERVDDSTGTVISDVEEDAGELSR	ERVDDSTGTVIS(UniMod:21)DVEEDAGELSR3	Q9Y2D8;S4R403
ESPGAAATSSSGPQAQQHR	ES(UniMod:21)PGAAATSSSGPQAQQHR3	Q7L2J0
ESPSPAPKPR	ES(UniMod:21)PSPAPKPR2	Q8IYB3;A0A0S2Z4Z6;A0A994J4Y3;A0A994J7H1;A0A994J7V4;A9Z1X7;M0R088
ESSPPREEAPPPPPPTEDSCAK	ES(UniMod:21)SPPREEAPPPPPPTEDSC(UniMod:4)AK3	Q9UPW6;C9JR56
ESAAPASPAPSPAPSPTPAPPQK	ESAAPAS(UniMod:21)PAPS(UniMod:21)PAPSPTPAPPQK3	Q3KQU3;D3DPS3;H0YF21
ESAAPASPAPSPAPSPTPAPPQK	ESAAPAS(UniMod:21)PAPSPAPS(UniMod:21)PTPAPPQK3	Q3KQU3;D3DPS3;H0YF21
ESAAPASPAPSPAPSPTPAPPQK	ESAAPAS(UniMod:21)PAPSPAPSPTPAPPQK3	Q3KQU3;D3DPS3;H0YF21
ESASPTIPNLDLLEAHTK	ESAS(UniMod:21)PTIPNLDLLEAHTK3	O75151
ESCSSPSTVGSSLTTR	ESC(UniMod:4)S(UniMod:21)SPSTVGSSLTTR3	Q7Z589;E9PMC9;H0YEP9
ESCSSPSTVGSSLTTR	ESC(UniMod:4)SS(UniMod:21)PSTVGSSLTTR2	Q7Z589;E9PMC9;H0YEP9
ESCSSPSTVGSSLTTR	ESC(UniMod:4)SS(UniMod:21)PSTVGSSLTTR3	Q7Z589;E9PMC9;H0YEP9
ESDQTLAALLSPK	ESDQTLAALLS(UniMod:21)PK2	P18583;H7C1M2
ESDQTLAALLSPK	ESDQTLAALLS(UniMod:21)PK3	P18583;H7C1M2
ESDSAEGDEAESPEQQVR	ESDSAEGDEAES(UniMod:21)PEQQVR3	Q8TEH3;A0A0A0MS48
ESEDDPESEPDDHEK	ESEDDPES(UniMod:21)EPDDHEK3	P16383
ESEDKPEIEDVGSDEEEEK	ESEDKPEIEDVGS(UniMod:21)DEEEEK3	P07900
ESENSGDSGYPSEK	ESENSGDSGYPS(UniMod:21)EK2	O00418;A0AAG2TFE4
ESEQESEEEILAQK	ESEQES(UniMod:21)EEEILAQK2	Q9BW71
ESESESDETPPAAPQLIK	ESES(UniMod:21)ESDETPPAAPQLIK3	O60832;A0A8Q3SIS9;A0A8Q3SIY6;A0A8Q3SJE8;A0A8Q3WLC8;A0A8Q3WLD1;A0A8Q3WLG7;A0A8V8TKY9
ESFLYRSDSDYDLSPK	ESFLYRS(UniMod:21)DSDYDLSPK3	Q07343;Q08499;A0A1B0GW84;E9PMG3
ESGSPYSVLVDTK	ESGS(UniMod:21)PYSVLVDTK2	Q9Y2D9;D6RF85
ESIGSELGNSFASNIR	ESIGSELGNS(UniMod:21)FASNIR3	Q5VZL5
ESISPQPADSACSSPAPSTGK	ESIS(UniMod:21)PQPADSAC(UniMod:4)SSPAPSTGK3	Q9GZR1;F8W6D9;H0Y4F4
ESKGSPVFLPR	ESKGS(UniMod:21)PVFLPR2	Q9NYV4;H0YLT2;J3QSD7
ESKGSPVFLPR	ESKGS(UniMod:21)PVFLPR3	Q9NYV4;H0YLT2;J3QSD7
ESLCDSPHQNLSR	ESLC(UniMod:4)DS(UniMod:21)PHQNLSR2	O15042;C9J5L1;C9JDJ7;E7ET15;E7EW00;H0Y8D9;U3KPT1
ESLCDSPHQNLSR	ESLC(UniMod:4)DS(UniMod:21)PHQNLSR3	O15042;C9J5L1;C9JDJ7;E7ET15;E7EW00;H0Y8D9;U3KPT1
ESLCDSPHQNLSRPLLENK	ESLC(UniMod:4)DS(UniMod:21)PHQNLSRPLLENK3	O15042;C9J5L1;C9JDJ7;E7ET15;E7EW00;H0Y8D9;U3KPT1
ESLKEEDESDDDNM	ESLKEEDES(UniMod:21)DDDNM3	P25788;G3V4X5;H0YJ03
ESLPPAAEPSPVSK	ESLPPAAEPS(UniMod:21)PVSK2	Q9NWT1
ESLPPAAEPSPVSK	ESLPPAAEPS(UniMod:21)PVSK3	Q9NWT1
ESMCSTPAFPVSPETPYVK	ESMC(UniMod:4)STPAFPVS(UniMod:21)PETPYVK3	Q68CZ2;A0A994J537;C9JHU5;E9PCX8;A0A994J7F3
ESNLQLTDFSPSR	ESNLQLTDFS(UniMod:21)PSR2	Q5BKX5
ESNYFGLSPEER	ESNYFGLS(UniMod:21)PEER2	Q01804
ESQIDVLQQDELDSYPDSVK	ESQIDVLQQDELDSY(UniMod:21)PDSVK3	Q9NQS3
ESRPGLVTVTSSQSTPAK	ESRPGLVTVTSSQST(UniMod:21)PAK3	Q9NZJ0;F5GZ90
ESRSPQQSAALPR	ESRS(UniMod:21)PQQSAALPR2	Q6IBW4;A0A0A6YYG7;E5RJN3
ESRSPQQSAALPR	ESRS(UniMod:21)PQQSAALPR3	Q6IBW4;A0A0A6YYG7;E5RJN3
ESSPEKEAEEGCPEK	ESS(UniMod:21)PEKEAEEGC(UniMod:4)PEK3	O43719
ESSPFLSPLEASR	ESS(UniMod:21)PFLSPLEASR2	Q9UP95;A0A994J5J8
ESSPIPSPTSDR	ESS(UniMod:21)PIPS(UniMod:21)PTSDR2	Q01082
ESSPIPSPTSDRK	ESS(UniMod:21)PIPS(UniMod:21)PTSDRK2	Q01082
ESSPIPSPTSDRK	ESS(UniMod:21)PIPS(UniMod:21)PTSDRK3	Q01082
ESSPLYSPTFSDSTSAVK	ESS(UniMod:21)PLYS(UniMod:21)PTFSDSTSAVK3	P46821
ESSPLYSPTFSDSTSAVK	ESS(UniMod:21)PLYSPTFSDSTSAVK3	P46821
ESSPPREEAPPPPPPTEDSCAK	ESS(UniMod:21)PPREEAPPPPPPTEDSC(UniMod:4)AK3	Q9UPW6;C9JR56
ESSANNSVSPSESLRASEK	ESSANNSVS(UniMod:21)PSES(UniMod:21)LRASEK3	Q04726;H0YKH0;H0YKN8;H0YKT5;H0YL70;H0YLI3;H0YLW9;H0YNT2
ESSANNSVSPSESLR	ESSANNSVS(UniMod:21)PSESLR2	Q04726;H0YKH0;H0YKN8;H0YKT5;H0YL70;H0YLI3;H0YLW9;H0YNT2
ESSANNSVSPSESLR	ESSANNSVS(UniMod:21)PSESLR3	Q04726;H0YKH0;H0YKN8;H0YKT5;H0YL70;H0YLI3;H0YLW9;H0YNT2
ESSEEEYDSGVEEEGWPR	ESSEEEYDS(UniMod:21)GVEEEGWPR3	O76031
ESSHNSSFELIGSTIPSYQPCNR	ESSHNS(UniMod:21)SFELIGSTIPSYQPC(UniMod:4)NR3	Q9HAW4;E7ESG2
ESTGTSGPLQRPQLSK	ESTGTSGPLQRPQLS(UniMod:21)K3	Q9H9Q4;H7C0G7
ESTNLGNLEESSE	ESTNLGNLEES(UniMod:21)SE2	P24386
ESTPSEEPSPPHNSK	ESTPSEEPS(UniMod:21)PPHNSK3	Q5T5U3;A0A087WW76;A0A7P0TAS2;A0A805TBS0
ESTQLSPADLTEGKPTDPSK	ESTQLS(UniMod:21)PADLTEGKPTDPSK3	Q08J23
ESVNSPVFGK	ESVNS(UniMod:21)PVFGK2	Q9UPS8;A0A6Q8PF30;E7ESJ3
ESVPEFPLSPPK	ESVPEFPLS(UniMod:21)PPK2	P16949;A2A2D0
ESVSPEDSEK	ESVS(UniMod:21)PEDSEK2	P35251
ESVSTASDQPSHSLER	ESVSTASDQPSHS(UniMod:21)LER3	Q8TEW0;Q5VWV2;A0A8Q3WLH5;F5GZI3;Q5VWU8
ESWVSPR	ESWVS(UniMod:21)PR2	Q8IYH5
ESYDDVSSFR	ESYDDVSS(UniMod:21)FR2	Q99848;H7C2Q8
ESYTEEIVSEAESHVSGISR	ESYTEEIVS(UniMod:21)EAESHVSGISR3	Q5QJE6;E9PRB3;J3KP30
ESYTEEIVSEAESHVSGISR	ESYTEEIVSEAESHVSGIS(UniMod:21)R3	Q5QJE6;E9PRB3;J3KP30
ETAVPGPLGIEDISPNLSPDDK	ETAVPGPLGIEDISPNLS(UniMod:21)PDDK3	Q12888;A6NNK5
ETCSTLAESPR	ETC(UniMod:4)STLAES(UniMod:21)PR2	Q6P2E9
ETDPSPEER	ETDPS(UniMod:21)PEER2	Q9H4G0;A0A0C4DH22;A0A1B0GTW6;H0Y482
ETDYPAGEDLSESGQVDK	ETDYPAGEDLS(UniMod:21)ESGQVDK3	O60271;H0YBS5
ETDYPAGEDLSESGQVDK	ETDYPAGEDLSES(UniMod:21)GQVDK3	O60271;H0YBS5
ETEEQDSDSAEQGDPAGEGK	ETEEQDS(UniMod:21)DSAEQGDPAGEGK3	O95361;H0Y626
ETENTAYKVGNESPVQELK	ETENTAYKVGNES(UniMod:21)PVQELK3	Q5JSH3
ETERASPIK	ETERAS(UniMod:21)PIK2	P27816;A0A804HKE7;E7EVA0
ETESAPGSPR	ETES(UniMod:21)APGS(UniMod:21)PR2	Q6PKG0;A0A0B4J210;A0A8I5KSP1;A0A8I5KWU3;E5RH50;H0YBW1
ETESAPGSPRAVTPVPTK	ETES(UniMod:21)APGS(UniMod:21)PRAVT(UniMod:21)PVPTK3	Q6PKG0;A0A0B4J210;A0A8I5KSP1;A0A8I5KWU3;E5RH50;H0YBW1
ETESAPGSPR	ETES(UniMod:21)APGSPR2	Q6PKG0;A0A0B4J210;A0A8I5KSP1;A0A8I5KWU3;E5RH50;H0YBW1
ETESAPGSPR	ETESAPGS(UniMod:21)PR2	Q6PKG0;A0A0B4J210;A0A8I5KSP1;A0A8I5KWU3;E5RH50;H0YBW1
ETIEQEKQAGES	ETIEQEKQAGES(UniMod:21)2	P62328
[truncated: 8,312 more rows]

## Sheet: Mock, CIP-based library
Stripped.Sequence	Precursor.Id	Protein.Ids
AAAAAASSSCSSGSCSSGSSPSLK	AAAAAASSSC(UniMod:4)SSGSC(UniMod:4)SSGS(UniMod:21)SPSLK3	A0A3B3IRW6
AAAAAATAPPSPGPAQPGPR	AAAAAATAPPS(UniMod:21)PGPAQPGPR3	Q6SPF0
AAAASAAEAGIATTGTEDSDDALLK	AAAASAAEAGIATTGTEDS(UniMod:21)DDALLK3	P55036;H0Y3Y9
AAAGSPRSPGPLPGAR	AAAGS(UniMod:21)PRS(UniMod:21)PGPLPGAR3	Q96A47
AAAGVGGSLR	AAAGVGGS(UniMod:21)LR2	Q9BRK4
AAAMAAAAAETSQR	AAAMAAAAAETS(UniMod:21)QR2	Q9NV92;A0A0C4DGW0;A0A3B3IRK3;A0A8V8TQ43;A0A8V8TQM3;A0A8V8TQN2;A0A8V8TQN7;A0A8V8TQP7;A0A8V8TQQ2;A0A8V8TRG3;A0A8V8TRH3;B4DGY6;H7C5F7
AAASPPTPIR	AAAS(UniMod:21)PPT(UniMod:21)PIR2	Q5T2Z1
AAASPPTPIR	AAAS(UniMod:21)PPTPIR2	Q5T2Z1
AAATPESQEPQAK	AAAT(UniMod:21)PESQEPQAK2	P49006
AAATPESQEPQAK	AAAT(UniMod:21)PESQEPQAK3	P49006
AAATGNASPGKLEHSK	AAATGNAS(UniMod:21)PGKLEHSK3	Q8NB78;H0Y6H0
AAATPESQEPQAK	AAATPES(UniMod:21)QEPQAK2	P49006
AAAYDISEDEED	AAAYDIS(UniMod:21)EDEED2	P49585
AACPCPQSSPPEQK	AAC(UniMod:4)PC(UniMod:4)PQS(UniMod:21)SPPEQK2	Q5THK1;H3BLU3;H7BZH1;H7C1B0
AACPCPQSSPPEQK	AAC(UniMod:4)PC(UniMod:4)PQS(UniMod:21)SPPEQK3	Q5THK1;H3BLU3;H7BZH1;H7C1B0
AADGGERPLAASPPGTVK	AADGGERPLAAS(UniMod:21)PPGTVK3	O95785;A0A2R8YFV2;A0A669KAV7;A0A669KBG4;A0A669KBH9;B9EGQ5;M0QXA7
AADISLDNLVEGK	AADIS(UniMod:21)LDNLVEGK2	Q12888;A6NNK5;H7BZY0
AADISLDNLVEGK	AADIS(UniMod:21)LDNLVEGK3	Q12888;A6NNK5;H7BZY0
AADKSPESQNLIDGTK	AADKS(UniMod:21)PESQNLIDGTK3	Q9HCE3
AADPPAENSSAPEAEQGGAE	AADPPAENSS(UniMod:21)APEAEQGGAE3	P67809;H0Y449
AADPVPSFDESSQDTSEK	AADPVPSFDESS(UniMod:21)QDTSEK3	Q96QE3;A0A075B754
AADRLPNLSSPSAEGPPGPPSGPAPR	AADRLPNLS(UniMod:21)SPSAEGPPGPPSGPAPR3	O60784
AADSDDGAVSAPAASDGGVSK	AADS(UniMod:21)DDGAVSAPAASDGGVSK3	Q96GM8
AADSQNSGEGNTGAAESSFSQEVSR	AADSQNS(UniMod:21)GEGNTGAAESSFSQEVSR3	P12270
AADSQNSGEGNTGAAESSFSQEVSR	AADSQNSGEGNTGAAESS(UniMod:21)FSQEVSR3	P12270
AADTEEMDIEMDSGDEA	AADTEEMDIEMDS(UniMod:21)GDEA3	Q9UBB5
AAESPSPR	AAESPS(UniMod:21)PR2	Q9BY89
AAGAGGSGSESDHTAPSGVGSSWR	AAGAGGSGS(UniMod:21)ESDHTAPSGVGSSWR3	O14640
AAGAGGSGSESDHTAPSGVGSSWR	AAGAGGSGSES(UniMod:21)DHTAPSGVGSSWR3	O14640
AAGGAPSPPPPVR	AAGGAPS(UniMod:21)PPPPVR2	Q4KMP7
AAGGAPSPPPPVRR	AAGGAPS(UniMod:21)PPPPVRR3	Q4KMP7
AAGGNSREPSPLPELALR	AAGGNS(UniMod:21)REPS(UniMod:21)PLPELALR3	Q13207
AAGISLIVPGKSPTR	AAGISLIVPGKS(UniMod:21)PTR3	P47736;F2Z357;J3KPC5
AAGMSSPGAQSHPEELPR	AAGMSS(UniMod:21)PGAQSHPEELPR3	Q13459;M0R0P8;M0R300;M0QZY4;M0R2J3
AAGPASPPEEDPER	AAGPAS(UniMod:21)PPEEDPER2	Q96KM6
AAGSPSPLPAPDPAPK	AAGS(UniMod:21)PSPLPAPDPAPK3	Q9BZE9;J3KRY8;J3KRF7
AAHTEDINACTLTTSPR	AAHTEDINAC(UniMod:4)TLTTS(UniMod:21)PR3	A0A0S2Z4L5;P04049;H7C155;A0A8I5KQV4;A0A8I5KSB0;A0A8I5KSV6;A0A8I5KTA5;A0A8I5QKZ6;A0A8I5KWF7
AAHVPENSDTEQDVLTVKPVR	AAHVPENS(UniMod:21)DTEQDVLTVKPVR3	Q9H2Y7;A0A0C4DGM5;H3BS99;H3BSS6
AAISDSADCSLSPDVDPVLAFQR	AAISDS(UniMod:21)ADC(UniMod:4)SLSPDVDPVLAFQR3	Q8TEW0;Q5VWV2;A0A8Q3WLH5;F5GZI3;Q5VWU8
AAKLSEGSQPAEEEEDQETPSR	AAKLS(UniMod:21)EGS(UniMod:21)QPAEEEEDQETPSR3	Q9UKV3;E7EQT4;S4R3H4
AAKLSEGSQPAEEEEDQETPSR	AAKLS(UniMod:21)EGSQPAEEEEDQETPSR3	Q9UKV3;E7EQT4;S4R3H4
AAKLSEGSQPAEEEEDQETPSR	AAKLSEGS(UniMod:21)QPAEEEEDQETPSR3	Q9UKV3;E7EQT4;S4R3H4
AALAPAKESPR	AALAPAKES(UniMod:21)PR2	Q13428;A0A3B3IS06;A0A6I8PRA0;E7ETY2;H0Y8Y7;H0YAB7
AALGVLGPEVEKEAVSPR	AALGVLGPEVEKEAVS(UniMod:21)PR3	O95382
AALKEWNGVVSESDSPVK	AALKEWNGVVSES(UniMod:21)DS(UniMod:21)PVK3	P18858;A0A8V8TNZ9;A0A8V8TP03;A0A8V8TQC4;A0A8V8TQQ7;F5GZ28;A0A8V8TPB0;A0A8V8TQQ3;B4E135;M0R0Q7
AALKEWNGVVSESDSPVK	AALKEWNGVVSESDS(UniMod:21)PVK3	P18858;A0A8V8TNZ9;A0A8V8TP03;A0A8V8TQC4;A0A8V8TQQ7;F5GZ28;A0A8V8TPB0;A0A8V8TQQ3;B4E135;M0R0Q7
AALLKASPK	AALLKAS(UniMod:21)PK2	P50914
AALQTAPESADDSPSQLSK	AALQTAPESADDS(UniMod:21)PSQLSK3	O43524
AAMYDIISSPSK	AAMYDIISS(UniMod:21)PSK2	Q6KC79;A0A590UJS4
AAMYDIISSPSKDSTK	AAMYDIISS(UniMod:21)PSKDSTK3	Q6KC79;A0A590UJS4
AANMLQQSGSK	AANMLQQS(UniMod:21)GSK2	P46063
AANMLQQSGSKNTGAK	AANMLQQSGSKNT(UniMod:21)GAK3	P46063
AAPEASSPPASPLQHLLPGK	AAPEASS(UniMod:21)PPAS(UniMod:21)PLQHLLPGK3	Q96TA1
AAPEASSPPASPLQHLLPGK	AAPEASS(UniMod:21)PPASPLQHLLPGK3	Q96TA1
AAPPPPPPPPPLESSPR	AAPPPPPPPPPLES(UniMod:21)SPR2	Q5T4S7
AAPPPPPPPPPLESSPR	AAPPPPPPPPPLES(UniMod:21)SPR3	Q5T4S7
AAPQSPSVPK	AAPQS(UniMod:21)PSVPK2	O75694;E9PF10
AAPWGSNPSPSAESTQAMDR	AAPWGSNPS(UniMod:21)PSAESTQAMDR3	Q96N67;A0A1B0GWE0
AAQAGSLEISK	AAQAGS(UniMod:21)LEISK2	Q9BV73;A0A9L9PXD2;A0A9L9PXX3;A0A9L9PXZ7
AAQQQQPSASPR	AAQQQQPS(UniMod:21)ASPR3	Q86U86;A0A9L9PXL4
AAQQQQPSASPR	AAQQQQPSAS(UniMod:21)PR2	Q86U86;A0A9L9PXL4
AAQSLDEMSQTITDLLSEQK	AAQS(UniMod:21)LDEMSQTITDLLSEQK3	Q8TDY2
AASAATAAPTATPAAQESGTIPK	AAS(UniMod:21)AATAAPTATPAAQESGTIPK3	O00116;A0A1B0GWA2;A0A2R8YEL0;A0A7P0T857;A0A7P0T8Q7;A0A7P0T984;A0A7P0T9C9;A0A7P0TA54;A0A7P0TAL3;B8ZZ81
AASALLLR	AAS(UniMod:21)ALLLR2	Q9H1K1;B3KQ30;B4DNC9;F5H5N2;F5H672
AASDDGSLK	AAS(UniMod:21)DDGS(UniMod:21)LK2	Q92614;A0A994J771;A0A1B0GV45
AASDDGSLKSSSPTSYWK	AAS(UniMod:21)DDGS(UniMod:21)LKS(UniMod:21)SSPTSYWK3	Q92614;A0A994J771
AASDDGSLK	AAS(UniMod:21)DDGSLK2	Q92614;A0A994J771;A0A1B0GV45
AASDDGSLKSSSPTSYWK	AAS(UniMod:21)DDGSLKSS(UniMod:21)SPT(UniMod:21)SYWK3	Q92614;A0A994J771
AASDSNPAGPLR	AAS(UniMod:21)DSNPAGPLR2	Q9BUU2
AASDSNPAGPLR	AAS(UniMod:21)DSNPAGPLR3	Q9BUU2
AASEELLEK	AAS(UniMod:21)EELLEK2	Q6ZV73;F8VY01
AASIFGGAKPVDTAAR	AAS(UniMod:21)IFGGAKPVDTAAR3	P23588;E7EX17;F8VX11
AASKDTISNNR	AAS(UniMod:21)KDTISNNR3	Q14669;A0A6Q8PGG9;A0A6Q8PHK0;A0A994J4J0;A0A994J4J6;A0A994J569;A0A994J755;C9JLD7;H7C1L9
AASLDTRGSPK	AAS(UniMod:21)LDTRGS(UniMod:21)PK3	Q8N350;A0A140LJL2
AASLGSSQSSR	AAS(UniMod:21)LGSSQSSR2	A0A0C4DGB5;A0A6Q8PH20;F8W7E0;H0Y944;H0YA91;A0A6Q8PG40;D6RBR1;D6RGF7;E7EN75;E9PSG1
AASLNYLNQPSAAPLQVSR	AAS(UniMod:21)LNYLNQPSAAPLQVSR3	Q9NSK0
AASLTEDR	AAS(UniMod:21)LTEDR2	Q04637;A0A7I2Y1C3;E7EUU4;E7EX73;E9PGM1
AASLTEDRDR	AAS(UniMod:21)LTEDRDR2	Q04637;A0A7I2Y1C3;E7EUU4;E7EX73;E9PGM1
AASLTEDRDR	AAS(UniMod:21)LTEDRDR3	Q04637;A0A7I2Y1C3;E7EUU4;E7EX73;E9PGM1
AASPAKPSSLDLVPNLPK	AAS(UniMod:21)PAKPSS(UniMod:21)LDLVPNLPK3	Q8N3V7
AASPAKPSSLDLVPNLPK	AAS(UniMod:21)PAKPSSLDLVPNLPK3	Q8N3V7
AASPESASSTPESLQAR	AAS(UniMod:21)PESASSTPESLQAR2	Q96BT3
AASPESASSTPESLQAR	AAS(UniMod:21)PESASSTPESLQAR3	Q96BT3
AASPHQVTPQADEK	AAS(UniMod:21)PHQVTPQADEK3	Q96L73;A0A8I5QJP2;D6RBP3
AASPPASASDLIEQQQK	AAS(UniMod:21)PPASASDLIEQQQK3	Q5VSL9
AASPPASASDLIEQQQKR	AAS(UniMod:21)PPASASDLIEQQQKR3	Q5VSL9
AASPPSYTLDLGESQLAPPPSK	AAS(UniMod:21)PPSYTLDLGESQLAPPPSK3	Q9ULQ0
AASPSPQSVR	AAS(UniMod:21)PS(UniMod:21)PQSVR2	Q8IYB3;A0A0S2Z4Z6;A0A994J4Y3;A0A994J7H1;A0A994J7V4;A9Z1X7
AASPSPQSVRR	AAS(UniMod:21)PS(UniMod:21)PQSVRR2	Q8IYB3;A0A0S2Z4Z6;A0A994J4Y3;A0A994J7H1;A0A994J7V4;A9Z1X7
AASPSPQSVRR	AAS(UniMod:21)PS(UniMod:21)PQSVRR3	Q8IYB3;A0A0S2Z4Z6;A0A994J4Y3;A0A994J7H1;A0A994J7V4;A9Z1X7
AASPSPQSVR	AAS(UniMod:21)PSPQSVR2	Q8IYB3;A0A0S2Z4Z6;A0A994J4Y3;A0A994J7H1;A0A994J7V4;A9Z1X7
AASPYSQRPASPTAIR	AAS(UniMod:21)PYSQRPAS(UniMod:21)PTAIR3	Q99569
AASQGSDSPLLPAQR	AAS(UniMod:21)QGSDSPLLPAQR2	Q5TCZ1
AASQGSDSPLLPAQR	AAS(UniMod:21)QGSDSPLLPAQR3	Q5TCZ1
AASREEPIEWEF	AAS(UniMod:21)REEPIEWEF2	P39880;A0A2R8Y852;A0A2R8YDI1
AASSAAQGAFQGN	AAS(UniMod:21)SAAQGAFQGN2	O15127
AASVIPGSTSR	AAS(UniMod:21)VIPGSTSR2	Q8N5S9;J3KPJ3
AASYTEEDENHTAK	AAS(UniMod:21)YTEEDENHTAK2	Q14126;A0AAQ5BGT2;A0AAQ5BGX5;A0AAQ5BGX8;A0AAQ5BGZ0;A0AAQ5BGZ7;A0AAQ5BH03;A0AAQ5BH06;A0AAQ5BH29
AASYTEEDENHTAK	AAS(UniMod:21)YTEEDENHTAK3	Q14126;A0AAQ5BGT2;A0AAQ5BGX5;A0AAQ5BGX8;A0AAQ5BGZ0;A0AAQ5BGZ7;A0AAQ5BH03;A0AAQ5BH06;A0AAQ5BH29
AASADSTTEGTPADGFTVLSTK	AASADS(UniMod:21)TTEGTPADGFTVLSTK3	O75367;A0A8I5KRC6;A0A8I5KS04;A0A994J4J7
AASADSTTEGTPADGFTVLSTK	AASADST(UniMod:21)TEGTPADGFTVLSTK3	O75367;A0A8I5KRC6;A0A8I5KS04;A0A994J4J7
AASDPLLSSVSPAVSK	AASDPLLSSVS(UniMod:21)PAVSK2	P19532
AASDPLLSSVSPAVSK	AASDPLLSSVS(UniMod:21)PAVSK3	P19532
AASEQQADTSGGDSPKV	AASEQQADTSGGDS(UniMod:21)PKV2	U3KQ26
AASIENVLQDSSPEHCGR	AASIENVLQDSS(UniMod:21)PEHC(UniMod:4)GR3	O60291;K7EPJ5
AASLGSSQSSR	AASLGSS(UniMod:21)QSSR2	A0A0C4DGB5;A0A6Q8PH20;F8W7E0;H0Y944;H0YA91;A0A6Q8PG40;D6RBR1;D6RGF7;E7EN75;E9PSG1
AASPFRSSVQGASSR	AASPFRSS(UniMod:21)VQGASSR3	O95817;C9JFK9
AASSAAQGAFQGN	AASS(UniMod:21)AAQGAFQGN3	O15127
AASSLNLSNGETESVK	AASSLNLS(UniMod:21)NGETESVK2	O95819;A0A0D9SEY1;E7EN19;E7ENQ1;E7EX83;G5E948;H7C0P6;H7C360
AASSPSNPAALPVASDSSPMGSK	AASSPS(UniMod:21)NPAALPVASDSS(UniMod:21)PMGSK3	Q7Z5J4
AASSPSNPAALPVASDSSPMGSK	AASSPSNPAALPVASDSSPMGS(UniMod:21)K3	Q7Z5J4
AASSSSPGSPVASSPSR	AASSS(UniMod:21)SPGS(UniMod:21)PVASSPSR2	Q92538;A0A669KB10;A0A669KBG8;A0A7I2V2L5;A0A7I2V452;A0A7I2V514;A0A7I2YQ65;A0A7I2YQM2;A0A7I2V350;A0A7I2V3E5
AASSSPDSP	AASSSPDS(UniMod:21)P2	Q5BKY9
AASSSSPGSPVASSPSR	AASSSS(UniMod:21)PGS(UniMod:21)PVASSPSR3	Q92538;A0A669KB10;A0A669KBG8;A0A7I2V2L5;A0A7I2V452;A0A7I2V514;A0A7I2YQ65;A0A7I2YQM2;A0A7I2V350;A0A7I2V3E5
AASSSSPGSPVASSPSR	AASSSSPGS(UniMod:21)PVASSPSR2	Q92538;A0A669KB10;A0A669KBG8;A0A7I2V2L5;A0A7I2V452;A0A7I2V514;A0A7I2YQ65;A0A7I2YQM2;A0A7I2V350;A0A7I2V3E5
AASSSSPGSPVASSPSR	AASSSSPGSPVAS(UniMod:21)SPSR3	Q92538;A0A669KB10;A0A669KBG8;A0A7I2V2L5;A0A7I2V452;A0A7I2V514;A0A7I2YQ65;A0A7I2YQM2;A0A7I2V350;A0A7I2V3E5
AATEALGEKSPDSATVSGYDIMK	AATEALGEKS(UniMod:21)PDSATVSGYDIMK3	Q6WCQ1;A0A494BZV2;H0Y2S9;J3KSW8;H0Y7E2;H7C3G6;J3QRL2;K7EL39
AATSEEPTGFSVDSNLLGSLSPK	AATSEEPTGFSVDSNLLGSLS(UniMod:21)PK3	Q96PE2
AATTATPAATTSPK	AATTATPAATT(UniMod:21)SPK2	Q92766
AAVGQESPGGLEAGNAK	AAVGQES(UniMod:21)PGGLEAGNAK2	Q29RF7
AAVGQESPGGLEAGNAK	AAVGQES(UniMod:21)PGGLEAGNAK3	Q29RF7
AAVLSDSEDEEK	AAVLS(UniMod:21)DS(UniMod:21)EDEEK2	Q96ST2;A0A1B0GW95
AAVLSDSEDEEKASAK	AAVLS(UniMod:21)DS(UniMod:21)EDEEKASAK3	Q96ST2;A0A1B0GW95
AAVLSDSEDEEK	AAVLSDS(UniMod:21)EDEEK2	Q96ST2;A0A1B0GW95
AAVLSDSEDEEKASAK	AAVLSDS(UniMod:21)EDEEKASAK2	Q96ST2;A0A1B0GW95
AAVLSDSEDEEKASAK	AAVLSDS(UniMod:21)EDEEKASAK3	Q96ST2;A0A1B0GW95
AAVPSGASTGIYEALELR	AAVPS(UniMod:21)GASTGIYEALELR3	P06733;P09104;P13929;A0A2R8Y6G6;E5RGZ4;A0A2R8YEM5;E5RG95;E5RI09;F5H0C8;K7EKN2;K7EM90;K7EPM1;A0A2R8Y798;A0A2R8Y879;A0A2R8YEG5;F5H1C3;K7ERS8
AAVQELSSSILAGEDPEER	AAVQELSSS(UniMod:21)ILAGEDPEER3	P49768;A0A8V8TPK5;A0A8V8TQ36;A0A8V8TQ90;G3V4M0;A0A8V8TPL0
AAVVTSPPPTTAPHK	AAVVT(UniMod:21)SPPPTTAPHK3	P35611;A0A804HL01;D6RF25;E7ENY0;E7EV99;D6RAH3;D6RJE2
AAVVTSPPPTTAPHK	AAVVTS(UniMod:21)PPPTTAPHK2	P35611;A0A804HL01;D6RF25;E7ENY0;E7EV99;D6RAH3;D6RJE2
ACASPSAQVEGSPVAGSDGSQPAVK	AC(UniMod:4)AS(UniMod:21)PSAQVEGS(UniMod:21)PVAGSDGSQPAVK3	Q9UFC0;F8WDB4
ACASPSAQVEGSPVAGSDGSQPAVK	AC(UniMod:4)AS(UniMod:21)PSAQVEGSPVAGSDGSQPAVK3	Q9UFC0;F8WDB4
ACASPSAQVEGSPVAGSDGSQPAVK	AC(UniMod:4)ASPSAQVEGS(UniMod:21)PVAGSDGSQPAVK3	Q9UFC0;F8WDB4
ACDASPESTPLTGQLPGK	AC(UniMod:4)DAS(UniMod:21)PESTPLTGQLPGK3	Q96JA1
ACDASPESTPLTGQLPGK	AC(UniMod:4)DASPES(UniMod:21)TPLTGQLPGK3	Q96JA1
ACKVDSPTVTTTLK	AC(UniMod:4)KVDS(UniMod:21)PTVTTTLK3	Q07866;E7EVH7;F8W6L3;G3V2E7;G3V3H3;G3V5R9;G5E9S8;H0YG16;H0YJL0;H0YJT3;H0YJU9
ACPGPPPPSPEPLAR	AC(UniMod:4)PGPPPPS(UniMod:21)PEPLAR2	Q9HB09
ACPGPPPPSPEPLAR	AC(UniMod:4)PGPPPPS(UniMod:21)PEPLAR3	Q9HB09
ACTGLSGPGSGSKSPPATR	AC(UniMod:4)TGLSGPGS(UniMod:21)GSKSPPATR3	Q96RK0;I3L2J0
ADAASSLTVDVTPPTAK	ADAASSLTVDVT(UniMod:21)PPTAK2	Q9H8Y8
ADADPSPTSPPTAR	ADADPSPTS(UniMod:21)PPTAR2	Q9NWZ5
ADADPSPTSPPTAR	ADADPSPTS(UniMod:21)PPTAR3	Q9NWZ5
ADALQAGASQFETSAAK	ADALQAGASQFETS(UniMod:21)AAK3	P63027;Q15836;F8WCA0;J3QRU4;K7EKX0;L7N2F9;K7ENK9
ADDADEFGYSR	ADDADEFGYS(UniMod:21)R2	Q7KZF4
ADDPLRLDQELQQPQTQEK	ADDPLRLDQELQQPQT(UniMod:21)QEK3	Q12888;A6NNK5;C9JXV0;H7C3N7
ADDTDSQSWRSPLK	ADDTDS(UniMod:21)QSWRSPLK3	A0A804HK76;A0A804HL72
ADGYEPPVQESV	ADGYEPPVQES(UniMod:21)V2	P61247;D6RAT0;D6R9B6;H0Y9Y4
ADIDVSGPKVDVDVPDVNIEGPDAK	ADIDVS(UniMod:21)GPKVDVDVPDVNIEGPDAK3	Q09666
ADKLAEEHSS	ADKLAEEHS(UniMod:21)S2	P06576
ADLDVSGPKVDIDVPDVNIEGPDAK	ADLDVS(UniMod:21)GPKVDIDVPDVNIEGPDAK3	Q09666
ADLNQGIGEPQSPSR	ADLNQGIGEPQS(UniMod:21)PSR2	Q96C19
ADLNQGIGEPQSPSR	ADLNQGIGEPQS(UniMod:21)PSR3	Q96C19
ADLNQGIGEPQSPSRR	ADLNQGIGEPQS(UniMod:21)PSRR2	Q96C19
ADLNQGIGEPQSPSRR	ADLNQGIGEPQS(UniMod:21)PSRR3	Q96C19
ADRDQSPFSK	ADRDQS(UniMod:21)PFSK2	Q13427;A0A7I2V4F2;A0A7I2V5Q5;A0A7I2V629;E9PG73
ADRDQSPFSK	ADRDQS(UniMod:21)PFSK3	Q13427;A0A7I2V4F2;A0A7I2V5Q5;A0A7I2V629;E9PG73
ADREVQAEQPSSSSPR	ADREVQAEQPSSSS(UniMod:21)PR3	Q9Y388
ADSGYLFSGSRPPSQVSR	ADS(UniMod:21)GYLFSGSRPPSQVSR3	Q5SNT2;H0Y994
ADSLLAVVK	ADS(UniMod:21)LLAVVK2	Q14151;Q15424
ADSPVNGLPK	ADS(UniMod:21)PVNGLPK2	Q96S94
ADSGPTQPPLSLSPAPETK	ADSGPTQPPLSLS(UniMod:21)PAPETK3	O15027;A0A3F2YNX0;A0A3F2YNZ0;A0A8I5KPG1;F1T0I1;X6RGP5;A0A0C4DH09;A0A8I5KQ88
ADSGYLFSGSRPPSQVSR	ADSGYLFSGS(UniMod:21)RPPSQVS(UniMod:21)R3	Q5SNT2;H0Y994
ADSGYLFSGSRPPSQVSR	ADSGYLFSGSRPPS(UniMod:21)QVS(UniMod:21)R3	Q5SNT2;H0Y994
ADSWVEKEEPAPSN	ADSWVEKEEPAPS(UniMod:21)N2	Q8N163;H0YB24
ADTSQEICSPR	ADTS(UniMod:21)QEIC(UniMod:4)S(UniMod:21)PR3	P52948;A0A3B3ITD8;A0A8V8TPW9;A0A8V8TPX4;A0A8V8TQF7;A0A8V8TR21;A0A8V8TRC7;H0YCR0;H0YDA1;H0YEN4;H7C3P6
ADTSQEICSPRLPISASHSSK	ADTS(UniMod:21)QEIC(UniMod:4)S(UniMod:21)PRLPISASHSSK3	P52948;A0A3B3ITD8;A0A8V8TPW9;A0A8V8TPX4;A0A8V8TQF7;A0A8V8TR21;A0A8V8TRC7;H0YCR0;H0YDA1;H0YEN4;H7C3P6
ADTSQEICSPR	ADTS(UniMod:21)QEIC(UniMod:4)SPR2	P52948;A0A3B3ITD8;A0A8V8TPW9;A0A8V8TPX4;A0A8V8TQF7;A0A8V8TR21;A0A8V8TRC7;H0YCR0;H0YDA1;H0YEN4;H7C3P6
ADTSQEICSPR	ADTS(UniMod:21)QEIC(UniMod:4)SPR3	P52948;A0A3B3ITD8;A0A8V8TPW9;A0A8V8TPX4;A0A8V8TQF7;A0A8V8TR21;A0A8V8TRC7;H0YCR0;H0YDA1;H0YEN4;H7C3P6
ADTSQEICSPR	ADTSQEIC(UniMod:4)S(UniMod:21)PR2	P52948;A0A3B3ITD8;A0A8V8TPW9;A0A8V8TPX4;A0A8V8TQF7;A0A8V8TR21;A0A8V8TRC7;H0YCR0;H0YDA1;H0YEN4;H7C3P6
ADTSQEICSPR	ADTSQEIC(UniMod:4)S(UniMod:21)PR3	P52948;A0A3B3ITD8;A0A8V8TPW9;A0A8V8TPX4;A0A8V8TQF7;A0A8V8TR21;A0A8V8TRC7;H0YCR0;H0YDA1;H0YEN4;H7C3P6
ADVEASPGNPPDR	ADVEAS(UniMod:21)PGNPPDR2	Q9NW97
ADVEASPGNPPDRQNSK	ADVEASPGNPPDRQNS(UniMod:21)K3	Q9NW97
ADVVPQQADPEFPRASPR	ADVVPQQADPEFPRAS(UniMod:21)PR3	Q5T5Y3
ADYDTLSLRSLR	ADYDT(UniMod:21)LS(UniMod:21)LRSLR3	Q9Y446;E9PK71;E9PQ15;E9PRW6
ADYDTLSLR	ADYDTLS(UniMod:21)LR2	Q9Y446;E9PK71;E9PQ15;E9PRW6
ADYDTLSLRSLR	ADYDTLS(UniMod:21)LRS(UniMod:21)LR3	Q9Y446;E9PK71;E9PQ15;E9PRW6
AEADKIYSFTDNAPSPSIGGSSR	AEADKIYSFTDNAPS(UniMod:21)PSIGGSSR3	O15014
AEAEAGSPRPDPR	AEAEAGS(UniMod:21)PRPDPR2	P58107;A0A075B730
AEAEAGSPRPDPR	AEAEAGS(UniMod:21)PRPDPR3	P58107;A0A075B730
AEAGAGSATEFQFR	AEAGAGS(UniMod:21)ATEFQFR2	P46783;Q9NQ39
AEAGAGSATEFQFR	AEAGAGS(UniMod:21)ATEFQFR3	P46783;Q9NQ39
AEALMRELDEEGSDPPLPGR	AEALMRELDEEGS(UniMod:21)DPPLPGR3	Q9BRJ6;C9JQV0;H7C0T1;H7C2R9
AEAPAGPALGLPSPEAESGVDR	AEAPAGPALGLPS(UniMod:21)PEAESGVDR3	Q53F19
AEAPLPSPK	AEAPLPS(UniMod:21)PK2	Q09666
AEAPPLEREDSGTFSLGK	AEAPPLEREDS(UniMod:21)GTFSLGK3	O75569;G5E9Q4;A0A7I2V332;A0A7I2V3L6;A0A7I2V5C2;A0A7I2V5H3;A0A7I2YQ87
AEAPPLEREDSGTFSLGK	AEAPPLEREDSGT(UniMod:21)FSLGK3	O75569;G5E9Q4;A0A7I2V332;A0A7I2V3L6;A0A7I2V5C2;A0A7I2V5H3;A0A7I2YQ87
AEAPSSPDVAPAGK	AEAPSS(UniMod:21)PDVAPAGK2	Q9P1Y6;A0A0J9YWD5;A0A0J9YX88;A0A0J9YYB5;B7ZM65;E9PJ24;F8WEF5
AEDEALLSEEDDPIDR	AEDEALLS(UniMod:21)EEDDPIDR3	Q04721
AEDGATPSPSNETPK	AEDGAT(UniMod:21)PS(UniMod:21)PSNETPK2	P29966
AEDGATPSPSNETPK	AEDGATPS(UniMod:21)PSNET(UniMod:21)PK2	P29966
AEDGATPSPSNETPKK	AEDGATPS(UniMod:21)PSNET(UniMod:21)PKK2	P29966
AEDGATPSPSNETPKK	AEDGATPS(UniMod:21)PSNET(UniMod:21)PKK3	P29966
AEDGATPSPSNETPK	AEDGATPS(UniMod:21)PSNETPK2	P29966
AEDGATPSPSNETPK	AEDGATPS(UniMod:21)PSNETPK3	P29966
AEDGATPSPSNETPKK	AEDGATPS(UniMod:21)PSNETPKK3	P29966
AEDGATPSPSNETPK	AEDGATPSPSNET(UniMod:21)PK2	P29966
AEDGATPSPSNETPK	AEDGATPSPSNET(UniMod:21)PK3	P29966
AEDGATPSPSNETPKK	AEDGATPSPSNET(UniMod:21)PKK2	P29966
AEDGATPSPSNETPKK	AEDGATPSPSNET(UniMod:21)PKK3	P29966
AEDGSVIDYELIDQDAR	AEDGS(UniMod:21)VIDYELIDQDAR3	P07355;H0YL33;H0YM50;H0YMD0;H0YMU9;H0YMW4;H0YN28;H0YN42;H0YNA0;H0YNP5
AEDSDSEPEPEDNVR	AEDS(UniMod:21)DS(UniMod:21)EPEPEDNVR3	Q9H0D6
AEEAQKTESVDNEGE	AEEAQKTES(UniMod:21)VDNEGE2	Q15651
AEEAQKTESVDNEGE	AEEAQKTES(UniMod:21)VDNEGE3	Q15651
AEEDEILNRSPR	AEEDEILNRS(UniMod:21)PR2	P27824;A0A7P0T937;A0A7P0TAE9;A0A7P0TB65;A0A7P0Z484;D6RGY2
AEEDEILNRSPR	AEEDEILNRS(UniMod:21)PR3	P27824;A0A7P0T937;A0A7P0TAE9;A0A7P0TB65;A0A7P0Z484;D6RGY2
AEEEHLSSSGGLAK	AEEEHLSSS(UniMod:21)GGLAK3	Q52LW3;F8VWZ8
AEEKENDTVTISPK	AEEKENDTVTIS(UniMod:21)PK3	Q9UGU0
AEEKSPISINVK	AEEKS(UniMod:21)PIS(UniMod:21)INVK3	Q9UK58
AEEKSPISINVK	AEEKS(UniMod:21)PISINVK2	Q9UK58
AEEKSPISINVK	AEEKS(UniMod:21)PISINVK3	Q9UK58
AEENTDQASPQEDYAGFER	AEENTDQAS(UniMod:21)PQEDYAGFER3	Q9NU22
AEEQQLPPPLSPPSPSTPNHR	AEEQQLPPPLS(UniMod:21)PPS(UniMod:21)PSTPNHR3	Q6WCQ1;A0A494BZV2;J3KSW8;A0A1W2PPU9
AEFAEYASVDR	AEFAEYAS(UniMod:21)VDR2	Q9NWQ8
AEFLNKSVQK	AEFLNKS(UniMod:21)VQK3	Q05682;A0A6Q8PGI1;C9J813;E7EX44;E9PGZ1
AEFTSPPSLFK	AEFTS(UniMod:21)PPSLFK2	Q6UN15;A0A0B4J203;A0A994J3I9;A0A994J3J1;A0A994J3J6;A0A994J3K1;A0A994J3K5;A0A994J3L0;A0A994J3L5;A0A994J3M0;A0A994J3P6;A0A994J3Q0;A0A994J3Q5;A0A994J3R0;A0A994J3R5;A0A994J3S0;A0A994J3S6;A0A994J3T5;A0A994J438;A0A994J442;A0A994J448;A0A994J453;A0A994J458;A0A994J464;A0A994J469;A0A994J474;A0A994J6B4;A0A994J6B8;A0A994J6C2;A0A994J6C6;A0A994J6C9;A0A994J6D3;A0A994J6D6;A0A994J6E0;A0A994J6E2;A0A994J6N5;A0A994J…
AEGAATEEEGTPK	AEGAATEEEGT(UniMod:21)PK2	P80723;U3KQP0
AEGAPASPPSTGTR	AEGAPAS(UniMod:21)PPSTGTR2	A6NGQ3;Q5VST9;A0A590UJ10
AEGEAEEESDFDVFPSSPR	AEGEAEEESDFDVFPSS(UniMod:21)PR3	Q7L3B6;B1AL69
AEGEPQEESPLK	AEGEPQEES(UniMod:21)PLK2	Q9NYF8;A0A1W2PQ43;E9PJA7;E9PK09;E9PK91;E9PKI6;E9PQN2
AEGEPQEESPLKSK	AEGEPQEES(UniMod:21)PLKSK2	Q9NYF8;A0A1W2PQ43;E9PJA7;E9PK09;E9PK91;E9PKI6;E9PQN2
AEGEPQEESPLKSK	AEGEPQEES(UniMod:21)PLKSK3	Q9NYF8;A0A1W2PQ43;E9PJA7;E9PK09;E9PK91;E9PKI6;E9PQN2
AEGEWEDQEALDYFSDKESGK	AEGEWEDQEALDYFS(UniMod:21)DKESGK3	Q9NYF8;A0A1W2PQ43;E9PK09;E9PK91;E9PKI6;E9PQN2
AEHLESPQLGGK	AEHLES(UniMod:21)PQLGGK2	Q9NYD6;D6RAG4
AEHLESPQLGGK	AEHLES(UniMod:21)PQLGGK3	Q9NYD6;D6RAG4
AEHMETNAVGPSPSSDTR	AEHMETNAVGPS(UniMod:21)PSSDTR3	Q6WCQ1;A0A494BZV2;J3KSW8;A0A1W2PPU9
AELGMGDSTSQSPPIKR	AELGMGDSTSQS(UniMod:21)PPIKR3	Q9NR19
AELLQSDENGIPSSPQK	AELLQSDENGIPS(UniMod:21)SPQK3	Q14542
AELLQSDENGIPSSPQK	AELLQSDENGIPSS(UniMod:21)PQK3	Q14542
AELVLIDEDDEKSLR	AELVLIDEDDEKS(UniMod:21)LR3	B1ALY0;C9JA33
AENGERSDLEEDNER	AENGERS(UniMod:21)DLEEDNER3	Q8WU90
AENGTGSSPRGPGCSLR	AENGTGSS(UniMod:21)PRGPGC(UniMod:4)SLR3	Q9NQT4;M0R050;M0R102;M0R289
AENNSEVGASGYGVPGPTWDR	AENNSEVGAS(UniMod:21)GYGVPGPTWDR3	Q08211
AEPEKNGEVVHTPETSV	AEPEKNGEVVHTPETS(UniMod:21)V3	O15427;J3KTM6;J3QQV2
AEPSEVDMNSPK	AEPSEVDMNS(UniMod:21)PK2	Q9NR30;A0A8I5KNN2;A0A8I5KNP3;A0A8I5KYZ4
AEPYVASEYK	AEPYVAS(UniMod:21)EYK2	Q9BZ29;A0A088AWN3;A0A0A0MT38;A0A804HIE8;A0A8V8TQS9;A0A8V8TR95;A0A8V8TRI9;Q6ZSL5;X6RGR3
AEQGSEEEGEGEEEEEEGGESK	AEQGS(UniMod:21)EEEGEGEEEEEEGGESK3	Q8NE71;A0A0G2JJB9;Q5STZ8
AEQLVLSGADSDEDTSR	AEQLVLSGADS(UniMod:21)DEDTSR3	H7C1N2;J3KR05
AESGPDLR	AES(UniMod:21)GPDLR2	P15924;A0AAQ5BH17;A0A804HL18;A0AAQ5BH21;A0AAQ5BH43;A0AAQ5BH50;A0AAQ5BH53;A0AAQ5BH65;A0AAQ5BH69
AESGTELLAR	AES(UniMod:21)GTELLAR2	O43543
AESLDDQMLSR	AES(UniMod:21)LDDQMLSR2	Q6ZV73;F8VY01
AESMLQQADK	AES(UniMod:21)MLQQADK2	P13797;H7C4N2
AESPAEKVPEESVLPLVQK	AES(UniMod:21)PAEKVPEESVLPLVQK3	Q9UKV3;E7EQT4;S4R3H4
AESPEEVACR	AES(UniMod:21)PEEVAC(UniMod:4)R2	Q7Z6Z7;A0A994J483
AESPESSAIESTQSTPQKGR	AES(UniMod:21)PESSAIESTQST(UniMod:21)PQKGR3	Q9NTI5
AESPESSAIESTQSTPQK	AES(UniMod:21)PESSAIESTQSTPQK3	Q9NTI5
AESPSPAPPPGLR	AES(UniMod:21)PSPAPPPGLR2	Q9BUA3
AESPSPAPPPGLR	AES(UniMod:21)PSPAPPPGLR3	Q9BUA3
AESCGSFDETESEESSK	AESC(UniMod:4)GS(UniMod:21)FDETESEESSK3	Q9Y343;A8MXB7
AESGDSLGSEDRDLLYSIDAYR	AESGDS(UniMod:21)LGSEDRDLLYSIDAYR3	Q9NQW6
AESISSDEEVHESVDSDNQQNK	AESIS(UniMod:21)S(UniMod:21)DEEVHESVDSDNQQNK3	Q9UKY1
AESPGPGSR	AESPGPGS(UniMod:21)R2	O75592;A0A499FJI4;A0A804HIR9;A0A804HJ25;A0A804HKQ1;A0A804HL12;A0A8Q3SHK7;A0A8Q3SHQ2;A0A8Q3SHQ6
AESSDSGAESEEEEAQEEVK	AESSDS(UniMod:21)GAES(UniMod:21)EEEEAQEEVK3	Q5T8D3;A0A7I2V2Y9;A0A7I2V347;A0A7I2V420;A0A7I2V556;A0A7I2V560;A0A7I2V5E1;A0A7I2V5U2;A0A7I2V690;A0A7I2YQD7;A0A7I2YQE9;A0A7I2YQJ9;B7Z2R7;A0A7I2V5L4;A0A7I2YQS1;A0A7I2V462;Q5T8E0;X6RDD7
AETPTESVSEPEVATK	AET(UniMod:21)PTESVS(UniMod:21)EPEVATK3	P18858;A0A8V8TNZ9;A0A8V8TP03;A0A8V8TPH8;A0A8V8TQC4;A0A8V8TPB0;A0A8V8TPH4;A0A8V8TQC8;B4E135;M0R0Q7;M0R254
AETPTESVSEPEVATK	AET(UniMod:21)PTESVSEPEVATK2	P18858;A0A8V8TNZ9;A0A8V8TP03;A0A8V8TPH8;A0A8V8TQC4;A0A8V8TPB0;A0A8V8TPH4;A0A8V8TQC8;B4E135;M0R0Q7;M0R254
AETPTESVSEPEVATK	AET(UniMod:21)PTESVSEPEVATK3	P18858;A0A8V8TNZ9;A0A8V8TP03;A0A8V8TPH8;A0A8V8TQC4;A0A8V8TPB0;A0A8V8TPH4;A0A8V8TQC8;B4E135;M0R0Q7;M0R254
AETNSRVSGVDGYETEGIR	AETNSRVS(UniMod:21)GVDGYETEGIR3	Q14566
AETPTESVSEPEVATK	AETPTESVS(UniMod:21)EPEVATK2	P18858;A0A8V8TNZ9;A0A8V8TP03;A0A8V8TPH8;A0A8V8TQC4;A0A8V8TPB0;A0A8V8TPH4;A0A8V8TQC8;B4E135;M0R0Q7;M0R254
AETSEGSGSAPAVPEASASPK	AETSEGSGSAPAVPEASAS(UniMod:21)PK3	P51608;A0A0S2Z401;B5MCB4;C9JH89
AEVYGSENESER	AEVYGS(UniMod:21)ENESER2	Q9BVS4
AFAHDAGGLPSGTGGLVK	AFAHDAGGLPS(UniMod:21)GTGGLVK3	Q6R327;D6R9S6
AFGPGLQGGSAGSPAR	AFGPGLQGGSAGS(UniMod:21)PAR2	P21333;Q60FE5
AFGPGLQGGSAGSPAR	AFGPGLQGGSAGS(UniMod:21)PAR3	P21333;Q60FE5
AFKESPK	AFKES(UniMod:21)PK2	P46013
AFLAELEQNSPK	AFLAELEQNS(UniMod:21)PK2	Q9UPN3;A0A590UJG2;A0A7P0MQR8;H0Y390;H3BPE1;H3BQK9
AFLAELEQNSPK	AFLAELEQNS(UniMod:21)PK3	Q9UPN3;A0A590UJG2;A0A7P0MQR8;H0Y390;H3BPE1;H3BQK9
AFLASLSPAMVVPEDQLTR	AFLAS(UniMod:21)LSPAMVVPEDQLTR3	Q9H211;H3BSY1
AFMGTPVQK	AFMGT(UniMod:21)PVQK2	P46013
AFQLEEGEETEPDCK	AFQLEEGEET(UniMod:21)EPDC(UniMod:4)K3	P38432
AFQLEEGEETEPDCKYSK	AFQLEEGEET(UniMod:21)EPDC(UniMod:4)KYSK3	P38432
AFSDPFVEAEK	AFS(UniMod:21)DPFVEAEK2	P34932
AFSEDEALAQQENR	AFS(UniMod:21)EDEALAQQENR2	Q9C0H5
AFSEDEALAQQENR	AFS(UniMod:21)EDEALAQQENR3	Q9C0H5
AFSEGQITR	AFS(UniMod:21)EGQITR2	Q96GN5
AFSSRSYTSGPGSR	AFS(UniMod:21)S(UniMod:21)RSYTSGPGSR3	P05787;F8VUG2;F8W1U3;F8VQY3
AFTGREFDELNPSAQR	AFTGREFDELNPS(UniMod:21)AQR3	P16615;H7C5W9
AFVEDSEDEDGAGEGGSSLLQK	AFVEDS(UniMod:21)EDEDGAGEGGSSLLQK3	Q8N9T8;A0A494C108;F8WFC1;H0YFD2
AGAESPTMSVDGR	AGAES(UniMod:21)PTMSVDGR2	O75362
AGAGMITQHSSNASPINR	AGAGMITQHSSNAS(UniMod:21)PINR3	Q9NWH9;H0YKH2;H7C3F4
AGAPGALSPSYDGGLHGLQSK	AGAPGALS(UniMod:21)PSYDGGLHGLQSK3	P15923;K7ENH8;X6REB3
AGAPVGGSPGLAK	AGAPVGGS(UniMod:21)PGLAK2	Q6ZRS2;A0A0C4DFX4
AGASIPSSGAASPR	AGASIPSSGAAS(UniMod:21)PR2	Q9P270
AGAVTSTPNR	AGAVTST(UniMod:21)PNR2	Q9ULR3
AGDLLEDSPK	AGDLLEDS(UniMod:21)PK2	P51858;A0AA34QVG5
AGDPGEMPQSPTGLGQPK	AGDPGEMPQS(UniMod:21)PTGLGQPK3	Q9UIF9;F8VU39;J3KPG5;A0A0C4DGI9;H0YHL2
AGDRNSEDDGVVMTFSSVK	AGDRNS(UniMod:21)EDDGVVMTFSSVK3	Q9NY61;A0A087WTH8;A0A7P0T868;A0A7P0TAR0;A0A7P0TBI0;A0A7P0Z4P2;A0A7P0TBG4;A0A7P0Z434;A0A7P0Z4N2
AGDTSDQEGHSLEEK	AGDTS(UniMod:21)DQEGHSLEEK3	Q99607
AGEAPTENPAPPTQQSSAE	AGEAPTENPAPPTQQS(UniMod:21)SAE3	P16989
AGEEDEGEEDSDSDYEISAK	AGEEDEGEEDS(UniMod:21)DSDYEISAK3	A2RRP1;A0A8V8TPT1;A0A8V8TQK6
AGEPDGESLDEQPSSSSSKR	AGEPDGESLDEQPSSSSS(UniMod:21)KR3	Q9H3Q1;J3KRZ9
AGETRFTDTR	AGETRFT(UniMod:21)DTR2	P13639
AGETRFTDTR	AGETRFT(UniMod:21)DTR3	P13639
AGFNYESPSK	AGFNYES(UniMod:21)PSK2	Q9UHF7;E5RJ97;E7EVN4;F8W8T0;H0YC29
AGFQTEDFSLYACASPK	AGFQTEDFSLYAC(UniMod:4)AS(UniMod:21)PK3	A0A2R8Y8E0;A0A2U3TZI2;H7C560;P15056
AGGAGFGTDGDDQEAINEAISVK	AGGAGFGT(UniMod:21)DGDDQEAINEAISVK3	Q96EB6;B0QZ35;E9PC49
AGGASPAASSTAQPPTQHR	AGGAS(UniMod:21)PAASSTAQPPTQHR3	Q8IU81
AGGDLSLSPGR	AGGDLSLS(UniMod:21)PGR2	Q9BUH8;A0A1B0GTT1;A0A1B0GVM0;G3V3A2;G3V3R5
AGGEESQFEMDI	AGGEES(UniMod:21)QFEMDI2	Q13541
AGGGATPVSSPSR	AGGGAT(UniMod:21)PVSS(UniMod:21)PSR2	Q9Y4B5;A0A8Q3WKN6;A0A8Q3SIW6
AGGGATPVSSPSR	AGGGATPVSS(UniMod:21)PSR2	Q9Y4B5;A0A8Q3WKN6;A0A8Q3SIW6
AGGGATPVSSPSR	AGGGATPVSSPS(UniMod:21)R2	Q9Y4B5;A0A8Q3WKN6;A0A8Q3SIW6
AGGGGGLGAGSPALSGGQGR	AGGGGGLGAGS(UniMod:21)PALSGGQGR2	Q6IQ22;A0A3B3ITT1
AGGGGGLGAGSPALSGGQGR	AGGGGGLGAGS(UniMod:21)PALSGGQGR3	Q6IQ22;A0A3B3ITT1
AGGGPTLQCPPPSSPEK	AGGGPTLQC(UniMod:4)PPPS(UniMod:21)SPEK2	Q96N66
AGGGPTLQCPPPSSPEK	AGGGPTLQC(UniMod:4)PPPSS(UniMod:21)PEK2	Q96N66
AGGGPTLQCPPPSSPEK	AGGGPTLQC(UniMod:4)PPPSS(UniMod:21)PEK3	Q96N66
AGGKPSQSPSQEAAGEAVLGAK	AGGKPSQSPS(UniMod:21)QEAAGEAVLGAK3	P00519
AGGLDWPEATEVSPSR	AGGLDWPEATEVS(UniMod:21)PSR2	Q9Y446;E9PK71;E9PRW6
AGGLDWPEATEVSPSR	AGGLDWPEATEVS(UniMod:21)PSR3	Q9Y446;E9PK71;E9PRW6
AGGLQDSDTEDECWSDTEAVPR	AGGLQDS(UniMod:21)DTEDEC(UniMod:4)WSDTEAVPR3	Q9H6H4
AGGPATPLSPTR	AGGPAT(UniMod:21)PLS(UniMod:21)PTR2	Q03252
AGGPATPLSPTR	AGGPATPLS(UniMod:21)PTR2	Q03252
AGGPTTPLSPTR	AGGPTT(UniMod:21)PLS(UniMod:21)PTR2	P20700;A0A0D9SFE5;A0A0D9SFY5;E9PBF6
AGGPTTPLSPTR	AGGPTT(UniMod:21)PLS(UniMod:21)PTR3	P20700;A0A0D9SFE5;A0A0D9SFY5;E9PBF6
AGGPTTPLSPTR	AGGPTTPLS(UniMod:21)PTR2	P20700;A0A0D9SFE5;A0A0D9SFY5;E9PBF6
AGGPTTPLSPTR	AGGPTTPLS(UniMod:21)PTR3	P20700;A0A0D9SFE5;A0A0D9SFY5;E9PBF6
AGGSPAPGPETPAISPSKR	AGGS(UniMod:21)PAPGPETPAISPSKR3	P33316;H0YKI0
AGGSPASYHGSTSPR	AGGS(UniMod:21)PAS(UniMod:21)YHGSTSPR2	F6PQP6;I3L2B2
AGGSPASYHGSTSPR	AGGS(UniMod:21)PAS(UniMod:21)YHGSTSPR3	F6PQP6;I3L2B2
AGGSPASYHGSTSPR	AGGS(UniMod:21)PASYHGSTSPR2	F6PQP6;I3L2B2
AGGSAALSPSK	AGGSAALS(UniMod:21)PSK2	Q92522;A0A994J4R3
AGGSAALSPSKK	AGGSAALS(UniMod:21)PSKK2	Q92522;A0A994J4R3
AGGSPAPGPETPAISPSKR	AGGSPAPGPET(UniMod:21)PAISPSKR3	P33316;H0YKI0
AGLESGAEPGDGDSDTTK	AGLES(UniMod:21)GAEPGDGDS(UniMod:21)DTTK3	O60832;A0A8Q3SIY6;A0A8Q3WLC8;A0A8Q3WLD1;A0A8Q3WLG7;A0A8V8TKY9
AGLESGAEPGDGDSDTTKK	AGLES(UniMod:21)GAEPGDGDS(UniMod:21)DTTKK3	O60832;A0A8Q3SIY6;A0A8Q3WLC8;A0A8Q3WLD1;A0A8Q3WLG7;A0A8V8TKY9
AGLESGAEPGDGDSDTTK	AGLES(UniMod:21)GAEPGDGDSDTTK2	O60832;A0A8Q3SIY6;A0A8Q3WLC8;A0A8Q3WLD1;A0A8Q3WLG7;A0A8V8TKY9
AGLESGAEPGDGDSDTTK	AGLES(UniMod:21)GAEPGDGDSDTTK3	O60832;A0A8Q3SIY6;A0A8Q3WLC8;A0A8Q3WLD1;A0A8Q3WLG7;A0A8V8TKY9
AGLESGAEPGDGDSDTTKK	AGLES(UniMod:21)GAEPGDGDSDTTKK3	O60832;A0A8Q3SIY6;A0A8Q3WLC8;A0A8Q3WLD1;A0A8Q3WLG7;A0A8V8TKY9
AGLESGAEPGDGDSDTTK	AGLESGAEPGDGDS(UniMod:21)DTTK2	O60832;A0A8Q3SIY6;A0A8Q3WLC8;A0A8Q3WLD1;A0A8Q3WLG7;A0A8V8TKY9
AGLESGAEPGDGDSDTTK	AGLESGAEPGDGDS(UniMod:21)DTTK3	O60832;A0A8Q3SIY6;A0A8Q3WLC8;A0A8Q3WLD1;A0A8Q3WLG7;A0A8V8TKY9
AGLESGAEPGDGDSDTTKK	AGLESGAEPGDGDS(UniMod:21)DTTKK3	O60832;A0A8Q3SIY6;A0A8Q3WLC8;A0A8Q3WLD1;A0A8Q3WLG7;A0A8V8TKY9
AGLGSPERPPK	AGLGS(UniMod:21)PERPPK2	Q9H6F5;H0YG79
AGLLNTSGTK	AGLLNTSGT(UniMod:21)K2	Q08AM6;A0A087WT26;H3BQD9
AGLQSLEASGR	AGLQS(UniMod:21)LEASGR2	O60784
AGLSPANCQSDR	AGLS(UniMod:21)PANC(UniMod:4)QSDR2	Q14692
AGLSPANCQSDRVNLEK	AGLS(UniMod:21)PANC(UniMod:4)QSDRVNLEK3	Q14692
AGMSSNQSISSPVLDAVPR	AGMSSNQSIS(UniMod:21)S(UniMod:21)PVLDAVPR3	Q9UQ35
AGMSSNQSISSPVLDAVPR	AGMSSNQSISS(UniMod:21)PVLDAVPR3	Q9UQ35
AGMSSNQSISSPVLDAVPRTPSR	AGMSSNQSISS(UniMod:21)PVLDAVPRT(UniMod:21)PSR3	Q9UQ35
AGMTSSPDATTGQTFG	AGMTSS(UniMod:21)PDATTGQTFG2	Q9UQR1;G5E9X2
AGNSDSEEDDANGRVELILEPK	AGNS(UniMod:21)DSEEDDANGRVELILEPK3	Q641Q2;Q9Y4E1;A0A087WYF6;A0A0A0MT65;E7ESD2;F8W7U3;J3KP36
AGPEEPGDSPPLR	AGPEEPGDS(UniMod:21)PPLR2	Q12770
AGQEPSPKPGTDVIPAAPR	AGQEPS(UniMod:21)PKPGTDVIPAAPR3	Q4VC44;I3L0R3;I3L231
AGQEPSPKPGTDVIPAAPR	AGQEPSPKPGT(UniMod:21)DVIPAAPR3	Q4VC44;I3L0R3;I3L231
AGSEECVFYTDETASPLAPDLAK	AGS(UniMod:21)EEC(UniMod:4)VFYTDETASPLAPDLAK3	Q765P7
AGSESSSSAGSSGSLSR	AGS(UniMod:21)ESSSSAGSSGSLSR2	Q9UBL0;A0A804HI65;H7C2X8;H7C3J7
AGSFTGTSDPEAAPAR	AGS(UniMod:21)FTGTSDPEAAPAR2	Q9Y4F5
AGSISTLDSLDFAR	AGS(UniMod:21)ISTLDSLDFAR2	Q9P260;A0A075B785;A0A2R8Y566
AGSLGPETPSR	AGS(UniMod:21)LGPETPSR2	Q9Y3S1;H0Y7R3;H0Y7T5;E9PCD1;H0Y7J9
AGSLKDPEIAELFFK	AGS(UniMod:21)LKDPEIAELFFK3	Q7L7X3;J3QS76
AGSPDVLR	AGS(UniMod:21)PDVLR2	Q8NDX6
AGSPGEEQAHSCSTLSLLSEK	AGS(UniMod:21)PGEEQAHSC(UniMod:4)STLSLLSEK3	Q9NZ71;A0A0C4DGC7
AGSPNTPPPR	AGS(UniMod:21)PNTPPPR2	Q1RMZ1
AGSPSPQPSGELPR	AGS(UniMod:21)PSPQPSGELPR2	Q92619
AGSPSRDVGPSLGLK	AGS(UniMod:21)PSRDVGPSLGLK3	Q8TEW0;Q5VWV2;A0A8Q3WLH5;F5GZI3;Q5VWU8
AGSRLSAEER	AGS(UniMod:21)RLS(UniMod:21)AEER3	Q86Y82;B1AJQ6
AGSSPCLGSSSAASSPPPPASR	AGS(UniMod:21)SPC(UniMod:4)LGSSSAASS(UniMod:21)PPPPASR3	Q6ZRS2;A0A0C4DFX4
AGSSTPGDAPPAVAEVQGR	AGS(UniMod:21)STPGDAPPAVAEVQGR3	Q7Z6Z7;A0A994J483
AGSCCLSPGGR	AGSC(UniMod:4)C(UniMod:4)LS(UniMod:21)PGGR2	Q969V6;A0A087WU73;A0A087X287;A0A494BZX7;A0A499FIJ6;B0QY83;W0Z7M9
AGSDGDIMDSSTEAPPISIK	AGSDGDIMDSST(UniMod:21)EAPPISIK3	Q6F5E8;A0A8Q3SIB7;A0A8Q3SII9;A0A8Q3WKY0
AGSFTGTSDPEAAPAR	AGSFTGTS(UniMod:21)DPEAAPAR3	Q9Y4F5
AGSISSEEVDGSQGNMMR	AGSIS(UniMod:21)SEEVDGSQGNMMR3	Q8NFC6;H0Y9Y2
AGSISPGSPPYPQSR	AGSISPGS(UniMod:21)PPYPQSR2	Q63HR2
AGSISPGSPPYPQSR	AGSISPGS(UniMod:21)PPYPQSR3	Q63HR2
AGSSPAQGAQNEPPR	AGSS(UniMod:21)PAQGAQNEPPR2	Q9UGU0;A0A6Q8PH68
AGSSPAQGAQNEPPR	AGSS(UniMod:21)PAQGAQNEPPR3	Q9UGU0;A0A6Q8PH68
AGSSPAQGAQNEPPRLNASPAAR	AGSS(UniMod:21)PAQGAQNEPPRLNAS(UniMod:21)PAAR3	Q9UGU0;A0A6Q8PH68
AGSSTPGDAPPAVAEVQGR	AGSS(UniMod:21)T(UniMod:21)PGDAPPAVAEVQGR3	Q7Z6Z7;A0A994J483
AGSSGNSCITYQPSVSGEHK	AGSSGNSC(UniMod:4)ITYQPS(UniMod:21)VSGEHK3	Q99755;A6PW57
AGTEDEEEEEEGRR	AGT(UniMod:21)EDEEEEEEGRR3	O95456;F8WBH7
AGTRNIYYLCAPNR	AGT(UniMod:21)RNIYYLC(UniMod:4)APNR3	Q12931;I3L0K7
AGTDSPVSCASVTEER	AGTDS(UniMod:21)PVSC(UniMod:4)ASVTEER2	Q69YH5;E9PEI0
AGTDSPVSCASVTEER	AGTDS(UniMod:21)PVSC(UniMod:4)ASVTEER3	Q69YH5;E9PEI0
AGTLSITEFADMLSGNAGGFRSR	AGTLSITEFADMLSGNAGGFRS(UniMod:21)R3	Q15149;A0A8I5KSD5;A0A8I5KUE3;A0A8I5KYZ1;E9PMV1;H0YDN1
AGTRNIYYLCAPNR	AGTRNIY(UniMod:21)YLC(UniMod:4)APNR3	Q12931;I3L0K7
AGVRPSSSGSAWEACSEAPSK	AGVRPS(UniMod:21)SSGSAWEAC(UniMod:4)SEAPSK3	Q12789
AGVRPSSSGSAWEACSEAPSK	AGVRPSSS(UniMod:21)GSAWEAC(UniMod:4)SEAPSK3	Q12789
AGVVNGTGAPGQSPGAGR	AGVVNGTGAPGQS(UniMod:21)PGAGR2	Q13330;E7ESY4;H0Y4T7
AGVVNGTGAPGQSPGAGR	AGVVNGTGAPGQS(UniMod:21)PGAGR3	Q13330;E7ESY4;H0Y4T7
AGYSTDESSSSSLHATR	AGYST(UniMod:21)DESSSSSLHATR3	P51116;A0A994J7P9
AHASPFSGALTPSAPPGPEMNR	AHAS(UniMod:21)PFSGALT(UniMod:21)PSAPPGPEMNR3	O15027;A0A8I5KPG1;F1T0I1
AHEEQDEESQDNLFSSDR	AHEEQDEES(UniMod:21)QDNLFSSDR3	Q15058
AHFNAMFQPSSPTR	AHFNAMFQPS(UniMod:21)SPTR3	Q8WUA4;H0Y4Q6
AHFNAMFQPSSPTR	AHFNAMFQPSS(UniMod:21)PTR3	Q8WUA4;H0Y4Q6
AHLGSSDNVATMSNEER	AHLGSS(UniMod:21)DNVATMSNEER3	Q9Y6X4;D6RB01
AHLSENELEALEK	AHLS(UniMod:21)ENELEALEK3	P98175
AHSIAGFSPECPEDPVGQNVVK	AHS(UniMod:21)IAGFSPEC(UniMod:4)PEDPVGQNVVK3	E7EV07
AHSIQIMK	AHS(UniMod:21)IQIMK2	Q02543;M0R0P7;M0R117;M0R1A7;M0R3D6
AHSPAEGASVESSSPGPK	AHS(UniMod:21)PAEGASVESS(UniMod:21)SPGPK3	Q8NFG4;C9J4C4
AHSPAEGASVESSSPGPK	AHS(UniMod:21)PAEGASVESSSPGPK3	Q8NFG4;C9J4C4
AHSLLFENSDSFSEDSSTLGR	AHSLLFENS(UniMod:21)DSFSEDSSTLGR3	Q8IZ21
AHTPTPGIYMGR	AHT(UniMod:21)PTPGIYMGR2	Q13595
AHTPTPGIYMGR	AHT(UniMod:21)PTPGIYMGR3	Q13595
AICLSTGSR	AIC(UniMod:4)LS(UniMod:21)TGSR2	A6NI28;E9PJK4;H0YEJ7
AIDIYEQVGTNAMDSPLLK	AIDIYEQVGTNAMDS(UniMod:21)PLLK3	P54920;M0R027;M0R0Y2;M0R2M1
AIEPQKEEADENYNSVNTR	AIEPQKEEADENYNS(UniMod:21)VNTR3	Q12846;C9JFM5
AIGALASSR	AIGALAS(UniMod:21)SR2	Q86V48
AIGGIILTASHNPGGPNGDFGIK	AIGGIILTAS(UniMod:21)HNPGGPNGDFGIK3	P36871;A0A3B3ITK7
AIGNNSATSPR	AIGNNSATS(UniMod:21)PR2	Q9NYJ8;A0A1B0GV57;A0A8V8TQR7
AIGSTSKPQESPK	AIGSTSKPQES(UniMod:21)PK2	P18887;F5H8D7;M0QYS5
AIGSTSKPQESPK	AIGSTSKPQES(UniMod:21)PK3	P18887;F5H8D7;M0QYS5
AILGSYDSELTPAEYSPQLTR	AILGSYDSELTPAEYS(UniMod:21)PQLTR3	Q9Y6D9;C9J9H5;C9JX80
AINGPTSASGDDISK	AINGPTSASGDDIS(UniMod:21)K2	P51114;A0A8V8TMQ1;B4DXZ6;H7C4S4
AIPADSPTDQEPK	AIPADS(UniMod:21)PTDQEPK2	Q9Y5Y0;H7C3Z2
AIPGDQHPESPVHTEPMGIQGR	AIPGDQHPES(UniMod:21)PVHTEPMGIQGR3	Q14676
AISAPTSPTR	AIS(UniMod:21)APTS(UniMod:21)PTR2	Q9NQG6;B0QY95
AISPTSATSSGR	AIS(UniMod:21)PTSATSSGR2	Q9Y4I1;A0A8I5KRA4;A0A8I5KTF1;A0A8I5KUG0;A0A8I5KYM3;A0A8I5KYS5;A0A8I5QJF6;A0A8J8YWI7;F8WE88;G3V394
AISPTSSSR	AIS(UniMod:21)PTSSSR2	O14795;B1AM27;A0A0U1RRL2
AISSANLLVR	AIS(UniMod:21)SANLLVR2	Q32P44;B7WPE2;G3V1D0;H0Y3M3
AISSDMFFGR	AIS(UniMod:21)SDMFFGR2	Q8N6H7;E9PN48;A0A0D9SF70;E9PMU9;G5E9L0;H0YDN9
AISAPTSPTR	AISAPTS(UniMod:21)PTR2	Q9NQG6;B0QY95
AISTPETPLTKR	AIST(UniMod:21)PET(UniMod:21)PLTKR2	Q14181;A0A3B3ITS5;A0A9L9PX14;A0A9L9PY44;H0YDR7;A0A9L9PXL3;E9PIQ6
AISTPETPLTKR	AIST(UniMod:21)PET(UniMod:21)PLTKR3	Q14181;A0A3B3ITS5;A0A9L9PX14;A0A9L9PY44;H0YDR7;A0A9L9PXL3;E9PIQ6
AISTPETPLTK	AIST(UniMod:21)PETPLTK2	Q14181;A0A3B3ITS5;A0A9L9PX14;A0A9L9PY44;H0YDR7;A0A9L9PXL3;E9PIQ6
AITGASLADIMAK	AIT(UniMod:21)GASLADIMAK2	P83731;A0A994J4A5;C9JNW5;C9JXB8
AITPPQQPYK	AIT(UniMod:21)PPQQPYK2	Q9NYV4;H0YLT2;J3QSD7
AITSLLGGGSPK	AITSLLGGGS(UniMod:21)PK2	Q6KC79;A0A590UJS4
AKADSPVNGLPK	AKADS(UniMod:21)PVNGLPK2	Q96S94
AKADSPVNGLPK	AKADS(UniMod:21)PVNGLPK3	Q96S94
AKAGLESGAEPGDGDSDTTK	AKAGLES(UniMod:21)GAEPGDGDS(UniMod:21)DTTK3	O60832;A0A8Q3SIY6;A0A8Q3WLC8;A0A8Q3WLD1;A0A8Q3WLG7;A0A8V8TKY9
AKAGLESGAEPGDGDSDTTK	AKAGLESGAEPGDGDS(UniMod:21)DTTK3	O60832;A0A8Q3SIY6;A0A8Q3WLC8;A0A8Q3WLD1;A0A8Q3WLG7;A0A8V8TKY9
AKDDDDSDIPTAQR	AKDDDDS(UniMod:21)DIPTAQR3	O60271
AKDQNESLDEEMFYK	AKDQNES(UniMod:21)LDEEMFYK3	Q96AC1;A0A0U1RRM8;H0YJ34
AKEAAGPAPSPMR	AKEAAGPAPS(UniMod:21)PMR3	Q12834
AKEQEAEPEEQEEDSSSDPR	AKEQEAEPEEQEEDSSS(UniMod:21)DPR3	P55081
AKEVELVSE	AKEVELVS(UniMod:21)E2	O60832;A0A8Q3SIY6;A0A8Q3WLC8;A0A8Q3WLD1;A0A8Q3WLG7;A0A8V8TKY9
AKLSAPLAGMGNAK	AKLS(UniMod:21)APLAGMGNAK3	O75122;A0A0U1RQI6;A0A804HJG7;E3W994;E7ERI8;E7EW49;J3KR49
AKNSPPQAPSTR	AKNS(UniMod:21)PPQAPSTR2	Q8N1F8
AKNSPPQAPSTR	AKNS(UniMod:21)PPQAPSTR3	Q8N1F8
AKNWEDEDFYDSDDDTFLDR	AKNWEDEDFYDS(UniMod:21)DDDTFLDR3	Q9BWU0;A0A087WWF4;A0A8Q3WKX3;A0A8Q3WKX9;A0A8Q3WLG9
AKPAMPQDSVPSPR	AKPAMPQDS(UniMod:21)VPS(UniMod:21)PR3	P53396
AKPAMPQDSVPSPR	AKPAMPQDSVPS(UniMod:21)PR2	P53396
AKPAMPQDSVPSPR	AKPAMPQDSVPS(UniMod:21)PR3	P53396
AKPPADPAAAASPCR	AKPPADPAAAAS(UniMod:21)PC(UniMod:4)R2	Q9GZT9
AKPPADPAAAASPCR	AKPPADPAAAAS(UniMod:21)PC(UniMod:4)R3	Q9GZT9
AKSLDGVTNDR	AKS(UniMod:21)LDGVTNDR2	Q9UBM7;A0A804HJI8;A0A804HL56;A0A8I5KRR9;E9PJ54;A0A804HI25;A0A804HJQ7;E9PIP9;E9PQ71;E9PRL8
AKSLDGVTNDR	AKS(UniMod:21)LDGVTNDR3	Q9UBM7;A0A804HJI8;A0A804HL56;A0A8I5KRR9;E9PJ54;A0A804HI25;A0A804HJQ7;E9PIP9;E9PQ71;E9PRL8
AKSPTPDGSER	AKS(UniMod:21)PT(UniMod:21)PDGSER2	Q96MU7;J3QR07
AKSPTPDGSER	AKS(UniMod:21)PT(UniMod:21)PDGSER3	Q96MU7;J3QR07
AKSPTPESSTIASYVTLR	AKS(UniMod:21)PTPESSTIASYVTLR3	Q9HAU0;B4DJX4;A0A8V8TQ09;A0A8V8TQJ8;H0YGJ6
AKSPTPSPSPPR	AKS(UniMod:21)PTPSPS(UniMod:21)PPR3	Q8IYB3;A0A0S2Z4Z6;A0A994J4Y3;A0A994J7H1;A0A994J7V4;A9Z1X7
AKSVDEIAK	AKS(UniMod:21)VDEIAK2	A6ND36
AKSEDSDVELSD	AKSEDS(UniMod:21)DVELS(UniMod:21)D2	Q5VZL5;H7C1I7
AKSEDSDVELSD	AKSEDSDVELS(UniMod:21)D2	Q5VZL5;H7C1I7
AKTPTPEPFDSETR	AKT(UniMod:21)PT(UniMod:21)PEPFDSETR3	Q9NSY0;H0YCB1
AKTQTPPVSPAPQPTEER	AKTQT(UniMod:21)PPVS(UniMod:21)PAPQPTEER3	Q14247;A0AAG2TUK3;A0AAG2TVH7;H0YCD9;H0YEV2
AKTQTPPVSPAPQPTEER	AKTQT(UniMod:21)PPVSPAPQPTEER3	Q14247;A0AAG2TUK3;A0AAG2TVH7;H0YCD9;H0YEV2
AKVPAQANGTPTTK	AKVPAQANGT(UniMod:21)PTTK2	Q9BQG0;I3L1L3
AKVPAQANGTPTTK	AKVPAQANGT(UniMod:21)PTTK3	Q9BQG0;I3L1L3
AKVVSQSQPGSR	AKVVS(UniMod:21)QSQPGSR2	A0A8V8TRF6
AKVVSQSQPGSR	AKVVSQS(UniMod:21)QPGS(UniMod:21)R2	A0A8V8TRF6
AKVVSQSQPGSR	AKVVSQS(UniMod:21)QPGS(UniMod:21)R3	A0A8V8TRF6
AKVVSQSQPGSR	AKVVSQSQPGS(UniMod:21)R3	A0A8V8TRF6
ALAAAGYDVEKNNSR	ALAAAGY(UniMod:21)DVEKNNSR3	P10412;P16402;P16403;P22492;Q02539
ALAAGADSPK	ALAAGADS(UniMod:21)PK2	Q4KMP7
ALAAGGYDVEKNNSR	ALAAGGY(UniMod:21)DVEKNNSR3	P16401
ALAAVPSAGSVQR	ALAAVPS(UniMod:21)AGSVQR2	Q14160;A0A669KB89;H0YCG0;A0A0G2JMS7;A0A0G2JNZ2;A0A0G2JPP5
ALAMPGRPESPPVFR	ALAMPGRPES(UniMod:21)PPVFR3	Q63ZY3;K7ERU2
ALANSLACQGK	ALANS(UniMod:21)LAC(UniMod:4)QGK2	P04075;H3BR68;J3KPS3
ALASNTSFFSGCSPIEEEAH	ALASNTSFFSGC(UniMod:4)S(UniMod:21)PIEEEAH3	O95239;Q2VIQ3
ALCHTTSSPLPGDVK	ALC(UniMod:4)HTTS(UniMod:21)SPLPGDVK3	Q9H6S1
ALCHTTSSPLPGDVK	ALC(UniMod:4)HTTSS(UniMod:21)PLPGDVK3	Q9H6S1
ALDIDSDEESEPKEQK	ALDIDS(UniMod:21)DEESEPKEQK3	Q96DR7
ALDIDSDEESEPK	ALDIDSDEES(UniMod:21)EPK2	Q96DR7
ALDQSDNDMSAVYR	ALDQS(UniMod:21)DNDMSAVYR2	Q49A26;K7EMM8
ALDQSDNDMSAVYR	ALDQS(UniMod:21)DNDMSAVYR3	Q49A26;K7EMM8
ALDSNSLENDDLSAPGR	ALDSNS(UniMod:21)LENDDLSAPGR3	Q32MZ4
ALDVSASDDEIAR	ALDVSAS(UniMod:21)DDEIAR2	P13798;C9JIF9;H7C393;C9JLK2;H7C1U0
ALEEGDGSVSGSSPR	ALEEGDGSVSGS(UniMod:21)SPR3	Q8N3X1
ALEEGDGSVSGSSPR	ALEEGDGSVSGSS(UniMod:21)PR2	Q8N3X1
ALEEGDGSVSGSSPR	ALEEGDGSVSGSS(UniMod:21)PR3	Q8N3X1
ALENDFFNSPPRK	ALENDFFNS(UniMod:21)PPRK3	Q9NYV6;A6NIE6;F5H148;H3BMT1
ALEQSQSLPLPAPTSTSPSR	ALEQS(UniMod:21)QSLPLPAPTSTSPSR3	O15068;A0A994J4L8;H0Y4M6;H0Y7A3;H3BLT1;H7BYP9;H7C275;H7C2S1
ALEQSQSLPLPAPTSTSPSR	ALEQSQS(UniMod:21)LPLPAPTSTS(UniMod:21)PSR3	O15068;A0A994J4L8;H0Y4M6;H0Y7A3;H3BLT1;H7BYP9;H7C275;H7C2S1
ALEQSQSLPLPAPTSTSPSR	ALEQSQSLPLPAPT(UniMod:21)STSPSR3	O15068;A0A994J4L8;H0Y4M6;H0Y7A3;H3BLT1;H7BYP9;H7C275;H7C2S1
ALESPERPFLAILGGAK	ALES(UniMod:21)PERPFLAILGGAK3	P00558
ALEYSNGIFDCQSPTSPFMGSLR	ALEYSNGIFDC(UniMod:4)QS(UniMod:21)PTSPFMGSLR3	Q86W92;A0A0A0MTP2;F5H0E0;F5H495;F5H6Q7
ALGDSSPSQAMQEYIAVVK	ALGDSSPS(UniMod:21)QAMQEYIAVVK3	Q9BR61;A0A2R8Y544
ALGQAASDNSGPEDAKR	ALGQAAS(UniMod:21)DNSGPEDAKR3	Q15155;A0A0G2JN29;A0A0G2JP90;H3BUC9
ALGQAASDNSGPEDAKR	ALGQAASDNS(UniMod:21)GPEDAKR3	Q15155;A0A0G2JN29;A0A0G2JP90;H3BUC9
ALGSPTKQLLPCEMACNEK	ALGSPT(UniMod:21)KQLLPC(UniMod:4)EMAC(UniMod:4)NEK3	Q9NR45;Q5TBR0
ALHSFITPPTTPQLR	ALHSFIT(UniMod:21)PPT(UniMod:21)TPQLR3	Q8IVT5;A0A2R8Y5H9;A0A2R8Y4X0;J3QR75
ALIQTCLNSPDSPPRSDPTTDQR	ALIQTC(UniMod:4)LNSPDS(UniMod:21)PPRSDPTTDQR3	P11831
ALLETASPR	ALLETAS(UniMod:21)PR2	Q96BT3;H3BTR4;H3BMP6;H3BN05;H3BQJ0;H3BQS6;H3BTS2;H3BUW2;I3L4F8
ALLEVVQSGGK	ALLEVVQS(UniMod:21)GGK2	O14818;Q8TAA3;A0A087WYS6
ALLPLELQDDGSDSRK	ALLPLELQDDGS(UniMod:21)DSRK3	Q15906
ALLQSSASR	ALLQSS(UniMod:21)ASR2	Q9UQ80
ALLSSPEGEEK	ALLS(UniMod:21)S(UniMod:21)PEGEEK2	O75592;A0A499FJI4;A0A804HIR9;A0A804HJ25;A0A804HKQ1;A0A804HL12;A0A8Q3SHK7;A0A8Q3SHQ2;A0A8Q3SHQ6;H7C3U4
ALLSSSDDPPAEVDIFELLK	ALLS(UniMod:21)SSDDPPAEVDIFELLK3	Q66K14
ALLSLRSPK	ALLSLRS(UniMod:21)PK2	Q9UNF1;Q5H909
ALLSSPEGEEK	ALLSS(UniMod:21)PEGEEK2	O75592;A0A499FJI4;A0A804HIR9;A0A804HJ25;A0A804HKQ1;A0A804HL12;A0A8Q3SHK7;A0A8Q3SHQ2;A0A8Q3SHQ6;H7C3U4
ALMTSHGSVEGR	ALMTSHGS(UniMod:21)VEGR3	Q9H8V3;H7C103
ALPASETPK	ALPAS(UniMod:21)ETPK2	O76021;J3QSV6
ALPLPQSSTC	ALPLPQSST(UniMod:21)C(UniMod:4)2	C9J5X1;P08069
ALPLSSAEK	ALPLS(UniMod:21)SAEK2	Q9UPY3;A0A7I2YBM0;A0A8Q3SJI0;A0A8Q3WLH8;A0A8Q3WLJ5;H0YJZ6;A0A6Q8PFV4
ALPLSSAEKR	ALPLS(UniMod:21)SAEKR2	Q9UPY3;A0A7I2YBM0;A0A8Q3SJI0;A0A8Q3WLH8;A0A8Q3WLJ5;H0YJZ6;A0A6Q8PFV4
ALPSLNTGSSSPR	ALPSLNTGSSS(UniMod:21)PR2	O14545
ALPSLNTGSSSPR	ALPSLNTGSSS(UniMod:21)PR3	O14545
ALPTSKPEGSLHSSPVGPSSSK	ALPTSKPEGS(UniMod:21)LHSS(UniMod:21)PVGPSSSK3	Q9UPT8;M0QY97
ALQAPHSPSKTDGK	ALQAPHS(UniMod:21)PSKTDGK3	Q96AQ6;F2Z2Z8;Q5T173
ALQEGEGDLSISADR	ALQEGEGDLSIS(UniMod:21)ADR2	P49589;B4DKY1
ALQEGEGDLSISADRLSEK	ALQEGEGDLSIS(UniMod:21)ADRLSEK3	P49589;B4DKY1
ALQESATGQPEPTSSPDNKPFK	ALQESATGQPEPTS(UniMod:21)SPDNKPFK3	Q15911
ALQESATGQPEPTSSPDNKPFK	ALQESATGQPEPTSS(UniMod:21)PDNKPFK3	Q15911
ALQLSNSPGASSAFLK	ALQLSNS(UniMod:21)PGASSAFLK2	Q12802;H0YMW2
ALQLSNSPGASSAFLK	ALQLSNS(UniMod:21)PGASSAFLK3	Q12802;H0YMW2
ALQTSPQPPEGPGLPR	ALQT(UniMod:21)SPQPPEGPGLPR3	Q6PFW1;A0A2R8YGT1;A0A8J8ZH50;A0A9L9PYJ9;B7WPL9;F8W9A8;H7C398
ALQTSPQPPEGPGLPR	ALQTS(UniMod:21)PQPPEGPGLPR2	Q6PFW1;A0A2R8YGT1;A0A8J8ZH50;A0A9L9PYJ9;B7WPL9;F8W9A8;H7C398
ALRASESGI	ALRAS(UniMod:21)ESGI2	P48960
ALSGRASPVPAPSSGLHAAVR	ALS(UniMod:21)GRAS(UniMod:21)PVPAPSSGLHAAVR3	Q9P206
ALSKPGTAAELR	ALS(UniMod:21)KPGTAAELR3	Q9BZ29;A0A0A0MT38;A0A0D9SF41
ALSMNTENAK	ALS(UniMod:21)MNTENAK2	H7C3C4
ALSPAELR	ALS(UniMod:21)PAELR2	Q14160;A0A669KB89;H0YCG0;A0A0G2JMS7;A0A0G2JNZ2;A0A0G2JPP5
ALSPEGALR	ALS(UniMod:21)PEGALR2	Q96JN8;I3L100;I3L2W2;I3L2Z9;K7EPS7
ALSPLLQEVPSASSSPTK	ALS(UniMod:21)PLLQEVPSASSSPTK3	O14917;A0A087WXV2
ALSPLPTR	ALS(UniMod:21)PLPTR2	Q86UU1
ALSPVIPLIPR	ALS(UniMod:21)PVIPLIPR2	O14686;A0A804HHR9;A0A8I5KSG1;A0A8I5KQ09;A0A8I5KQD6;A0A8I5QJE4;A0A8I5QKN1
ALSPVIPLIPR	ALS(UniMod:21)PVIPLIPR3	O14686;A0A804HHR9;A0A8I5KSG1;A0A8I5KQ09;A0A8I5KQD6;A0A8I5QJE4;A0A8I5QKN1
ALSPVTSR	ALS(UniMod:21)PVTSR2	Q96L91;A0A0A0MR80;A0A0A0MR72;A0A8V8TRJ5
ALSRQLSSGVSEIR	ALS(UniMod:21)RQLS(UniMod:21)SGVSEIR3	P04792;A0A6Q8PGK1;A0A6Q8PF43;A0A6Q8PFE7;A0A6Q8PFK8;A0A6Q8PGY2;A0A6Q8PH65;A0A6Q8PHA6;A0A6Q8PHJ6
ALSSDSILSPAPDAR	ALS(UniMod:21)SDSILSPAPDAR2	Q8IVT2
ALSSDSILSPAPDAR	ALS(UniMod:21)SDSILSPAPDAR3	Q8IVT2
ALSTTSSSTTNGNR	ALS(UniMod:21)TTSSSTTNGNR2	Q9BSQ5;A0A0A0MT72;C9JUH3
ALSVGNIDDALQCYSEAIK	ALS(UniMod:21)VGNIDDALQC(UniMod:4)YSEAIK3	P31948;F5GXD8;F5H783
ALSAAVADSLTNSPR	ALSAAVADSLT(UniMod:21)NSPR2	Q14687;H7C3B5
ALSAAVADSLTNSPR	ALSAAVADSLTNS(UniMod:21)PR3	Q14687;H7C3B5
ALSASHTDLAH	ALSAS(UniMod:21)HTDLAH2	H0YG16;H0YJK1
ALSASHTDLAH	ALSAS(UniMod:21)HTDLAH3	H0YG16;H0YJK1
ALSGTSPDDVQPGPSVGPPSK	ALSGTS(UniMod:21)PDDVQPGPSVGPPSK3	Q9Y314;A0A075B797;M0R3B2
ALSGTSPGDSDDVQPGPSVGPPSK	ALSGTS(UniMod:21)PGDSDDVQPGPSVGPPSK3	A0A075B6F9
ALSGTSPGDSDDVQPGPSVGPPSK	ALSGTSPGDS(UniMod:21)DDVQPGPSVGPPSK3	A0A075B6F9
ALSKASPNTR	ALSKAS(UniMod:21)PNTR2	Q14980;H0YFY6
ALSPLLQEVPSASSSPTK	ALSPLLQEVPS(UniMod:21)AS(UniMod:21)SSPTK3	O14917;A0A087WXV2
ALSPLLQEVPSASSSPTK	ALSPLLQEVPSASSSPT(UniMod:21)K3	O14917;A0A087WXV2
ALSSLHGDDQDSEDEVLTIPEVK	ALSS(UniMod:21)LHGDDQDS(UniMod:21)EDEVLTIPEVK3	P11717;A0A7I2V657
ALSSAVQASPTSPGGSPSSPSSGQR	ALSSAVQASPTS(UniMod:21)PGGSPSS(UniMod:21)PSSGQR3	Q03164;A0A8I5KXR3;A0AA34QVI8;E9PR05;A0A3B3ITT7;A0A8I5KQ03;A0A8I5KQV5;A0A8I5KY70
ALSSGGSITSPPLSPALPK	ALSSGGSITS(UniMod:21)PPLS(UniMod:21)PALPK3	Q6Y7W6;C9J0V6;C9JHT0;C9JHW1;C9JPV7;C9JRZ2;C9JW88;C9JXQ0;E7ESB6;F8WCD5;I1E4Y6
ALSSGGSITSPPLSPALPK	ALSSGGSITS(UniMod:21)PPLSPALPK3	Q6Y7W6;C9J0V6;C9JHT0;C9JHW1;C9JPV7;C9JRZ2;C9JW88;C9JXQ0;E7ESB6;F8WCD5;I1E4Y6
ALSSLHGDDQDSEDEVLTIPEVK	ALSSLHGDDQDS(UniMod:21)EDEVLTIPEVK3	P11717;A0A7I2V657
ALTDDSDENEEEDAFTDQK	ALT(UniMod:21)DDS(UniMod:21)DENEEEDAFTDQK3	Q8NI35;A0A2R8Y549;A0A0U1RQW4;A0A0U1RRD7
ALTDDSDENEEEDAFTDQK	ALTDDS(UniMod:21)DENEEEDAFTDQK3	Q8NI35;A0A2R8Y549;A0A0U1RQW4;A0A0U1RRD7
ALTSPSWGK	ALTS(UniMod:21)PSWGK2	Q10571
ALVEFESNPEETREPGSPPSVQR	ALVEFESNPEETREPGS(UniMod:21)PPSVQR3	Q9H6F5;H0YG79
ALVHQLSNESR	ALVHQLS(UniMod:21)NESR3	Q9H4L5
ALVLELCCNDESGEDVEVPYVR	ALVLELC(UniMod:4)C(UniMod:4)NDES(UniMod:21)GEDVEVPYVR3	P22314;Q5JRR6
ALVVPEPEPDSDSNQER	ALVVPEPEPDS(UniMod:21)DS(UniMod:21)NQER3	Q5VTR2;C9J0A5;C9JXC9
ALVVPEPEPDSDSNQERK	ALVVPEPEPDS(UniMod:21)DSNQERK3	Q5VTR2;C9J0A5;C9JXC9
ALVVPEPEPDSDSNQER	ALVVPEPEPDSDS(UniMod:21)NQER3	Q5VTR2;C9J0A5;C9JXC9
AMADELSEK	AMADELS(UniMod:21)EK2	Q03135;E9PCT5
AMADELSEKQVYDAHTK	AMADELS(UniMod:21)EKQVYDAHTK3	Q03135;E9PCT5
AMAPTSPQI	AMAPTS(UniMod:21)PQI2	Q9BYD2;Q5SZR1
AMGDSDDEYDR	AMGDS(UniMod:21)DDEYDR2	C9JUL9
AMGDSDDEYDRR	AMGDS(UniMod:21)DDEYDRR3	C9JUL9
AMLDQLMGTSR	AMLDQLMGTS(UniMod:21)R2	Q9Y383;F8WEU3;V9GZ75
AMLDQLMGTSR	AMLDQLMGTS(UniMod:21)R3	Q9Y383;F8WEU3;V9GZ75
AMLDQLMGTSRDGDTTR	AMLDQLMGTS(UniMod:21)RDGDTTR3	Q9Y383
AMLDSGIYPPGSPGK	AMLDSGIYPPGS(UniMod:21)PGK2	O95295
AMLDSGIYPPGSPGK	AMLDSGIYPPGS(UniMod:21)PGK3	O95295
AMLLQGTESLNR	AMLLQGT(UniMod:21)ESLNR2	Q9UEU0;H0YJJ5;H0YJL5
AMSLVSNEGDSEQNEIR	AMS(UniMod:21)LVSNEGDSEQNEIR3	Q14571
AMSQDGASQFQEVIR	AMS(UniMod:21)QDGASQFQEVIR3	Q16851;E7EUC7;C9J6Q0
AMSTTSISSPQPGK	AMS(UniMod:21)TTSISS(UniMod:21)PQPGK2	Q9UJU6;B4DDD6;H0Y5J4
AMSTTSISSPQPGK	AMS(UniMod:21)TTSISSPQPGK2	Q9UJU6;B4DDD6;H0Y5J4
AMSLVSSDSEGEQNELR	AMSLVSSDS(UniMod:21)EGEQNELR3	Q14643;A0A3B3ITQ1;A0A3B3ITU8;A0A3B3IU04;A0A3F2YNW8;B7ZMI3;A0A3B3IRP0;A0A3B3ITM1;A0A3B3ITQ4;A0A3B3IU05;A0A3B3IU13
AMSTSQSPTR	AMSTSQS(UniMod:21)PTR2	Q15776
AMSTTSISSPQPGK	AMSTTSISS(UniMod:21)PQPGK2	Q9UJU6;B4DDD6;H0Y5J4
AMSTTSISSPQPGK	AMSTTSISS(UniMod:21)PQPGK3	Q9UJU6;B4DDD6;H0Y5J4
AMTLSPQEEVAAGQMASSSR	AMTLS(UniMod:21)PQEEVAAGQMASSSR3	Q9Y6A5;A0A494BZT8
AMTVEKASPVGDGNFR	AMTVEKAS(UniMod:21)PVGDGNFR3	Q86YS7;H0YFC4
AMVDSQQKSPVK	AMVDSQQKS(UniMod:21)PVK3	Q03001;A0A7P0T890;F8W9J4;A0A494C1D7;E7ETB9;E9PHM6;F6QMI7;Q5T0V7;H0YAT7;Q6P0N6
ANASPQKPLDLK	ANAS(UniMod:21)PQKPLDLK2	Q9Y618;C9J0Q5;C9JE98;C9JQE8
ANASPQKPLDLK	ANAS(UniMod:21)PQKPLDLK3	Q9Y618;C9J0Q5;C9JE98;C9JQE8
ANASNSPSSLR	ANASNS(UniMod:21)PSSLR2	Q5T5X7
ANEAGGQVGPEAPRPPETSPEMR	ANEAGGQVGPEAPRPPETS(UniMod:21)PEMR3	Q8N3D4;E9PIH6
ANEPCTSFAECVCDENCEK	ANEPC(UniMod:4)TS(UniMod:21)FAEC(UniMod:4)VC(UniMod:4)DENC(UniMod:4)EK3	Q13772;B4DF87;B4DZ85
ANESSPKPVGPPPER	ANES(UniMod:21)SPKPVGPPPER3	Q9BQI0;A6PVM9
ANGSQPNSGSPQPAP	ANGSQPNSGS(UniMod:21)PQPAP2	P49848;A0A8I5KQQ6;A0A8I5KRU1;C9J088;C9JFL8;C9JTY6;J3KR72
ANIVDQSHLHDSSQK	ANIVDQS(UniMod:21)HLHDSSQK3	Q99570;D6RJ98
ANIVDQSHLHDSSQK	ANIVDQSHLHDS(UniMod:21)SQK3	Q99570;D6RJ98
ANLACSPLGGGEPSPGAGEPSK	ANLAC(UniMod:4)S(UniMod:21)PLGGGEPSPGAGEPSK3	Q9ULL5
ANMASSSQR	ANMASSS(UniMod:21)QR2	P41208
ANMVSSCELELQEQSLR	ANMVSS(UniMod:21)C(UniMod:4)ELELQEQSLR3	Q9BXL6;A0A494C1N2;A0A494BZY0;A0A494C0J4;A0A494C199;A0A994J6G4;I3L3F1;I3L414
ANNLHSGDNFQLNDSEIER	ANNLHSGDNFQLNDS(UniMod:21)EIER3	Q9BZF1;F8VQX7;F8VUA7
ANNLSSLSK	ANNLSS(UniMod:21)LSK2	O75396
ANNPEQNRLSECEEQAK	ANNPEQNRLS(UniMod:21)EC(UniMod:4)EEQAK3	Q7KZF4
ANNSQEPSPQLASSVASTR	ANNS(UniMod:21)QEPS(UniMod:21)PQLASSVASTR3	Q96HC4;H0Y8Y3
ANNSQEPSPQLASSVASTR	ANNSQEPS(UniMod:21)PQLASSVASTR3	Q96HC4;H0Y8Y3
ANQISPSNSSLK	ANQISPS(UniMod:21)NSSLK2	Q86UU0;A0A087WZX0
ANSDIISLNFR	ANS(UniMod:21)DIISLNFR2	Q8TC76
ANSDTDLVTSESR	ANS(UniMod:21)DTDLVTSESR2	Q9P2P5;A0A2R8Y6F3;C9JHL2
ANSFVGTAQYVSPELLTEK	ANS(UniMod:21)FVGTAQYVSPELLTEK3	O15530;Q6A1A2;E9PER6
ANSGGVDLDSSGEFASIEK	ANS(UniMod:21)GGVDLDSSGEFASIEK3	Q92766
ANSKSEGSPVLPHEPAK	ANS(UniMod:21)KSEGS(UniMod:21)PVLPHEPAK3	Q9UKE5
ANSLDNERCPDAR	ANS(UniMod:21)LDNERC(UniMod:4)PDAR3	Q86VP3;A0A8I5KQA5;F8VW41
ANSMEGLMPR	ANS(UniMod:21)MEGLMPR2	O43306
ANSPSLFGTEGKPK	ANS(UniMod:21)PSLFGTEGKPK2	Q96B97;A0A8V8TNL0;A0A8V8TNP7;A0A8V8TNT5;A0A8V8TNW8;A0A8V8TP27;A0A8V8TP33;A0A8V8TP40;A0A8V8TP63;A0A8V8TP69;A0A8V8TPM1;A0A8V8TQD8;A0A8V8TQF6;A0A8V8TQG3;A0A8V8TQU1;Q5JPT2
ANSPSLFGTEGKPK	ANS(UniMod:21)PSLFGTEGKPK3	Q96B97;A0A8V8TNL0;A0A8V8TNP7;A0A8V8TNT5;A0A8V8TNW8;A0A8V8TP27;A0A8V8TP33;A0A8V8TP40;A0A8V8TP63;A0A8V8TP69;A0A8V8TPM1;A0A8V8TQD8;A0A8V8TQF6;A0A8V8TQG3;A0A8V8TQU1;Q5JPT2
ANSKSEGSPVLPHEPAK	ANSKS(UniMod:21)EGS(UniMod:21)PVLPHEPAK3	Q9UKE5
ANSWQLVETPEKR	ANSWQLVET(UniMod:21)PEKR3	Q9Y2H0;A0A0B4J2C2;F8WF49
ANTIPIIGSPSSK	ANTIPIIGSPSS(UniMod:21)K2	O94988;E9PGM7
ANTLSPVR	ANTLS(UniMod:21)PVR2	Q9H792;H0YN99;H3BUZ5
APAGQEEPGTPPSSPLSAEQLDR	APAGQEEPGT(UniMod:21)PPSS(UniMod:21)PLSAEQLDR3	P13051;A0A8V8TPS1;A0A8V8TQ66;A0A8V8TNE1;A0A8V8TNJ5;A0A8V8TNW2;F5GYA2;A0A8V8TNW7;A0A8V8TPS7;A0A8V8TQ70;Q68DM5
APAGQEEPGTPPSSPLSAEQLDR	APAGQEEPGT(UniMod:21)PPSSPLSAEQLDR3	P13051;A0A8V8TPS1;A0A8V8TQ66;A0A8V8TNE1;A0A8V8TNJ5;A0A8V8TNW2;F5GYA2;A0A8V8TNW7;A0A8V8TPS7;A0A8V8TQ70;Q68DM5
APALSPTR	APALS(UniMod:21)PTR2	A0A8Q3SHW0;A0A8Q3WKH1;A0A8Q3WKK4;A0A8Q3WLU7;A0A8V8TMC7;H7BXR3;H7BZX1
APAPAAPRSPNLAGK	APAPAAPRS(UniMod:21)PNLAGK3	Q9Y4B5;A0A8Q3WKN6;A0A8Q3SIW6
APDMSSSEEFPSFGAQVAPK	APDMSSS(UniMod:21)EEFPSFGAQVAPK3	Q00341;A0A024R4E5;H0Y394
APEAAVSEDGKSDDELLSSK	APEAAVSEDGKS(UniMod:21)DDELLSSK3	Q8NEY1;A0A0A0MRJ3;A0A8I5KSE4
APEAAVSEDGKSDDELLSSK	APEAAVSEDGKSDDELLS(UniMod:21)SK3	Q8NEY1;A0A0A0MRJ3;A0A8I5KSE4
APELPNTSSSPSLK	APELPNT(UniMod:21)SSSPSLK2	Q9UN79
APESDTGDEDQDQERDTVFLK	APES(UniMod:21)DTGDEDQDQERDTVFLK3	Q9H4G0;A0A0C4DH22;A0A1B0GTW6
APESPPSADPALVAGPAEEAECPPPR	APES(UniMod:21)PPSADPALVAGPAEEAEC(UniMod:4)PPPR3	Q6EEV4
APGAPPRSPPQR	APGAPPRS(UniMod:21)PPQR2	H3BN50
APGAPPRSPPQR	APGAPPRS(UniMod:21)PPQR3	H3BN50
APGSPAAPR	APGS(UniMod:21)PAAPR2	Q9NQX5;Q5SPY9
APGSPAAPRISPGDQR	APGS(UniMod:21)PAAPRIS(UniMod:21)PGDQR3	Q9NQX5;Q5SPY9
APGYPSSPVTTASGTTLR	APGYPSS(UniMod:21)PVTTASGTTLR3	Q9HCK8;H0YJA4;H0YJG4
APIDTSDVEEK	APIDT(UniMod:21)SDVEEK2	Q06265;D6RIY6
APIDTSDVEEK	APIDTS(UniMod:21)DVEEK2	Q06265;D6RIY6
APKPPTDGSTSPTSTPSEDQEALGK	APKPPT(UniMod:21)DGSTSPTSTPSEDQEALGK3	Q8NHM5;F8WBN2;S4R3G4
APKPPTDGSTSPTSTPSEDQEALGK	APKPPTDGS(UniMod:21)TSPTSTPSEDQEALGK3	Q8NHM5;F8WBN2;S4R3G4
APLKPYPVSPSDK	APLKPYPVS(UniMod:21)PSDK2	P41252;A0A0A0MSX9;A0A804HHW9;A0A804HJN6;A0A804HJ36;A0A804HL54;J3KR24
APLKPYPVSPSDK	APLKPYPVS(UniMod:21)PSDK3	P41252;A0A0A0MSX9;A0A804HHW9;A0A804HJN6;A0A804HJ36;A0A804HL54;J3KR24
APPAPGPASGGSGEVDELFDVK	APPAPGPAS(UniMod:21)GGSGEVDELFDVK3	O14579;M0QXB4;M0R061
APPAPLAASEVTNSNSAER	APPAPLAASEVTNSNS(UniMod:21)AER3	Q9Y2U8
APPSPGSLAAPGR	APPS(UniMod:21)PGSLAAPGR2	Q9Y4B5;A0A8Q3WKN6;A0A8Q3SIW6
APQTSSSPPPVR	APQTS(UniMod:21)SS(UniMod:21)PPPVR2	Q8IYB3;A0A0S2Z4Z6;A0A994J4Y3;A0A994J7H1;A0A994J7V4;A9Z1X7;M0R088
APQTSSSPPPVRR	APQTS(UniMod:21)SS(UniMod:21)PPPVRR3	Q8IYB3;A0A0S2Z4Z6;A0A994J4Y3;A0A994J7H1;A0A994J7V4;A9Z1X7;M0R088
APQTSSSPPPVR	APQTSS(UniMod:21)S(UniMod:21)PPPVR3	Q8IYB3;A0A0S2Z4Z6;A0A994J4Y3;A0A994J7H1;A0A994J7V4;A9Z1X7;M0R088
APQTSSSPPPVRR	APQTSS(UniMod:21)S(UniMod:21)PPPVRR2	Q8IYB3;A0A0S2Z4Z6;A0A994J4Y3;A0A994J7H1;A0A994J7V4;A9Z1X7;M0R088
APQTSSSPPPVR	APQTSSS(UniMod:21)PPPVR2	Q8IYB3;A0A0S2Z4Z6;A0A994J4Y3;A0A994J7H1;A0A994J7V4;A9Z1X7;M0R088
APQTSSSPPPVR	APQTSSS(UniMod:21)PPPVR3	Q8IYB3;A0A0S2Z4Z6;A0A994J4Y3;A0A994J7H1;A0A994J7V4;A9Z1X7;M0R088
APQTSSSPPPVRR	APQTSSS(UniMod:21)PPPVRR2	Q8IYB3;A0A0S2Z4Z6;A0A994J4Y3;A0A994J7H1;A0A994J7V4;A9Z1X7;M0R088
APQTSSSPPPVRR	APQTSSS(UniMod:21)PPPVRR3	Q8IYB3;A0A0S2Z4Z6;A0A994J4Y3;A0A994J7H1;A0A994J7V4;A9Z1X7;M0R088
APRPFGSVSSPK	APRPFGSVSS(UniMod:21)PK3	Q96HC4;A0A0D9SFR4
APSASPLALHASR	APS(UniMod:21)AS(UniMod:21)PLALHASR3	Q8N3F8;A0A7P0T8A6;A0A7P0Z4L3;B0QY86;B0QY91;H0Y6J8
APSDSSLGTPSDGRPELR	APS(UniMod:21)DSS(UniMod:21)LGTPSDGRPELR3	Q15642;M0R0F9;W4VSQ9;M0R2H7
APSDSSLGTPSDGRPELR	APS(UniMod:21)DSSLGTPSDGRPELR3	Q15642;M0R0F9;W4VSQ9;M0R2H7
APSEIDPR	APS(UniMod:21)EIDPR2	O95801
APSIDGKEELDLAEK	APS(UniMod:21)IDGKEELDLAEK3	Q9H0E9;B5MCW3;H7C127;H7C128;H7C179;H0YA84;H0YAH7
APSLTDLVK	APS(UniMod:21)LTDLVK2	O15014
APSPAPSSVPLGSEKPSNVSQDR	APS(UniMod:21)PAPSSVPLGSEKPSNVSQDR3	O75179;H0YM23
APSPEPAAPR	APS(UniMod:21)PEPAAPR2	P20749
APSPSINR	APS(UniMod:21)PSINR2	Q9UJ41;E9PFK9
APSPTAEQPPGGGDSAR	APS(UniMod:21)PTAEQPPGGGDSAR2	Q15742
APSPTAEQPPGGGDSAR	APS(UniMod:21)PTAEQPPGGGDSAR3	Q15742
APSPTLGSPR	APS(UniMod:21)PTLGSPR2	Q9ULI4;A0A8V8TM02;C9JFF0
APSRQDVYGPQPQVR	APS(UniMod:21)RQDVYGPQPQVR3	O60716;A0A669KB05;A0A669KB62;C9JZR2;H0YC95
APSSDEECFFDLLTK	APS(UniMod:21)SDEEC(UniMod:4)FFDLLTK3	Q86YR5;A0A0A0MRC4;A0A0A0MSK4
APSSLSDAVPQR	APS(UniMod:21)SLSDAVPQR2	Q8IX01;M0R2Z9;M0R3F6
APSSPVAKPGPVK	APS(UniMod:21)SPVAKPGPVK2	Q9GZR2;A0A0C4DG31
APSLPAPPYAGAPGSPR	APSLPAPPYAGAPGS(UniMod:21)PR3	Q69YU3
APSQLPLSGSR	APSQLPLS(UniMod:21)GSR2	Q9BW19;A0A140T9E6;A2AB20
APSQVSISASPR	APSQVSISAS(UniMod:21)PR2	Q8IVL1
APSSDEECFFDLLTK	APSS(UniMod:21)DEEC(UniMod:4)FFDLLTK3	Q86YR5;A0A0A0MRC4;A0A0A0MSK4
APSSPVAKPGPVK	APSS(UniMod:21)PVAKPGPVK3	Q9GZR2;A0A0C4DG31
APSVASSWQPWTPVPQAGEK	APSVASS(UniMod:21)WQPWTPVPQAGEK3	Q9HB19;A0A087WZ32;A0A087X038
APSYSGLSMVSGVK	APSY(UniMod:21)SGLSMVSGVK2	A0A2R8Y4I8;A0A2U3TZR0;A0AAQ5BGQ0;Q9UBP0;A0A2R8Y481;A0A2R8Y5N9;A0A2R8YCL5;A0A2R8YFW8;A0A2R8Y7K2;A0A2R8YEA0;A0A2R8YGN6
APSYSGLSMVSGVK	APSYS(UniMod:21)GLSMVSGVK3	A0A2R8Y4I8;A0A2U3TZR0;A0AAQ5BGQ0;Q9UBP0;A0A2R8Y481;A0A2R8Y5N9;A0A2R8YCL5;A0A2R8YFW8;A0A2R8Y7K2;A0A2R8YEA0;A0A2R8YGN6
APVPEPGLDLSLSPRPDSPQPR	APVPEPGLDLSLS(UniMod:21)PRPDS(UniMod:21)PQPR3	Q8TAP8
APVPEPGLDLSLSPRPDSPQPR	APVPEPGLDLSLSPRPDS(UniMod:21)PQPR3	Q8TAP8
APVPGTPDSLSSGSSR	APVPGT(UniMod:21)PDSLSSGSSR2	Q9UJZ1;A0A087WYB4
APVPSTCSSTFPEELSPPSHQAK	APVPSTC(UniMod:4)SSTFPEELS(UniMod:21)PPSHQAK3	Q14980;F5H4J1;F5H6Y5;F5H0Z7;F5H763
APVQPQQSPAAAPGGTDEKPSGK	APVQPQQS(UniMod:21)PAAAPGGTDEKPSGK3	Q13200;C9JPC0;F8WBS8
APYSPTTSK	APYS(UniMod:21)PTTSK2	Q96JH7
APYTCGGDSDQYVLMSSPVGR	APYTC(UniMod:4)GGDSDQYVLMS(UniMod:21)SPVGR3	Q9Y4H2
AQAAAPASVPAQAPK	AQAAAPAS(UniMod:21)VPAQAPK2	P47914;A0A3B3ITT5
AQAVSEDAGGNEGR	AQAVS(UniMod:21)EDAGGNEGR2	P55884;C9JZG1
AQAVSEEEEEEEGK	AQAVS(UniMod:21)EEEEEEEGK2	Q9GZR7;G3V529
AQAVSEEEEEEEGK	AQAVS(UniMod:21)EEEEEEEGK3	Q9GZR7;G3V529
AQAVSEEEEEEEGKSSSPK	AQAVS(UniMod:21)EEEEEEEGKS(UniMod:21)SSPK3	Q9GZR7;G3V529
AQAVSEEEEEEEGKSSSPK	AQAVS(UniMod:21)EEEEEEEGKSSS(UniMod:21)PK3	Q9GZR7;G3V529
AQAVSEEEEEEEGKSSSPK	AQAVS(UniMod:21)EEEEEEEGKSSSPK3	Q9GZR7;G3V529
AQAVSEEEEEEEGKSSSPK	AQAVSEEEEEEEGKSSS(UniMod:21)PK3	Q9GZR7;G3V529
AQCETLSPDGLPEEQPQTTK	AQC(UniMod:4)ETLS(UniMod:21)PDGLPEEQPQTTK3	Q7Z6Z7;A0A994J483;H0Y659;A0A087X146
AQDTISRGSDDSVPVISFK	AQDTIS(UniMod:21)RGSDDSVPVISFK3	Q96S38;F5H7T0;F6RJM5;A0A087X1U5
AQENYEGSEEVSPPQTK	AQENYEGSEEVS(UniMod:21)PPQTK3	Q93008;A0A994J4R6;A0A994J4T3;A0A994J583;A0A994J6S4;A0A994J766
AQGEPVAGHESPK	AQGEPVAGHES(UniMod:21)PK2	O94979;D6REX3;D6RHZ5;H7BXG7;H0YAB3
AQGEPVAGHESPK	AQGEPVAGHES(UniMod:21)PK3	O94979;D6REX3;D6RHZ5;H7BXG7;H0YAB3
AQGEPVAGHESPKIPYEK	AQGEPVAGHES(UniMod:21)PKIPYEK3	O94979;D6REX3;D6RHZ5;H7BXG7;H0YAB3
AQGGQTQSPTKSHTPSPTSPK	AQGGQTQS(UniMod:21)PTKSHTPSPTS(UniMod:21)PK3	P40123;B7Z385;E9PDI2
AQGQESDSSETSVR	AQGQES(UniMod:21)DSSETSVR2	Q03164;A0A8I5KXR3;A0AA34QVI8;E9PR05;A0A3B3ISN4;A0A3B3ITZ1;A0A8I5KTQ4;H7C5V8;H7C5W4
AQISSPNLR	AQISS(UniMod:21)PNLR2	Q5TCZ1
AQKEMSPSPPAAQDPGGTALVSAR	AQKEMS(UniMod:21)PS(UniMod:21)PPAAQDPGGTALVSAR3	Q9Y4F5
AQKLPDLSPVENK	AQKLPDLS(UniMod:21)PVENK3	Q9Y520;A0A2R8Y7F4;A0A2R8YET2;E7EPN9;H7C5N8
AQLEPVASPAK	AQLEPVAS(UniMod:21)PAK2	Q15149;A0A8I5KSD5;A0A8I5KUE3;A0A8I5KYZ1;E9PMV1;H0YDN1
AQLGGPEAAKSDETAAK	AQLGGPEAAKS(UniMod:21)DETAAK3	P04792;A0A6Q8PGK1;A0A6Q8PFK8;C9J3N8
AQLSPGIYDDTSAR	AQLS(UniMod:21)PGIYDDTSAR2	O75376;A0A994J5B8;E7EVK1;H0Y459
AQLSPGIYDDTSAR	AQLS(UniMod:21)PGIYDDTSAR3	O75376;A0A994J5B8;E7EVK1;H0Y459
AQLYLPSTSPPHEGLDGFAQELSR	AQLYLPST(UniMod:21)SPPHEGLDGFAQELSR3	Q8N137;I3L1A6;I3L1Z8;I3L465
AQNEFKDEAQSLSHSPK	AQNEFKDEAQSLS(UniMod:21)HSPK3	Q8NEN9
AQPGSPESSGQPK	AQPGS(UniMod:21)PESSGQPK2	Q96PN7;Q05GC8;A0A8Q3SI57
AQPSMSPK	AQPS(UniMod:21)MSPK2	Q969S3
AQPSSSEDELDNVFFK	AQPS(UniMod:21)SSEDELDNVFFK3	Q5T5U3;A0A087WW76;A0A7P0TAS2;A0A805TBS0
AQPSASLGVGYR	AQPSAS(UniMod:21)LGVGYR2	Q96PK6
AQPSMSPK	AQPSMS(UniMod:21)PK2	Q969S3
AQQCVSPSSSLCR	AQQC(UniMod:4)VS(UniMod:21)PSSSLC(UniMod:4)R2	Q8TCN5;B9EGE7
AQQELVPPQQQASPPQLPK	AQQELVPPQQQAS(UniMod:21)PPQLPK3	O15027;A0A3F2YNX0;A0A3F2YNZ0;A0A8I5KPG1;F1T0I1
AQQGLYQVPGPSPQFQSPPAK	AQQGLYQVPGPSPQFQS(UniMod:21)PPAK3	P56945;H3BQJ7;H3BSB2;H3BSY4;H3BVF0
AQRLSQETEALGR	AQRLS(UniMod:21)QETEALGR3	Q02818;A0A9L9PXA1;A0A9L9PXG8;A0A9L9PXH6;A0A9L9PXW6;A0A9L9PYB2;A0A9L9PYB5;H7BZI1;C9JKZ2
AQRPQSCTSVGR	AQRPQS(UniMod:21)C(UniMod:4)TSVGR3	Q9NYZ3
AQSGSDSSPEPK	AQS(UniMod:21)GSDSSPEPK2	Q9UQ35;I3L3Q8
AQSLLSTDR	AQS(UniMod:21)LLSTDR2	O00231;J3QRY4
AQSNGSGNGSDSEMDTSSLER	AQS(UniMod:21)NGSGNGSDSEMDTSSLER3	Q9NRY4
AQSPGAVEEILDR	AQS(UniMod:21)PGAVEEILDR2	Q9NYM9;A0A0C4DH16;B8ZZS0;E9PHY4;H7BXT7
AQSPGAVEEILDR	AQS(UniMod:21)PGAVEEILDR3	Q9NYM9;A0A0C4DH16;B8ZZS0;E9PHY4;H7BXT7
AQSPGAVEEILDRENK	AQS(UniMod:21)PGAVEEILDRENK3	Q9NYM9;A0A0C4DH16;B8ZZS0;E9PHY4;H7BXT7
AQSPPVPAR	AQS(UniMod:21)PPVPAR2	Q1MSJ5;A0A6Q8PF61;A0A6Q8PF96;A0A6Q8PGS3;A0A6Q8PHN8;A0A7I2PHE7;A0A7I2V372;A0A7I2V398;A0A7I2V3F0;A0A7I2V3M9;A0A7I2V3V5;A0A7I2V3Z9;A0A7I2V4L2;A0A7I2V4R5;A0A7I2V5G7;A0A7I2V5J9;A0A7I2V5L8;A0A7I2V5N5;A0A7I2V5P5;A0A7I2V5W3;A0A7I2YQH9;A0A6Q8PGI0;A0A7I2V2X5;A0A7I2V4I1;A0A7I2V4M7;A0A7I2V5F2;A0A7I2V5U6
AQSPVSGPNVAHLTDGATLNDR	AQS(UniMod:21)PVSGPNVAHLTDGATLNDR3	Q5THJ4
AQSSPAAPASLSAPEPASQAR	AQS(UniMod:21)SPAAPASLSAPEPASQAR3	Q8WUI4;J3KPH8;H0YI15
AQSSPASATFPVSVQEPPTKPR	AQS(UniMod:21)SPASATFPVSVQEPPTKPR3	A0A7I2SVS4;P56524
AQSTDSLGTSGSLQSK	AQS(UniMod:21)TDS(UniMod:21)LGTSGSLQSK2	Q15276;I3L456
AQSTDSLGTSGSLQSK	AQS(UniMod:21)TDSLGTSGSLQSK2	Q15276;I3L456
AQSTDSLGTSGSLQSK	AQS(UniMod:21)TDSLGTSGSLQSK3	Q15276;I3L456
AQSYDIQAWK	AQS(UniMod:21)YDIQAWK2	Q8WWQ0;A0A8V8TPK0;A0A8V8TPV5;A0A8V8TQM4;A0A8V8TQZ3
AQSYDIQAWK	AQS(UniMod:21)YDIQAWK3	Q8WWQ0;A0A8V8TPK0;A0A8V8TPV5;A0A8V8TQM4;A0A8V8TQZ3
AQSYDIQAWKK	AQS(UniMod:21)YDIQAWKK2	Q8WWQ0;A0A8V8TPK0;A0A8V8TPV5;A0A8V8TQM4;A0A8V8TQZ3
AQSYDIQAWKK	AQS(UniMod:21)YDIQAWKK3	Q8WWQ0;A0A8V8TPK0;A0A8V8TPV5;A0A8V8TQM4;A0A8V8TQZ3
AQSGSDSSPEPKAPAPR	AQSGSDS(UniMod:21)S(UniMod:21)PEPKAPAPR3	Q9UQ35;I3L3Q8
AQSLVISPPAPSPR	AQSLVISPPAPS(UniMod:21)PR2	P46013
AQSLVISPPAPSPR	AQSLVISPPAPS(UniMod:21)PR3	P46013
AQSNGSGNGSDSEMDTSSLER	AQSNGS(UniMod:21)GNGSDSEMDTSS(UniMod:21)LER3	Q9NRY4
AQSSPASATFPVSVQEPPTKPR	AQSS(UniMod:21)PASATFPVSVQEPPTKPR3	A0A7I2SVS4;P56524
AQSVSPVQAPPPGGSAQLLPGK	AQSVS(UniMod:21)PVQAPPPGGSAQLLPGK3	Q96RK0;A0A0A0MQR4;I3L2J0
AQTPPGPSLSGSKSPCPQEK	AQT(UniMod:21)PPGPSLSGS(UniMod:21)KS(UniMod:21)PC(UniMod:4)PQEK3	Q9UQ35
AQTPPGPSLSGSK	AQT(UniMod:21)PPGPSLSGSK2	Q9UQ35;I3L4D8
AQTPPGPSLSGSK	AQT(UniMod:21)PPGPSLSGSK3	Q9UQ35;I3L4D8
AQTPPGPSLSGSKSPCPQEK	AQT(UniMod:21)PPGPSLSGSKS(UniMod:21)PC(UniMod:4)PQEK3	Q9UQ35
AQTLPTSVVTITSESSPGKR	AQTLPTSVVT(UniMod:21)ITSES(UniMod:21)SPGKR3	Q01082
AQTLPTSVVTITSESSPGK	AQTLPTSVVTITSESS(UniMod:21)PGK3	Q01082
AQTLPTSVVTITSESSPGKR	AQTLPTSVVTITSESS(UniMod:21)PGKR3	Q01082
AQTPPGPSLSGSKSPCPQEK	AQTPPGPSLSGSKS(UniMod:21)PC(UniMod:4)PQEK3	Q9UQ35
AQYEDIANRSR	AQYEDIANRS(UniMod:21)R3	O95678;P05787
ARGDSEALDEES	ARGDS(UniMod:21)EALDEES2	Q7Z4V5;A0A087WZ99
ARGDSEALDEES	ARGDSEALDEES(UniMod:21)2	Q7Z4V5;A0A087WZ99
ARGSPPTSSNIVQGQIK	ARGSPPT(UniMod:21)SSNIVQGQIK3	Q9Y4E6
ARHDSPDLAPNVTYSLPR	ARHDS(UniMod:21)PDLAPNVTY(UniMod:21)SLPR3	Q9BRD0;H7C462
ARHDSPDLAPNVTYSLPR	ARHDS(UniMod:21)PDLAPNVTYSLPR3	Q9BRD0;H7C462
ARHDSPDPSPPR	ARHDS(UniMod:21)PDPS(UniMod:21)PPR3	Q9BRD0
ARHDTPDPSPLR	ARHDT(UniMod:21)PDPS(UniMod:21)PLR3	Q9BRD0
ARLSASTASELSPK	ARLS(UniMod:21)ASTASELS(UniMod:21)PK3	Q3KQU3;D3DPS3;H0YF21
ARPATDSFDDYPPR	ARPATDS(UniMod:21)FDDYPPR3	P23588;E7EX17;F8VP89;F8VSC7;F8W0K0
ARPSAWEPAAGNSPAR	ARPSAWEPAAGNS(UniMod:21)PAR3	Q8IY33
ARQEGSSPEPVEGLAR	ARQEGS(UniMod:21)SPEPVEGLAR3	Q9BXH1
ARQPLSEASNQQPLSGGEEK	ARQPLSEASNQQPLS(UniMod:21)GGEEK3	Q9NQW6;C9JJT6
ARQPSPFVDDCK	ARQPS(UniMod:21)PFVDDC(UniMod:4)K3	Q5T481
ARSMDSSDLSDGAVTLQEYLELK	ARS(UniMod:21)MDSSDLSDGAVTLQEYLELK3	Q9Y2X7;A0A0C4DGN6;J3QRU8;J3QLH1
ARSPDLGPQEQMNPK	ARS(UniMod:21)PDLGPQEQMNPK3	Q8IWY8;A0A0C4DGM2;C9K0J8;H3BMU4;H3BUW4
ARSVDALDDLTPPSTAESGSR	ARS(UniMod:21)VDALDDLTPPSTAESGSR3	Q86X29;S4R3V8;A0A8Z5ABK9;A0A8Z5DL71;A0A8Z5AA41
ARSVSPPPK	ARS(UniMod:21)VS(UniMod:21)PPPK2	Q13247
ARSWSPPPEVSR	ARS(UniMod:21)WS(UniMod:21)PPPEVSR3	Q9NR19;C9JY31;B4DEH9;C9IYL0;C9JXD9;F8WCJ4
ARSDEGQLSPATR	ARSDEGQLS(UniMod:21)PATR2	Q15149;A0A8I5KSD5;A0A8I5KUE3;A0A8I5KYZ1;E9PMV1;H0YDN1
ARSDEGQLSPATR	ARSDEGQLS(UniMod:21)PATR3	Q15149;A0A8I5KSD5;A0A8I5KUE3;A0A8I5KYZ1;E9PMV1;H0YDN1
ARSTPSPVLQPR	ARST(UniMod:21)PS(UniMod:21)PVLQPR2	Q8TEK3;A0A8I5QL06
ARSTPSPVLQPR	ARST(UniMod:21)PS(UniMod:21)PVLQPR3	Q8TEK3;A0A8I5QL06
ARTSSTDEVLSLEEK	ART(UniMod:21)SSTDEVLSLEEK3	K7EMM4;K7ENH8
ARTSSTDEVLSLEEK	ARTSS(UniMod:21)TDEVLSLEEK3	K7EMM4;K7ENH8
ARVDHGAEIITQSPGR	ARVDHGAEIITQS(UniMod:21)PGR3	P11137;A0A024R3Z1;A0A669KB77
ARVGGSDEEASGIPSR	ARVGGS(UniMod:21)DEEASGIPSR3	Q9NQ55;A0A0B4J1V8;A0A0A6YYI3;A8MV53;H7C446
ASDLEDEESAAR	AS(UniMod:21)DLEDEESAAR2	Q86VM9;E7ERS3;H3BPD0
ASDPGLPAEEPK	AS(UniMod:21)DPGLPAEEPK2	P27708;F8VPD4
ASDPGLPAEEPKEK	AS(UniMod:21)DPGLPAEEPKEK2	P27708;F8VPD4
ASDPGLPAEEPKEK	AS(UniMod:21)DPGLPAEEPKEK3	P27708;F8VPD4
ASESPARGPSGSPR	AS(UniMod:21)ESPARGPSGS(UniMod:21)PR2	O43237;J3KRZ2
ASGEMASAQYITAALR	AS(UniMod:21)GEMASAQYITAALR2	P54578;A6NJA2
ASGEMASAQYITAALR	AS(UniMod:21)GEMASAQYITAALR3	P54578;A6NJA2
ASGQAFELILSPR	AS(UniMod:21)GQAFELILSPR2	P16949;A2A2D0
ASGQAFELILSPR	AS(UniMod:21)GQAFELILSPR3	P16949;A2A2D0
ASGVAVSDGVIK	AS(UniMod:21)GVAVSDGVIK2	P23528;E9PP50;E9PS23
ASLEAAIADAEQR	AS(UniMod:21)LEAAIADAEQR2	P05787
ASLEAAIADAEQR	AS(UniMod:21)LEAAIADAEQR3	P05787
ASLEDAPVDDLTR	AS(UniMod:21)LEDAPVDDLTR3	Q7Z2W4;A0A7P0T8C6;C9J6P4
ASLYNAVTIEDVQK	AS(UniMod:21)LYNAVTIEDVQK2	Q9Y617
ASMAGASSSK	AS(UniMod:21)MAGASSSK2	Q13428;A0A3B3IS06;A0A6I8PRA0;E7ETY2
ASPAPGSGHPEGPGAHLDMNSLDR	AS(UniMod:21)PAPGSGHPEGPGAHLDMNSLDR3	O94826
ASPEPPGPESSSR	AS(UniMod:21)PEPPGPESSSR2	Q9C0C2
ASPEPPGPESSSR	AS(UniMod:21)PEPPGPESSSR3	Q9C0C2
ASPEPQRENASPAPGTTAEEAMSR	AS(UniMod:21)PEPQRENAS(UniMod:21)PAPGTTAEEAMSR3	P46379;A0A024RCM4;A0A0G2JK23;A0A0G2JL47;A0A7I2V508;A0A7P0MQS5;H0Y710
ASPEPQRENASPAPGTTAEEAMSR	AS(UniMod:21)PEPQRENASPAPGTTAEEAMSR3	P46379;A0A024RCM4;A0A0G2JK23;A0A0G2JL47;A0A7I2V508;A0A7P0MQS5;H0Y710
ASPGLLPVANGNSLNK	AS(UniMod:21)PGLLPVANGNSLNK2	Q14814
ASPGLLPVANGNSLNK	AS(UniMod:21)PGLLPVANGNSLNK3	Q14814
ASPIKMDLAPSK	AS(UniMod:21)PIKMDLAPSK2	P27816;A0A804HKE7;E7EVA0
ASPIKMDLAPSK	AS(UniMod:21)PIKMDLAPSK3	P27816;A0A804HKE7;E7EVA0
ASPIQPALDPSR	AS(UniMod:21)PIQPALDPSR2	Q99500
ASPLLSDK	AS(UniMod:21)PLLSDK2	Q8N1I0;C9J637;H0Y599;A0A590UJ51;H0Y7H7;A0A590UJM5
ASPNPVAMETR	AS(UniMod:21)PNPVAMETR2	Q9H0E3;A0A2R8YDB8;H7BXF5
ASPNSDDTVLSPQELQK	AS(UniMod:21)PNSDDTVLSPQELQK3	Q9UH62
ASPPAESMSVYR	AS(UniMod:21)PPAESMSVYR2	Q9HCD6;A0A8I5KXR5
ASPPAESMSVYR	AS(UniMod:21)PPAESMSVYR3	Q9HCD6;A0A8I5KXR5
ASPPGDLQNPK	AS(UniMod:21)PPGDLQNPK2	O00273
ASPPGDLQNPK	AS(UniMod:21)PPGDLQNPK3	O00273
ASPPPQGPLPGPPGALHR	AS(UniMod:21)PPPQGPLPGPPGALHR3	Q96G74
ASPSPPPKR	AS(UniMod:21)PS(UniMod:21)PPPKR2	Q8IYB3;A0A0S2Z4Z6;A0A994J4Y3;A0A994J7H1;A0A994J7V4;A9Z1X7;M0R088
ASPSPQPSSQPLQIHR	AS(UniMod:21)PS(UniMod:21)PQPSSQPLQIHR3	Q9HC35;B5MBZ0
ASPSKPASAPASR	AS(UniMod:21)PSKPASAPASR2	P27816;A0A804HKE7;E7EVA0;F8W9U4;H0Y2V1;H7C4C5;B5MEG9
ASPSKPASAPASR	AS(UniMod:21)PSKPASAPASR3	P27816;A0A804HKE7;E7EVA0;F8W9U4;H0Y2V1;H7C4C5;B5MEG9
ASPTLDFTER	AS(UniMod:21)PTLDFTER2	O43426;A0A0D9SGJ6;J3KQV8
ASPTPLASPGK	AS(UniMod:21)PTPLAS(UniMod:21)PGK2	A0A1B0GTL5
ASPTPLASPGK	AS(UniMod:21)PTPLASPGK2	A0A1B0GTL5
ASPVGDGNFR	AS(UniMod:21)PVGDGNFR2	Q86YS7;H0YFC4
ASQSRPNSSALETLGGEK	AS(UniMod:21)QSRPNSSALETLGGEK3	O94804
ASSPGYIDSPTYSR	AS(UniMod:21)SPGYIDSPTYSR2	O94929;A0A0C4DGA7
ASSPGYIDSPTYSR	AS(UniMod:21)SPGYIDSPTYSR3	O94929;A0A0C4DGA7
ASSPIKQSHEPVPDTSVEK	AS(UniMod:21)SPIKQSHEPVPDTSVEK3	Q9ULM3
ASSPPQILPQLSPEQLGMIEK	AS(UniMod:21)SPPQILPQLSPEQLGMIEK3	Q13133;B4DXU5;B5MBY7;E9PID2;E9PLL4;E9PPA1
ASSRVSGSFPEDSSK	AS(UniMod:21)SRVSGSFPEDSSK3	O15400
ASTSYDYCR	AS(UniMod:21)TSYDYC(UniMod:4)R2	Q10589;A0A7P0T9F9
ASAGTPSLSAGVSPK	ASAGTPSLSAGVS(UniMod:21)PK2	Q8TEK3;A0A8I5QL06
ASAPSPNAQVACDHCLK	ASAPS(UniMod:21)PNAQVAC(UniMod:4)DHC(UniMod:4)LK3	Q14258;A0A3B3IUA7;I3L2W4
ASASPDRIPSLPQETVDQEPK	ASAS(UniMod:21)PDRIPSLPQETVDQEPK3	Q8IXJ9;A0A2R8Y5U1;Q76L82;A0A494C1R1
ASASGSGAQVGGPISSGSSASSVTVTR	ASASGSGAQVGGPISSGSS(UniMod:21)ASS(UniMod:21)VTVTR3	P02545;A0A6Q8PFJ0;H0YAB0
ASASGSGAQVGGPISSGSSASSVTVTR	ASASGSGAQVGGPISSGSS(UniMod:21)ASSVTVTR3	P02545;A0A6Q8PFJ0;H0YAB0
ASAVSELSPR	ASAVSELS(UniMod:21)PR2	Q9Y2W1;A0A3B3ITZ9
ASDPQSPPQVSR	ASDPQS(UniMod:21)PPQVSR2	Q7L7X3
ASDPQSPPQVSR	ASDPQS(UniMod:21)PPQVSR3	Q7L7X3
ASEDTTSGSPPK	ASEDTTSGS(UniMod:21)PPK2	Q9BZZ5;H0YER7
ASEIDQVVPAAQSSPINCEK	ASEIDQVVPAAQS(UniMod:21)SPINC(UniMod:4)EK3	O94782;C9JC88;C9JWX4
ASEIDQVVPAAQSSPINCEKR	ASEIDQVVPAAQS(UniMod:21)SPINC(UniMod:4)EKR3	O94782;C9JC88;C9JWX4
ASEIDQVVPAAQSSPINCEK	ASEIDQVVPAAQSS(UniMod:21)PINC(UniMod:4)EK3	O94782;C9JC88;C9JWX4
ASEIDQVVPAAQSSPINCEKR	ASEIDQVVPAAQSS(UniMod:21)PINC(UniMod:4)EKR3	O94782;C9JC88;C9JWX4
ASEIQPLQGTNENRENSPAGR	ASEIQPLQGT(UniMod:21)NENRENSPAGR3	Q6ZSS7;H7C284
ASEIQPLQGTNENRENSPAGR	ASEIQPLQGTNENRENS(UniMod:21)PAGR3	Q6ZSS7;H7C284
ASELSPGR	ASELS(UniMod:21)PGR2	Q8NFF5;Q5T196
ASEPLLSPPPFGESR	ASEPLLS(UniMod:21)PPPFGESR2	O14686;A0A804HHR9;A0A8I5KSG1;A0A8I5KQT2;A0A8I5KRH2;A0A8I5QJA0
ASEQETAKEEDGSVELESQVQK	ASEQETAKEEDGS(UniMod:21)VELESQVQK3	Q96B23;A0A087WVF1;K7EQH1
ASESPARGPSGSPR	ASES(UniMod:21)PARGPS(UniMod:21)GSPR3	O43237;J3KRZ2
ASESPARGPSGSPR	ASES(UniMod:21)PARGPSGSPR3	O43237;J3KRZ2
ASESSSEEKDDYEIFVK	ASES(UniMod:21)S(UniMod:21)SEEKDDYEIFVK3	P18583;H7C1M2
ASESSSEEKDDYEIFVK	ASES(UniMod:21)SSEEKDDYEIFVK3	P18583;H7C1M2
ASESSKPWPDATYGTGSASR	ASESSKPWPDATYGTGS(UniMod:21)ASR3	Q9Y2W1;A0A3B3ITZ9
ASFDHSPDSLPLR	ASFDHS(UniMod:21)PDSLPLR3	Q8NB78;H0Y6H0
ASGDPGASGMSPR	ASGDPGASGMS(UniMod:21)PR2	Q8NDT2
ASGDPGASGMSPR	ASGDPGASGMS(UniMod:21)PR3	Q8NDT2
ASGGAQSPLR	ASGGAQS(UniMod:21)PLR2	Q6NXT1;C9JU48;D3YTC9;H7BZV9
ASGQAFELILSPR	ASGQAFELILS(UniMod:21)PR2	P16949;A2A2D0
ASGQAFELILSPR	ASGQAFELILS(UniMod:21)PR3	P16949;A2A2D0
ASGSENEGDYNPGR	ASGS(UniMod:21)ENEGDYNPGR2	Q02880;A0A8V8TP20
ASGSENEGDYNPGR	ASGS(UniMod:21)ENEGDYNPGR3	Q02880;A0A8V8TP20
ASGSENEGDYNPGRK	ASGS(UniMod:21)ENEGDYNPGRK2	Q02880;A0A8V8TP20
ASGSENEGDYNPGRK	ASGS(UniMod:21)ENEGDYNPGRK3	Q02880;A0A8V8TP20
ASHMGVSTDSGTQETK	ASHMGVS(UniMod:21)TDSGTQETK3	Q86V48
ASIGQSPGLPSTTFK	ASIGQS(UniMod:21)PGLPSTTFK2	Q5VT52
ASIGQSPGLPSTTFK	ASIGQS(UniMod:21)PGLPSTTFK3	Q5VT52
ASIQECILPDSPLYHNK	ASIQEC(UniMod:4)ILPDS(UniMod:21)PLYHNK3	Q9NXE4;A0A7P0TB24;A0A7P0T8J0;A0A7P0T9J6;A0A7P0TAZ0;A0A7P0Z453
ASITPVLGSPSTK	ASITPVLGSPST(UniMod:21)K2	Q9NYF5;A0A8I5KSB9
ASLGSLEGEAEAEASSPK	ASLGS(UniMod:21)LEGEAEAEASS(UniMod:21)PK3	Q09666
ASLGSLEGEAEAEASSPKGK	ASLGS(UniMod:21)LEGEAEAEASS(UniMod:21)PKGK3	Q09666
ASLGSLEGEAEAEASSPK	ASLGSLEGEAEAEASS(UniMod:21)PK3	Q09666
ASLGSLEGEAEAEASSPKGK	ASLGSLEGEAEAEASS(UniMod:21)PKGK3	Q09666
ASLLTDEEDVDMALDQR	ASLLT(UniMod:21)DEEDVDMALDQR3	P52948;A0A3B3ITD8;A0A8V8TPW9;A0A8V8TPX4;A0A8V8TQF7;A0A8V8TR21;A0A8V8TRC7;H0YCR0;H0YDA1;H0YEN4;H7C3P6
ASLSYEEGHPSHSETDLLQR	ASLS(UniMod:21)YEEGHPSHSETDLLQR3	A0A3B3IRW6;A0A3B3ISY4
ASLSLETSESSQEAKSPK	ASLSLET(UniMod:21)SESSQEAKSPK3	Q92551;C9JNA8
ASLTGSPSR	ASLTGSPS(UniMod:21)R2	A0AAG2TJA1;Q9UF83
ASLVALPEQTASEEETPPPLLTK	ASLVALPEQT(UniMod:21)ASEEETPPPLLTK3	Q9UKV3;E7EQT4;S4R3H4
ASLVALPEQTASEEETPPPLLTK	ASLVALPEQTAS(UniMod:21)EEETPPPLLTK3	Q9UKV3;E7EQT4;S4R3H4
ASMAGASSSK	ASMAGAS(UniMod:21)SSK2	Q13428;A0A3B3IS06;A0A6I8PRA0;E7ETY2
ASMGVLSGK	ASMGVLS(UniMod:21)GK2	Q12888;A6NNK5;H7BZY0
ASMSEFLESEDGEVEQQR	ASMSEFLES(UniMod:21)EDGEVEQQR3	Q15022;J3QQW9
ASNLEGESNSSETPSTSTVWGGTCK	ASNLEGES(UniMod:21)NSSETPSTSTVWGGTC(UniMod:4)K3	Q8N5C6
ASNLEGESNSSETPSTSTVWGGTCK	ASNLEGESNS(UniMod:21)SETPSTSTVWGGTC(UniMod:4)K3	Q8N5C6
ASPDQNASTHTPQSSVK	ASPDQNAS(UniMod:21)THTPQSSVK3	Q14677;H0YD52
ASPDQNASTHTPQSSVK	ASPDQNASTHT(UniMod:21)PQS(UniMod:21)SVK3	Q14677;H0YD52
ASPEPQRENASPAPGTTAEEAMSR	ASPEPQRENAS(UniMod:21)PAPGTTAEEAMSR3	P46379;A0A024RCM4;A0A0G2JK23;A0A0G2JL47;A0A7I2V508;A0A7P0MQS5;H0Y710
ASPGTPLSPGSLR	ASPGT(UniMod:21)PLSPGSLR2	Q96BD0;E1P5H9
ASPGTPLSPGSLR	ASPGTPLS(UniMod:21)PGS(UniMod:21)LR2	Q96BD0;E1P5H9
ASPGTPLSPGSLR	ASPGTPLS(UniMod:21)PGSLR2	Q96BD0;E1P5H9
ASPGTPLSPGSLR	ASPGTPLSPGS(UniMod:21)LR2	Q96BD0;E1P5H9
ASPNSDDTVLSPQELQK	ASPNSDDT(UniMod:21)VLSPQELQK3	Q9UH62
ASPSPQPSSQPLQIHR	ASPS(UniMod:21)PQPSSQPLQIHR3	Q9HC35;B5MBZ0
ASPSCSSPTRDSSGVPVSK	ASPSC(UniMod:4)SS(UniMod:21)PTRDSSGVPVSK3	Q8N5I9;A0A087WT30;J3KN91
ASPSENNAGGGSPSSGSGGNPTNTSGTTR	ASPSENNAGGGS(UniMod:21)PSSGSGGNPTNTSGTTR3	Q9NRH2;E7EUC4
ASPTPLASPGK	ASPTPLAS(UniMod:21)PGK2	A0A1B0GTL5
ASQEPSPKPGTEVIPAAPR	ASQEPS(UniMod:21)PKPGTEVIPAAPR3	Q96CP2;I3L1Y9;I3L4I0
ASQGLLSSIENSESDSSEAKEEGSR	ASQGLLSSIENSESDSSEAKEEGS(UniMod:21)R3	Q5UIP0
ASQSRPNSSALETLGGEK	ASQS(UniMod:21)RPNS(UniMod:21)SALETLGGEK3	O94804
ASQSSLESSTGPPCIR	ASQSSLESS(UniMod:21)TGPPC(UniMod:4)IR3	Q86UR5;A0A8V8TKU9;A0A0C4DFV1;H0YBE7;H0YBU6
ASREESWESGR	ASREES(UniMod:21)WESGR3	Q9NQ29;B8ZZ08
ASRVPSSDEEVVEEPQSR	ASRVPS(UniMod:21)S(UniMod:21)DEEVVEEPQSR3	Q9C0C2
ASSASVPAVGASAEGTR	ASS(UniMod:21)ASVPAVGASAEGTR2	Q9BZ23;A0A2R8YFI4;V9GYZ0
ASSASVPAVGASAEGTRR	ASS(UniMod:21)ASVPAVGASAEGTRR3	Q9BZ23;A0A2R8YFI4;V9GYZ0
ASSEGGTAAGAGLDSLHK	ASS(UniMod:21)EGGTAAGAGLDSLHK3	O15143;A0A1W2PNV4;C9JEY1;C9K057
ASSESQIFELNK	ASS(UniMod:21)ESQIFELNK2	Q9BV36;H7C371
ASSESQIFELNK	ASS(UniMod:21)ESQIFELNK3	Q9BV36;H7C371
ASSFADMMGILK	ASS(UniMod:21)FADMMGILK2	Q9H019;E9PLD2;E9PPF9
ASSFLDTSK	ASS(UniMod:21)FLDTSK2	Q9Y485;F5H269
ASSFSGISILTR	ASS(UniMod:21)FSGISILTR2	Q9Y2K5;A0A0U1RRA6;B5MCG9;B5MCU0;H0YIX9;H7C0E9
ASSFSGISVLTR	ASS(UniMod:21)FSGISVLTR2	Q15032;A0A804HIA8;H7BZ47;H7C1X4
ASSLDLNK	ASS(UniMod:21)LDLNK2	Q8NFH8
ASSLEDLVLK	ASS(UniMod:21)LEDLVLK2	Q15477;A0A8V8TL97;A0A8V8TLA2;A0A8V8TN04;H7C4L3;H7C5N0;A0A8V8TLC0;A0A8V8TLR3
ASSLGEIDESSELR	ASS(UniMod:21)LGEIDESSELR2	Q16513
ASSLGEIDESSELR	ASS(UniMod:21)LGEIDESSELR3	Q16513
ASSLNENVDHSALLK	ASS(UniMod:21)LNENVDHSALLK2	Q96SB3
ASSLNENVDHSALLK	ASS(UniMod:21)LNENVDHSALLK3	Q96SB3
ASSLNFLNK	ASS(UniMod:21)LNFLNK2	Q9H0B6;A8MZ87
ASSLNVLNVGGK	ASS(UniMod:21)LNVLNVGGK2	G3V5R9;H0YG16;H0YJK1
ASSLNVLNVGGK	ASS(UniMod:21)LNVLNVGGK3	G3V5R9;H0YG16;H0YJK1
ASSLPGSLQR	ASS(UniMod:21)LPGS(UniMod:21)LQR2	O75122;A0A0U1RQI6;A0A804HJG7;E3W994;E7ERI8;E7EW49;J3KR49;B3KR06;E7ENG2
ASSLPGSLQR	ASS(UniMod:21)LPGSLQR2	O75122;A0A0U1RQI6;A0A804HJG7;E3W994;E7ERI8;E7EW49;J3KR49;B3KR06;E7ENG2
ASSLSESSPPK	ASS(UniMod:21)LSESS(UniMod:21)PPK2	Q9UHB6;F8VQE1;F8VS07;F8VRN8
ASSLSESSPPK	ASS(UniMod:21)LSESS(UniMod:21)PPK3	Q9UHB6;F8VQE1;F8VS07;F8VRN8
ASSLSESSPPKAMK	ASS(UniMod:21)LSESS(UniMod:21)PPKAMK2	Q9UHB6;F8VQE1;F8VS07;F8VRN8
ASSLSESSPPKAMK	ASS(UniMod:21)LSESS(UniMod:21)PPKAMK3	Q9UHB6;F8VQE1;F8VS07;F8VRN8
ASSLSESSPPK	ASS(UniMod:21)LSESSPPK2	Q9UHB6;F8VQE1;F8VS07;F8VRN8
ASSPAESSPEDSGYMR	ASS(UniMod:21)PAESS(UniMod:21)PEDSGYMR3	Q9Y4H2
ASSPAQCVTPVQTVV	ASS(UniMod:21)PAQC(UniMod:4)VTPVQTVV2	Q13614;A0A6Q8PHL9;A0A6Q8PGS5;A0A6Q8PHS7
ASSPAQCVTPVQTVV	ASS(UniMod:21)PAQC(UniMod:4)VTPVQTVV3	Q13614;A0A6Q8PHL9;A0A6Q8PGS5;A0A6Q8PHS7
ASSPFRR	ASS(UniMod:21)PFRR2	Q14978;A0A0A0MRM9
ASSPGYIDSPTYSR	ASS(UniMod:21)PGYIDSPTYSR2	O94929;A0A0C4DGA7
ASSPPDRIDIFGR	ASS(UniMod:21)PPDRIDIFGR2	Q9NWB6
ASSPPDRIDIFGR	ASS(UniMod:21)PPDRIDIFGR3	Q9NWB6
ASSPSASSSSSFR	ASS(UniMod:21)PSASSSSSFR2	Q8IXZ2;A0A0J9YYE2
ASSPSLIER	ASS(UniMod:21)PSLIER2	A1L170
ASSPSPLTIGTPESQR	ASS(UniMod:21)PSPLTIGTPESQR3	Q9NPI6
ASSRLENLGIPEEELLR	ASS(UniMod:21)RLENLGIPEEELLR3	Q01658
ASSSDMGSTAK	ASS(UniMod:21)SDMGSTAK2	Q13472;K7EJ41
ASSSGPRSPLDQR	ASS(UniMod:21)SGPRS(UniMod:21)PLDQR2	O14646;A0A087WVF4
ASSSGPRSPLDQR	ASS(UniMod:21)SGPRS(UniMod:21)PLDQR3	O14646;A0A087WVF4
ASSTPSSETQEEFVDDFR	ASS(UniMod:21)TPSSETQEEFVDDFR3	P30622;F5H1T5;F5H270;F5H367;F5H6A0;J3KP58
ASSFSGISILTR	ASSFS(UniMod:21)GISILTR2	Q9Y2K5;A0A0U1RRA6;B5MCG9;B5MCU0;H0YIX9;H7C0E9
ASSKGGGGYTCQSGSGWDEFTK	ASSKGGGGY(UniMod:21)TC(UniMod:4)QSGSGWDEFTK3	P15924;A0AAQ5BH17;A0AAQ5BH40;A0AAQ5BH43;A0AAQ5BH50;A0AAQ5BH53
ASSLSESSPPKAMK	ASSLSES(UniMod:21)SPPKAMK3	Q9UHB6;F8VQE1;F8VS07;F8VRN8
ASSLSESSPPK	ASSLSESS(UniMod:21)PPK2	Q9UHB6;F8VQE1;F8VS07;F8VRN8
ASSNKDFTPNR	ASSNKDFT(UniMod:21)PNR3	Q7Z6E9;A0A2R8Y880
ASSPAESSPEDSGYMR	ASSPAES(UniMod:21)SPEDSGYMR3	Q9Y4H2
ASSPAESSPEDSGYMR	ASSPAESS(UniMod:21)PEDSGYMR2	Q9Y4H2
ASSPSPLTIGTPESQR	ASSPS(UniMod:21)PLTIGTPESQR2	Q9NPI6
ASSRVGETEELPEIR	ASSRVGET(UniMod:21)EELPEIR3	Q2LD37;A0A7P0T938;A0A8I5KQV3;A0A8I5KRW6;A0A8I5KWC0;A0A8J8Z0T9;H0Y781;H3BLT5;H7C070
ASSSGPRSPLDQR	ASSSGPRS(UniMod:21)PLDQR2	O14646;A0A087WVF4
ASSSGPRSPLDQR	ASSSGPRS(UniMod:21)PLDQR3	O14646;A0A087WVF4
ASSSKESPSPSVR	ASSSKES(UniMod:21)PSPSVR2	Q5T0F9;H0Y517;H7C1U3
ASSSKESPSPSVR	ASSSKES(UniMod:21)PSPSVR3	Q5T0F9;H0Y517;H7C1U3
ASSSSMKIPLNK	ASSSS(UniMod:21)MKIPLNK2	Q9Y5X1;A0A7P0T8D4;A0A7P0T8S8;A0A7P0T8Z2;A0A7P0TBI9;A0A7P0Z4A2;A0A7P0Z4A5;A0A7P0T8C7;A0A7P0T8Z7
ASSSSMKIPLNK	ASSSS(UniMod:21)MKIPLNK3	Q9Y5X1;A0A7P0T8D4;A0A7P0T8S8;A0A7P0T8Z2;A0A7P0TBI9;A0A7P0Z4A2;A0A7P0Z4A5;A0A7P0T8C7;A0A7P0T8Z7
ASSTPSSETQEEFVDDFR	ASST(UniMod:21)PSSETQEEFVDDFR3	P30622;F5H1T5;F5H270;F5H367;F5H6A0;J3KP58
ASSTSTPEPTR	ASSTST(UniMod:21)PEPTR2	Q8N8S7;A0A0U1RRM6;A0A8Q3WLE0
ASSVGVLSPQKK	ASSVGVLS(UniMod:21)PQKK3	Q9UGU5
ASTFCGTPDYIAPEILQGLK	AST(UniMod:21)FC(UniMod:4)GTPDYIAPEILQGLK3	Q05655
ASTPDWVSEGPQPGLR	AST(UniMod:21)PDWVSEGPQPGLR2	Q8IVT2
ASTPDWVSEGPQPGLR	AST(UniMod:21)PDWVSEGPQPGLR3	Q8IVT2
ASTASPCNNNINAATAVALQEPR	ASTAS(UniMod:21)PC(UniMod:4)NNNINAATAVALQEPR3	Q71RC2
ASTFCGTPDYIAPEILQGLK	ASTFC(UniMod:4)GT(UniMod:21)PDYIAPEILQGLK3	Q05655
ASTIFLSKSQTDVR	ASTIFLSKS(UniMod:21)QTDVR3	Q8ND76;Q8N7R7;A0A494C0K2;H7BZD2;R4GN48;R4GNF3
ASTLQLGSPR	ASTLQLGS(UniMod:21)PR2	Q7L8L6
ASTSDYQVISDRQTPK	ASTSDYQVISDRQT(UniMod:21)PK3	Q8NFH5
ASTTSLSGSDSETEGK	ASTTSLSGSDS(UniMod:21)ETEGK2	Q8N1G2;Q5T7F5
ASVALTPTAPSR	ASVALTPT(UniMod:21)APSR2	P28290;E7EUL7;E9PHV5;H7BZ26
ASVALTPTAPSR	ASVALTPTAPS(UniMod:21)R2	P28290;E7EUL7;E9PHV5;H7BZ26
ASVLDTSMSAGSGSPSKTVTPK	ASVLDTSMSAGS(UniMod:21)GSPSKTVTPK3	Q9UPQ0;D6RD46;E7EPK0;E9PDJ9;G5EA03;H0Y8P3
ASVLDTSMSAGSGSPSK	ASVLDTSMSAGSGS(UniMod:21)PSK2	Q9UPQ0;D6RD46;E7EPK0;E9PDJ9;G5EA03;H0Y8P3
ASVLDTSMSAGSGSPSKTVTPK	ASVLDTSMSAGSGSPS(UniMod:21)KTVT(UniMod:21)PK3	Q9UPQ0;D6RD46;E7EPK0;E9PDJ9;G5EA03;H0Y8P3
ASVLLGSR	ASVLLGS(UniMod:21)R2	Q8N1F7;H3BM93;H3BNN5;H3BRI8;H3BV11;H3BVG0
ASVSGPNSPSETR	ASVS(UniMod:21)GPNS(UniMod:21)PSETR2	O15344;A0A6Q8PF94;A0A8I5KPB2;A0A8I5KPE0;A0A8I5KR14;C9J453;A0A087X255
ASVSGPNSPSETRR	ASVS(UniMod:21)GPNS(UniMod:21)PSETRR2	O15344;A0A6Q8PF94;A0A8I5KPB2;A0A8I5KPE0;A0A8I5KR14;C9J453;A0A087X255
ASVSGPNSPSETRR	ASVS(UniMod:21)GPNS(UniMod:21)PSETRR3	O15344;A0A6Q8PF94;A0A8I5KPB2;A0A8I5KPE0;A0A8I5KR14;C9J453;A0A087X255
ASVSPMDEPVPDSESPIEK	ASVS(UniMod:21)PMDEPVPDS(UniMod:21)ESPIEK3	P46821
ASVSGPNSPSETR	ASVSGPNS(UniMod:21)PSETR2	O15344;A0A6Q8PF94;A0A8I5KPB2;A0A8I5KPE0;A0A8I5KR14;C9J453;A0A087X255
ASVSGPNSPSETRR	ASVSGPNS(UniMod:21)PSETRR2	O15344;A0A6Q8PF94;A0A8I5KPB2;A0A8I5KPE0;A0A8I5KR14;C9J453;A0A087X255
ASVSGPNSPSETRR	ASVSGPNS(UniMod:21)PSETRR3	O15344;A0A6Q8PF94;A0A8I5KPB2;A0A8I5KPE0;A0A8I5KR14;C9J453;A0A087X255
ASVSPMDEPVPDSESPIEK	ASVSPMDEPVPDS(UniMod:21)ESPIEK3	P46821
ASVSQTSPQSASSPR	ASVSQTS(UniMod:21)PQSASS(UniMod:21)PR2	Q8TDY2
ASVSQTSPQSASSPR	ASVSQTS(UniMod:21)PQSASSPR2	Q8TDY2
ASVSQTSPQSASSPR	ASVSQTS(UniMod:21)PQSASSPR3	Q8TDY2
ASWESLDEEWRAPQAGSR	ASWES(UniMod:21)LDEEWRAPQAGSR3	Q00587
ASWTVQESK	ASWTVQES(UniMod:21)K2	Q63HN8;A0A0A0MTR7
ASYDVSDSGQLEHVQPWSV	ASYDVSDSGQLEHVQPWS(UniMod:21)V3	Q01813;A0A7I2V3Z0;A0A8V8TMY4;B1APP6
ASYHFSPEELDENTSPLLGDAR	ASYHFSPEELDENTS(UniMod:21)PLLGDAR3	O75410;E5RFM9;E7ET87;E7EVI4;H0YAY0;E5RJU4;R4GMT7
ATAPQTQHVSPMR	AT(UniMod:21)APQTQHVS(UniMod:21)PMR2	P29692;E9PRY8;A0A087X1X7;E9PI39;E9PK01;E9PL12;E9PQ49;E9PQZ1;E9PK06;E9PL71;E9PPR1
ATAPQTQHVSPMR	AT(UniMod:21)APQTQHVSPMR2	P29692;E9PRY8;A0A087X1X7;E9PI39;E9PK01;E9PL12;E9PQ49;E9PQZ1;E9PK06;E9PL71;E9PPR1
ATPPPSPLLSELLK	AT(UniMod:21)PPPS(UniMod:21)PLLSELLK2	H7C127;H7C128;H7C179
ATPPPSPLLSELLKK	AT(UniMod:21)PPPS(UniMod:21)PLLSELLKK3	H7C127;H7C128;H7C179
ATPPPSPLLSELLK	AT(UniMod:21)PPPSPLLSELLK2	H7C127;H7C128;H7C179
ATPPPSPLLSELLK	AT(UniMod:21)PPPSPLLSELLK3	H7C127;H7C128;H7C179
ATSPKELGCDR	AT(UniMod:21)SPKELGC(UniMod:4)DR2	Q9UHI6;A0A7P0T9T8
ATSPLVSLYPALECR	AT(UniMod:21)SPLVSLYPALEC(UniMod:4)R3	Q96G74;H7BZQ3
ATAPQTQHVSPMR	ATAPQTQHVS(UniMod:21)PMR2	P29692;E9PRY8;A0A087X1X7;E9PI39;E9PK01;E9PL12;E9PQ49;E9PQZ1;E9PK06;E9PL71;E9PPR1
ATAPQTQHVSPMR	ATAPQTQHVS(UniMod:21)PMR3	P29692;E9PRY8;A0A087X1X7;E9PI39;E9PK01;E9PL12;E9PQ49;E9PQZ1;E9PK06;E9PL71;E9PPR1
ATAPQTQHVSPMRQVEPPAK	ATAPQTQHVS(UniMod:21)PMRQVEPPAK3	P29692;E9PRY8;A0A087X1X7;E9PI39;E9PK01;E9PL12;E9PQ49;E9PQZ1;E9PK06;E9PL71;E9PPR1
ATDIPASASPPPVAGVPFFK	ATDIPASAS(UniMod:21)PPPVAGVPFFK3	Q8N1G0;F8WCX2
ATDSDLSSPR	ATDSDLSS(UniMod:21)PR2	Q9BRD0
ATEETGQAQSGQANCQGLSPVSVASK	ATEETGQAQSGQANC(UniMod:4)QGLS(UniMod:21)PVSVASK3	Q9UHF7;E5RFF3;E5RJ97;H0YC29
ATENDIYNFFSPLNPVR	ATENDIYNFFS(UniMod:21)PLNPVR3	P31943;P52597;E9PCY7;G8JLB6;A0A9L9PY23;A0AAG2UWX3;A0AAG2UY50;H0YBD7
ATFSGSAGR	ATFSGS(UniMod:21)AGR2	Q9Y4H2
ATGDGSSPELPSLER	ATGDGSS(UniMod:21)PELPSLER2	Q9H2Y7;A0A0C4DGM5;H3BS99;H3BSS6
ATGDGSSPELPSLER	ATGDGSS(UniMod:21)PELPSLER3	Q9H2Y7;A0A0C4DGM5;H3BS99;H3BSS6
ATGEPGTFVCTSHLPAAASASPK	ATGEPGTFVC(UniMod:4)TSHLPAAASAS(UniMod:21)PK3	Q8IY33
ATGGLCLLGAYADSDDDDNDVSEK	ATGGLC(UniMod:4)LLGAYADS(UniMod:21)DDDDNDVSEK3	Q8N3X1
ATHGSNSLPSSAR	ATHGSNS(UniMod:21)LPSSAR3	Q8TDM6;A0A0A0MSL1;A0A0J9YYG8
ATISDEEIER	ATIS(UniMod:21)DEEIER2	Q9UQN3;A0A087WW88;C9J0A7
ATLLEDQQDPSPSS	ATLLEDQQDPS(UniMod:21)PSS2	Q9HC35;B5MBZ0
ATLPSPDKLPGFK	ATLPS(UniMod:21)PDKLPGFK3	P22314;Q5JRR6
ATLSSTSGLDLMSESGEGEISPQR	ATLSSTSGLDLMSESGEGEIS(UniMod:21)PQR3	Q8WWI1;E9PMS6;F8WD26;A0A0A0MTE2;A0A8V8TKQ1;A0AAQ5BIH2;E9PMP7;E9PMT2;H0Y424;H0YDG6;H0YE95;J3KP06
ATLTASPLGAS	ATLTAS(UniMod:21)PLGAS2	Q13111
ATNESEDEIPQLVPIGK	ATNES(UniMod:21)EDEIPQLVPIGK3	O76021;J3QSV6
ATNESEDEIPQLVPIGKK	ATNES(UniMod:21)EDEIPQLVPIGKK3	O76021;J3QSV6
ATPATAPGTSPR	ATPATAPGTS(UniMod:21)PR2	Q96P47;H0Y873
ATPELGSSENSASSPPR	ATPELGSSENSASS(UniMod:21)PPR2	Q9BX63;A0A804HJV4;A0A804HKS0
ATPELGSSENSASSPPR	ATPELGSSENSASS(UniMod:21)PPR3	Q9BX63;A0A804HJV4;A0A804HKS0
ATQASQEY	ATQAS(UniMod:21)QEY2	P16104
ATRPASTSQPDPSPDR	ATRPASTSQPDPS(UniMod:21)PDR3	P20749;H7C0A2
ATSFEESER	ATS(UniMod:21)FEESER2	Q52LW3;F8VWZ8
ATSNVFAMFDQSQIQEFK	ATS(UniMod:21)NVFAMFDQSQIQEFK3	O14950;P19105;P24844;J3KTJ1;J3QRS3
ATSPEAGGGGGALK	ATS(UniMod:21)PEAGGGGGALK2	Q13233
ATSPEAGGGGGALK	ATS(UniMod:21)PEAGGGGGALK3	Q13233
ATSPKELGCDR	ATS(UniMod:21)PKELGC(UniMod:4)DR2	Q9UHI6;A0A7P0T9T8
ATSPKELGCDR	ATS(UniMod:21)PKELGC(UniMod:4)DR3	Q9UHI6;A0A7P0T9T8
ATSPLVSLYPALECR	ATS(UniMod:21)PLVSLYPALEC(UniMod:4)R2	Q96G74;H7BZQ3
ATSPLVSLYPALECR	ATS(UniMod:21)PLVSLYPALEC(UniMod:4)R3	Q96G74;H7BZQ3
ATSPSSSVSGDFDDGHHSVSTPGPSR	ATS(UniMod:21)PSSSVSGDFDDGHHSVSTPGPSR3	Q86U86;A0A9L9PXL4;C9JPI5;E7EVG2;C9J053;C9J409;C9JCJ2;C9JQF1
ATSSSSGSLSATGR	ATS(UniMod:21)SSSGSLSATGR2	Q03252
ATSTATSGFAGAIGQK	ATS(UniMod:21)TATSGFAGAIGQK2	P51659;A0A2R8Y7L2;A0A2R8YD50;A0A804HK65;A0A804HKU2;E7EPL9;E7ET17;A0A804HIR1;E7ER27
ATSTSDMLLK	ATS(UniMod:21)TSDMLLK2	Q9NW64;E5RJW4
ATSACAPISSPK	ATSAC(UniMod:4)APISS(UniMod:21)PK2	Q9UPQ3;A0A0U1RRF1;E7EUN2;H7C0A7;H7C211;X5D293
ATSAGSSPSCSLAGR	ATSAGSS(UniMod:21)PSC(UniMod:4)SLAGR2	Q9BXB5;A0A8V8TM06
ATSAGSSPSCSLAGR	ATSAGSS(UniMod:21)PSC(UniMod:4)SLAGR3	Q9BXB5;A0A8V8TM06
ATSEEDVSIKSPICEK	ATSEEDVSIKS(UniMod:21)PIC(UniMod:4)EK3	Q5UIP0
ATSEVPGSQASPNPVPGDGLHR	ATSEVPGSQAS(UniMod:21)PNPVPGDGLHR3	Q96GM8
ATSPSSSVSGDFDDGHHSVSTPGPSR	ATSPS(UniMod:21)SSVSGDFDDGHHSVSTPGPSR3	Q86U86;A0A9L9PXL4;C9JPI5;E7EVG2;C9J053;C9J409;C9JCJ2;C9JQF1
ATSSTQSLAR	ATSS(UniMod:21)TQSLAR2	Q14980;H0YFY6
ATSSHFSASEESMDFLDK	ATSSHFS(UniMod:21)ASEESMDFLDK3	Q9ULU4;A0A087WV57;A0A087WVZ6;A0A087WYS3;H7C4X9
ATSSHPNSTSLK	ATSSHPNS(UniMod:21)TSLK3	Q14258;A0A3B3IUA7
ATSSSSGSLSATGR	ATSSS(UniMod:21)SGS(UniMod:21)LSATGR2	Q03252
ATSTATSGFAGAIGQK	ATSTAT(UniMod:21)SGFAGAIGQK3	P51659;A0A2R8Y7L2;A0A2R8YD50;A0A804HK65;A0A804HKU2;E7EPL9;E7ET17;A0A804HIR1;E7ER27
ATSVALPGWSPSETR	ATSVALPGWS(UniMod:21)PSETR2	Q16513;B1AL79
ATSVALPGWSPSETR	ATSVALPGWS(UniMod:21)PSETR3	Q16513;B1AL79
ATTPADGEEPAPEAEALAAAR	ATT(UniMod:21)PADGEEPAPEAEALAAAR3	Q96S44;Q5JZ02
ATTPPNQGRPDSPVYANLQELK	ATT(UniMod:21)PPNQGRPDS(UniMod:21)PVYANLQELK3	Q8IWW6;Q1RLN5
ATVTPSPVK	ATVT(UniMod:21)PS(UniMod:21)PVK2	Q9H1E3
ATVTPSPVKGK	ATVT(UniMod:21)PS(UniMod:21)PVKGK2	Q9H1E3
ATVTPSPVKGK	ATVT(UniMod:21)PS(UniMod:21)PVKGK3	Q9H1E3
ATVTPSPVK	ATVTPS(UniMod:21)PVK2	Q9H1E3
ATVTPSPVKGK	ATVTPS(UniMod:21)PVKGK2	Q9H1E3
AVAEEDNGSIGEETDSSPGRK	AVAEEDNGSIGEETDSS(UniMod:21)PGRK3	Q13586;A0A8V8TMG1;A0A8V8TMG5;A0A8V8TNW0;A0A8V8TNW5;A0A8V8TP73;E9PNJ4;G0XQ39;H0YDB2
AVAGVMITASHNR	AVAGVMITAS(UniMod:21)HNR2	Q6PCE3
AVAGVMITASHNR	AVAGVMITAS(UniMod:21)HNR3	Q6PCE3
AVAITQSPSSVR	AVAITQS(UniMod:21)PSSVR2	P15822;A0A0D9SFF3;C9JLG1;A0AAQ5BHS1
AVALDSDNISLK	AVALDSDNIS(UniMod:21)LK2	Q8NEY1;A0A0A0MRJ3;A0A8I5KSE4;H0Y6F6
AVASPEATVSQTDENK	AVAS(UniMod:21)PEATVSQTDENK2	Q641Q2;Q9Y4E1;A0A087WYF6;E7ESD2;F8W7U3;J3KP36
AVASPEATVSQTDENK	AVAS(UniMod:21)PEATVSQTDENK3	Q641Q2;Q9Y4E1;A0A087WYF6;E7ESD2;F8W7U3;J3KP36
AVCSTYLQSR	AVC(UniMod:4)STY(UniMod:21)LQSR2	Q86Z02;Q9H2X6;H7BXX9;J3KP92;Q5SQL3
AVCSTYLQSR	AVC(UniMod:4)STY(UniMod:21)LQSR3	Q86Z02;Q9H2X6;H7BXX9;J3KP92;Q5SQL3
AVDITTPK	AVDIT(UniMod:21)TPK2	O75475
AVDSSSEEIEVEVPVVDRR	AVDS(UniMod:21)SSEEIEVEVPVVDRR3	Q9Y6X4;D6RB01
AVEESSDEER	AVEES(UniMod:21)S(UniMod:21)DEER2	Q9BW71
AVEESSDEERQR	AVEES(UniMod:21)S(UniMod:21)DEERQR2	Q9BW71
AVEESSDEERQR	AVEES(UniMod:21)S(UniMod:21)DEERQR3	Q9BW71
AVEESSDEER	AVEESS(UniMod:21)DEER2	Q9BW71
AVEFSSGAKSPSK	AVEFSS(UniMod:21)GAKSPSK3	P25054;A0AAQ5BGJ9;R4GMU6
AVGMPSPVSPK	AVGMPS(UniMod:21)PVS(UniMod:21)PK2	Q9UHB7
AVGMPSPVSPK	AVGMPSPVS(UniMod:21)PK2	Q9UHB7
AVGSPLCVPAR	AVGS(UniMod:21)PLC(UniMod:4)VPAR2	Q9NYZ3
AVIVSSPK	AVIVSS(UniMod:21)PK2	Q14966
AVLFCLSEDKK	AVLFC(UniMod:4)LS(UniMod:21)EDKK2	P23528;E9PK25;E9PLJ3;E9PP50;E9PQB7;E9PS23;G3V1A4
AVLFCLSEDKK	AVLFC(UniMod:4)LS(UniMod:21)EDKK3	P23528;E9PK25;E9PLJ3;E9PP50;E9PQB7;E9PS23;G3V1A4
AVLSDSPQLSEGK	AVLSDS(UniMod:21)PQLSEGK2	Q7Z4H7;Q5SYF9;Q5VY60
AVLSDSPQLSEGK	AVLSDS(UniMod:21)PQLSEGK3	Q7Z4H7;Q5SYF9;Q5VY60
AVPIAVADEGESESEDDDLKPR	AVPIAVADEGES(UniMod:21)ES(UniMod:21)EDDDLKPR3	Q9Y2K6
AVPIAVADEGESESEDDDLKPR	AVPIAVADEGES(UniMod:21)ESEDDDLKPR3	Q9Y2K6
AVPIAVADEGESESEDDDLKPR	AVPIAVADEGESES(UniMod:21)EDDDLKPR3	Q9Y2K6
AVPIGTPPK	AVPIGT(UniMod:21)PPK2	Q86TB9
AVPKEDIYSGGGGGGSR	AVPKEDIYSGGGGGGS(UniMod:21)R3	Q13151
AVPMAPAPASPGSSNDSSAR	AVPMAPAPAS(UniMod:21)PGSSNDSSAR3	Q66K74
AVPPGNDPVSPAMVR	AVPPGNDPVS(UniMod:21)PAMVR3	O94966;A0A0A0MR08;A0A590UK03;A0A8I5KRW4;A0A8I5KT08;A0A8I5KV50;A0A8I5KXK1;A0A8V8TN96;E7ESU0
AVPPVSPELR	AVPPVS(UniMod:21)PELR2	Q96JM3
AVPSSPAGSAAR	AVPS(UniMod:21)SPAGSAAR2	Q8IWD4;B0QYH1;F8WBN8
AVPVESPVQK	AVPVES(UniMod:21)PVQK2	Q8TB61
AVPVESPVQKV	AVPVES(UniMod:21)PVQKV2	Q8TB61
AVPVESPVQKV	AVPVES(UniMod:21)PVQKV3	Q8TB61
AVQEKSSSPPPR	AVQEKSS(UniMod:21)S(UniMod:21)PPPR3	Q9Y2W1;A0A3B3ITZ9
AVSEDVSNGSSGSPSPGDTLPWNLGK	AVS(UniMod:21)EDVSNGSSGSPSPGDTLPWNLGK3	E9PMV1;H0YDN1
AVSEEQQPALK	AVS(UniMod:21)EEQQPALK2	Q8NE71;A0A0G2JJB9;F5GYK6;Q5STZ8
AVSEEQQPALK	AVS(UniMod:21)EEQQPALK3	Q8NE71;A0A0G2JJB9;F5GYK6;Q5STZ8
AVSLDSPVSVGSSPPVK	AVS(UniMod:21)LDSPVSVGSS(UniMod:21)PPVK3	Q9Y6Q9
AVSLDSPVSVGSSPPVK	AVS(UniMod:21)LDSPVSVGSSPPVK2	Q9Y6Q9
AVSLDSPVSVGSSPPVK	AVS(UniMod:21)LDSPVSVGSSPPVK3	Q9Y6Q9
AVSMDNSNK	AVS(UniMod:21)MDNSNK2	O43524
AVSMDNSNKYTK	AVS(UniMod:21)MDNSNKYTK3	O43524
AVSPAPQSSSR	AVS(UniMod:21)PAPQSSSR2	Q9P275
AVSPAVPFSR	AVS(UniMod:21)PAVPFSR2	Q96RK0;I3L2J0
AVSPLDPSK	AVS(UniMod:21)PLDPSK2	Q14865;A0A7P0TAD2
AVSPLDPSKEVSGK	AVS(UniMod:21)PLDPSKEVSGK3	Q14865;A0A7P0TAD2
AVSPPHLDGPPSPR	AVS(UniMod:21)PPHLDGPPS(UniMod:21)PR3	P29590;H3BRN3;H3BT57;H3BUJ5;H3BVD2
AVSPPPSPRASPVAALK	AVS(UniMod:21)PPPS(UniMod:21)PRAS(UniMod:21)PVAALK3	O15417;H9KVB4
AVSEGCASEDEVEGEA	AVSEGC(UniMod:4)AS(UniMod:21)EDEVEGEA2	Q9BYX2
AVSTVVVTTAPSPK	AVSTVVVT(UniMod:21)TAPSPK2	Q6P4R8
AVSTVVVTTAPSPK	AVSTVVVTTAPS(UniMod:21)PK2	Q6P4R8
AVSTVVVTTAPSPK	AVSTVVVTTAPS(UniMod:21)PK3	Q6P4R8
AVTPSSEAK	AVT(UniMod:21)PSSEAK2	Q99700;A0A2R8Y5A6;A0A5F9ZHH4;A0A5F9ZHW5;A0A5F9ZHX3;A0A5F9ZI57;F8VQP2;A0A2R8Y7E6;A0A2R8Y7P6;A0A2R8YDM9;F8W0B5;H0YH87;V9GY86
AVTPVPTK	AVT(UniMod:21)PVPTK2	Q6PKG0;A0A0B4J210;A0A8I5KSP1;A0A8I5KWU3;E5RH50;H0YBW1
AVTPVPTKTEEVSNLK	AVT(UniMod:21)PVPTKTEEVSNLK2	Q6PKG0;A0A0B4J210;A0A8I5KSP1;A0A8I5KWU3;E5RH50;H0YBW1
AVTPVPTKTEEVSNLK	AVT(UniMod:21)PVPTKTEEVSNLK3	Q6PKG0;A0A0B4J210;A0A8I5KSP1;A0A8I5KWU3;E5RH50;H0YBW1
AVTIANSPSKPSEK	AVTIANS(UniMod:21)PSKPSEK2	Q8NEF9
AVTIANSPSKPSEK	AVTIANS(UniMod:21)PSKPSEK3	Q8NEF9
AVVLPGGTATSPK	AVVLPGGT(UniMod:21)ATSPK2	Q8N1G0;F8WCX2;H0Y5I5
AVVQSPQVTEVL	AVVQS(UniMod:21)PQVTEVL2	Q3KQU3;D3DPS3
AVVSPPKFVFGSESVK	AVVS(UniMod:21)PPKFVFGSESVK3	P49792;A6NKT7;P0DJD0;P0DJD1;Q7Z3J3;A0A286YES2;A0A8V8TLN4;A0A8V8TMN6;A0A8V8TMX6;F8VYC4;J3KNE0
AVVVSPKEENK	AVVVS(UniMod:21)PKEENK2	O75909;G3V5E1
AVVVSPKEENK	AVVVS(UniMod:21)PKEENK3	O75909;G3V5E1
AVYIGVHVPFSKESR	AVYIGVHVPFSKES(UniMod:21)R3	Q9Y6M7;C9JRP1;E9PFN4
AWAAALENSSPK	AWAAALENSS(UniMod:21)PK2	Q5VV67;E7EVG6
AWLDEDSNLSPSPLR	AWLDEDSNLSPS(UniMod:21)PLR3	Q9C086;B8ZZ93;B8ZZH7;F8WCL7;J3KQ70
AWSSQDEVSTNVR	AWSS(UniMod:21)QDEVSTNVR2	A1L390;A0A0U1RR71;A0A8C8NWT4
AWSSQDEVSTNVR	AWSS(UniMod:21)QDEVSTNVR3	A1L390;A0A0U1RR71;A0A8C8NWT4
AWSSTDSDSSNR	AWSS(UniMod:21)TDSDSSNR2	Q9UBL0;A0A804HI65;H7C2X8;H7C3J7
AYSPTCSPTLGFK	AY(UniMod:21)SPTC(UniMod:4)S(UniMod:21)PTLGFK2	Q5TGY3
AYQDQISPVPGAPK	AYQDQIS(UniMod:21)PVPGAPK3	Q969V6;A0A087WU73;A0A087X287;A0A494BZX7;A0A499FIJ6;B0QY83;W0Z7M9
AYQHGGVTGLSQY	AYQHGGVTGLS(UniMod:21)QY2	Q92900;A0A994J4L7
AYQQKPYPSPK	AYQQKPYPS(UniMod:21)PK3	P39880;A0A2R8Y852;A0A2R8YDI1
AYSFCGTVEYMAPEVVNR	AYS(UniMod:21)FC(UniMod:4)GTVEYMAPEVVNR3	B4DG22;B7ZB17;E9PGT3;P51812;Q15418;Q9UK32;B1AXG1
AYSFCGTVEYMAPEVVNRR	AYS(UniMod:21)FC(UniMod:4)GTVEYMAPEVVNRR3	B4DG22;B7ZB17;P51812;Q9UK32;B1AXG1
AYSGSDLPSSSSGGANGTAGGGGGAR	AYS(UniMod:21)GSDLPSSSSGGANGTAGGGGGAR3	Q8NHG8
AYSPEYR	AYS(UniMod:21)PEYR2	Q9UDY2;A0A2R8YDH4;A0A1B0GTW1;A0A3B3IRI3;A0A3B3IRV6;A0A3B3ISF1;A0A3B3ISZ5;A0A3B3IT83;A0A3B3ITE1;A0A3B3IU51
AYSTENYSLESQK	AYS(UniMod:21)TENYSLESQK2	Q6ZV73;F8VY01
AYSVEDFQPENLESGGVFR	AYS(UniMod:21)VEDFQPENLESGGVFR3	P30872
AYSSFGGGR	AYSS(UniMod:21)FGGGR2	Q15056;A0A7I2V385;A0A7I2V4V9
AYSSFGGGRGSR	AYSSFGGGRGS(UniMod:21)R2	Q15056;A0A7I2V385
AYSSFGGGRGSR	AYSSFGGGRGS(UniMod:21)R3	Q15056;A0A7I2V385
AYTHQVVTR	AYT(UniMod:21)HQVVTR2	P50613;D6R9G1;D6RAD4;D6REC6
AYTTGSPGSR	AYTTGS(UniMod:21)PGSR2	Q6ZS17;A0A0A0MTL6;H3BMG9;H3BSV5
CAAPRPPSSSPEQR	C(UniMod:4)AAPRPPS(UniMod:21)SSPEQR3	Q5H9R7;E9PKF6;E9PQP7;H0YEN2;H7BXH2
CAAPRPPSSSPEQR	C(UniMod:4)AAPRPPSSS(UniMod:21)PEQR3	Q5H9R7;E9PKF6;E9PQP7;H0YEN2;H7BXH2
CALQNSPR	C(UniMod:4)ALQNS(UniMod:21)PR2	Q5TAX3;E9PKY2;E9PRG2;X6R5G7
CALSSPSLAFTPPIK	C(UniMod:4)ALS(UniMod:21)SPSLAFTPPIK3	Q8NFH5
CAPSAGSPAAAVGR	C(UniMod:4)APS(UniMod:21)AGSPAAAVGR3	Q7L2J0
CAPSAGSPAAAVGR	C(UniMod:4)APSAGS(UniMod:21)PAAAVGR2	Q7L2J0
CCSPPNELGFR	C(UniMod:4)C(UniMod:4)S(UniMod:21)PPNELGFR2	Q9BYW2;A0A1W2PPX9;A0A8I5KV15;H7C3H4;C9JG86;H7BXT4;H7BZ93
CCSPPNELGFR	C(UniMod:4)C(UniMod:4)S(UniMod:21)PPNELGFR3	Q9BYW2;A0A1W2PPX9;A0A8I5KV15;H7C3H4;C9JG86;H7BXT4;H7BZ93
CDAGSPSKDSAAEENLWSLVAK	C(UniMod:4)DAGS(UniMod:21)PSKDSAAEENLWSLVAK3	O75132
CDGDASPPSPAR	C(UniMod:4)DGDAS(UniMod:21)PPS(UniMod:21)PAR2	Q14493;E7EUV9;F8W8D3
CDGDASPPSPAR	C(UniMod:4)DGDAS(UniMod:21)PPSPAR2	Q14493;E7EUV9;F8W8D3
CDGDASPPSPAR	C(UniMod:4)DGDASPPS(UniMod:21)PAR2	Q14493;E7EUV9;F8W8D3
CDILVQEELLASPK	C(UniMod:4)DILVQEELLAS(UniMod:21)PK2	Q96JM3
CDILVQEELLASPK	C(UniMod:4)DILVQEELLAS(UniMod:21)PK3	Q96JM3
CDSADLR	C(UniMod:4)DS(UniMod:21)ADLR2	Q9NYF8;E9PK09;E9PK91;E9PKI6;E9PQN2
CDSSPDSAEDVR	C(UniMod:4)DSSPDS(UniMod:21)AEDVR2	P02765
CDSSPDSAEDVRK	C(UniMod:4)DSSPDS(UniMod:21)AEDVRK2	P02765
CDSSPDSAEDVRK	C(UniMod:4)DSSPDS(UniMod:21)AEDVRK3	P02765
CDSTSSGSSALSR	C(UniMod:4)DSTSSGS(UniMod:21)SALSR2	O75509
CEDLDELHYQDTDSDVPEQR	C(UniMod:4)EDLDELHYQDTDS(UniMod:21)DVPEQR3	P10244
CEERSPSFGEDYYGPSR	C(UniMod:4)EERS(UniMod:21)PS(UniMod:21)FGEDYYGPSR3	P49761;H3BQG1;H3BUL5;H3BVF8;H3BQR7;H3BRK0;H3BRT8;H3BV35
CENPCHAGSCQPCPR	C(UniMod:4)ENPC(UniMod:4)HAGS(UniMod:21)C(UniMod:4)QPC(UniMod:4)PR3	Q6ZNB6
CENTPLIGRESPPPSYTSSMR	C(UniMod:4)ENTPLIGRES(UniMod:21)PPPSYTS(UniMod:21)SMR3	Q9C0H2
CENTPLIGRESPPPSYTSSMR	C(UniMod:4)ENTPLIGRES(UniMod:21)PPPSYTSSMR3	Q9C0H2
CETSPPSSPR	C(UniMod:4)ETS(UniMod:21)PPSS(UniMod:21)PR2	Q13136;O75335;A0A2R8Y7R9;A0A8J8YUZ5;A0A8I5QJ45;A0AAG2UWI0;A0AAG2UWS2;A0AAG2UWZ2;B1APN9;H0YD72;H0YDW2;M0QZB5
CETSPPSSPR	C(UniMod:4)ETS(UniMod:21)PPSSPR2	Q13136;O75335;A0A2R8Y7R9;A0A8J8YUZ5;A0A8I5QJ45;A0AAG2UWI0;A0AAG2UWS2;A0AAG2UWZ2;B1APN9;H0YD72;H0YDW2;M0QZB5
CETSASELER	C(UniMod:4)ETSAS(UniMod:21)ELER2	P41440;H3BTQ3
CFRSVSPER	C(UniMod:4)FRS(UniMod:21)VS(UniMod:21)PER2	Q14966;A0A096LNQ0;A0A096LNR2;A0A096LNX0;A0A096LPB4;A0A096LPI0
CFRSVSPER	C(UniMod:4)FRS(UniMod:21)VS(UniMod:21)PER3	Q14966;A0A096LNQ0;A0A096LNR2;A0A096LNX0;A0A096LPB4;A0A096LPI0
CGGPGDASPR	C(UniMod:4)GGPGDAS(UniMod:21)PR2	P30291;A0A7P0TBN9
CGGVEQASSSPR	C(UniMod:4)GGVEQASSS(UniMod:21)PR2	Q5VZL5;H7C1I7
CGGVEQASSSPR	C(UniMod:4)GGVEQASSS(UniMod:21)PR3	Q5VZL5;H7C1I7
CGSPSDSSTTEEMEVAVSK	C(UniMod:4)GS(UniMod:21)PSDSSTTEEMEVAVSK3	P31751;M0R0P9;C9JHS6;J3QKW1;J3QLS6;M0QZK3;M0R275
CGSSEDLHDSVR	C(UniMod:4)GS(UniMod:21)S(UniMod:21)EDLHDSVR2	Q7Z4V5
CGSSEDLHDSVR	C(UniMod:4)GS(UniMod:21)S(UniMod:21)EDLHDSVR3	Q7Z4V5
CGSSEDLHDSVR	C(UniMod:4)GS(UniMod:21)SEDLHDSVR3	Q7Z4V5
CIFMSETQSSPTK	C(UniMod:4)IFMSETQSS(UniMod:21)PTK2	O75928;A0A087WUY7;B4DGW0
CIFMSETQSSPTK	C(UniMod:4)IFMSETQSS(UniMod:21)PTK3	O75928;A0A087WUY7;B4DGW0
CISPEGVNGNR	C(UniMod:4)IS(UniMod:21)PEGVNGNR2	Q8N568;G5E9L9;A0A0U1RR70
CLESPVGK	C(UniMod:4)LES(UniMod:21)PVGK2	A0A5F9W493;E7ETM0
CLIKSPDR	C(UniMod:4)LIKS(UniMod:21)PDR2	P52948;A0A3B3ITD8;A0A8V8TPW9;A0A8V8TPX4;A0A8V8TQF7;A0A8V8TQG5;A0A8V8TR21;A0A8V8TR23;A0A8V8TRC7;A0A8V8TRD0;H0YCR0;H0YDA1;H0YEN4
CLPTSDSSPEPQQPPEDR	C(UniMod:4)LPTSDSS(UniMod:21)PEPQQPPEDR3	Q9UPN4;I3L2J8
CLSDPGPHPEPGEGEPFFPK	C(UniMod:4)LS(UniMod:21)DPGPHPEPGEGEPFFPK3	P19634
CLSETHGEREPCK	C(UniMod:4)LS(UniMod:21)ETHGEREPC(UniMod:4)K3	O00257
CLSPDDSTVK	C(UniMod:4)LS(UniMod:21)PDDSTVK2	P78559;E9PGC8
CLSTTPPGDMAHAR	C(UniMod:4)LSTT(UniMod:21)PPGDMAHAR3	Q9BY89
CMDYSSDSSVTPSGSPWVR	C(UniMod:4)MDYSS(UniMod:21)DSSVTPSGSPWVR3	Q9BRS8
CMVEVPQELETSTGHSLEK	C(UniMod:4)MVEVPQELET(UniMod:21)STGHSLEK3	Q32MZ4
CPARLSDSENEEPSR	C(UniMod:4)PARLS(UniMod:21)DSENEEPSR3	Q8NCN4
CPFTGNVSIR	C(UniMod:4)PFTGNVS(UniMod:21)IR2	P62280;M0QZC5
CPQPPQEQQQLNGLISPELR	C(UniMod:4)PQPPQEQQQLNGLIS(UniMod:21)PELR3	Q147X3
CPSDEDFRQLPEEDLR	C(UniMod:4)PS(UniMod:21)DEDFRQLPEEDLR3	Q8IXT5;B9ZVT1
CPSPTMSLPSSWK	C(UniMod:4)PS(UniMod:21)PTMSLPSSWK2	Q8N3V7
CPSLDNLAVPESPGVGGGK	C(UniMod:4)PSLDNLAVPES(UniMod:21)PGVGGGK3	O14686;A0A804HHR9;A0A8I5KSG1;A0A8I5KQT2;A0A8I5KRH2;A0A8I5QJA0
CQSLTEDLEFR	C(UniMod:4)QS(UniMod:21)LTEDLEFR2	P20700;A0A0D9SFE5;E9PBF6
CQSLTEDLEFRK	C(UniMod:4)QS(UniMod:21)LTEDLEFRK3	P20700;A0A0D9SFE5;E9PBF6
CQSVSSAGELETENYER	C(UniMod:4)QSVSS(UniMod:21)AGELETENYER3	Q96RS0
CQTAEADSESDHEVPEPESEMK	C(UniMod:4)QTAEADS(UniMod:21)ES(UniMod:21)DHEVPEPESEMK3	Q9BPX3
CQTAEADSESDHEVPEPESEMK	C(UniMod:4)QTAEADSES(UniMod:21)DHEVPEPESEMK3	Q9BPX3
CRDPPSNPVAASPR	C(UniMod:4)RDPPSNPVAAS(UniMod:21)PR3	Q8ND82;Q9UJJ2
CRSPGMLEPLGSSR	C(UniMod:4)RS(UniMod:21)PGMLEPLGSSR2	Q9UQ35;I3L3Q8
CRSPGMLEPLGSSR	C(UniMod:4)RS(UniMod:21)PGMLEPLGSSR3	Q9UQ35;I3L3Q8
CSLHSASPASVR	C(UniMod:4)S(UniMod:21)LHSAS(UniMod:21)PASVR3	Q9P206
CSLHSASPASVR	C(UniMod:4)S(UniMod:21)LHSASPASVR3	Q9P206
CSPEKDGLGSSPR	C(UniMod:4)S(UniMod:21)PEKDGLGS(UniMod:21)SPR3	P52569;A0A1W2PR06;A0A9H4ATX5
CSPEKDGLGSSPR	C(UniMod:4)S(UniMod:21)PEKDGLGSS(UniMod:21)PR3	P52569;A0A1W2PR06;A0A9H4ATX5
CSPEKDGLGSSPR	C(UniMod:4)S(UniMod:21)PEKDGLGSSPR2	P52569;A0A1W2PR06;A0A9H4ATX5
CSPEKDGLGSSPR	C(UniMod:4)S(UniMod:21)PEKDGLGSSPR3	P52569;A0A1W2PR06;A0A9H4ATX5
CSPLEPDFVPDEK	C(UniMod:4)S(UniMod:21)PLEPDFVPDEK2	Q5JSZ5
CSPPSFTYK	C(UniMod:4)S(UniMod:21)PPSFTYK2	P28290;E7EUL7;E9PHV5
CSPSESPLMEK	C(UniMod:4)S(UniMod:21)PSES(UniMod:21)PLMEK2	Q8WUM9
CSPTVAFVEFPSSPQLK	C(UniMod:4)S(UniMod:21)PTVAFVEFPSS(UniMod:21)PQLK3	Q9UPQ0;D6RD46;E7EPK0;E9PDJ9;G5EA03;H0Y8P3
CSASPPLR	C(UniMod:4)SAS(UniMod:21)PPLR2	P46013
CSATPSAQVKPIVSASPPSR	C(UniMod:4)SATPSAQVKPIVSAS(UniMod:21)PPSR3	Q96EV2;H0Y3K4
CSDNSSYEEPLSPISASSSTSR	C(UniMod:4)SDNSSYEEPLS(UniMod:21)PISASSSTSR3	Q8IXK0;A0A0A0MSI2;A0A994J5J9
CSDSQSWEDIAPEIEPCAENR	C(UniMod:4)SDS(UniMod:21)QSWEDIAPEIEPC(UniMod:4)AENR3	Q12888;A6NNK5;C9JXV0;H7C3N7
CSDSQSWEDIAPEIEPCAENR	C(UniMod:4)SDSQS(UniMod:21)WEDIAPEIEPC(UniMod:4)AENR3	Q12888;A6NNK5;C9JXV0;H7C3N7
CSGPGLSPGMVR	C(UniMod:4)SGPGLS(UniMod:21)PGMVR2	P21333;Q60FE5
CSGPGLSPGMVR	C(UniMod:4)SGPGLS(UniMod:21)PGMVR3	P21333;Q60FE5
CSPEKDGLGSSPR	C(UniMod:4)SPEKDGLGS(UniMod:21)SPR3	P52569;A0A1W2PR06;A0A9H4ATX5
CSPSESPLMEK	C(UniMod:4)SPSES(UniMod:21)PLMEK2	Q8WUM9
CSPTVAFVEFPSSPQLK	C(UniMod:4)SPT(UniMod:21)VAFVEFPSSPQLK3	Q9UPQ0;D6RD46;E7EPK0;E9PDJ9;G5EA03;H0Y8P3
CSPTVAFVEFPSSPQLK	C(UniMod:4)SPTVAFVEFPS(UniMod:21)SPQLK3	Q9UPQ0;D6RD46;E7EPK0;E9PDJ9;G5EA03;H0Y8P3
CSSEQMPCPHPAEVPEVR	C(UniMod:4)SS(UniMod:21)EQMPC(UniMod:4)PHPAEVPEVR3	P31629;A0A994J481
CSSLGDLLGEGPR	C(UniMod:4)SS(UniMod:21)LGDLLGEGPR2	Q8TD55
CSSVTGVQR	C(UniMod:4)SS(UniMod:21)VTGVQR2	O60343;A0A3B3IRT3
CSSMSSLSR	C(UniMod:4)SSMSS(UniMod:21)LSR2	O15027;A0A3F2YNZ0;A0A0C4DH09;Q8N9G1
CSSSSGGGSSGDEDGLELDGAPGGGK	C(UniMod:4)SSS(UniMod:21)S(UniMod:21)GGGSSGDEDGLELDGAPGGGK3	Q9P258
CSSSSGGGSSGDEDGLELDGAPGGGK	C(UniMod:4)SSSS(UniMod:21)GGGSSGDEDGLELDGAPGGGK3	Q9P258
CSSSSGGGSSGDEDGLELDGAPGGGKR	C(UniMod:4)SSSSGGGS(UniMod:21)S(UniMod:21)GDEDGLELDGAPGGGKR3	Q9P258
CSSSSGGGSSGDEDGLELDGAPGGGKR	C(UniMod:4)SSSSGGGS(UniMod:21)SGDEDGLELDGAPGGGKR3	Q9P258
CSSSSGGGSSGDEDGLELDGAPGGGKR	C(UniMod:4)SSSSGGGSS(UniMod:21)GDEDGLELDGAPGGGKR3	Q9P258
CSTAGSSPNSVSELSLASLTEK	C(UniMod:4)STAGSS(UniMod:21)PNSVSELSLASLTEK3	Q5M775;A0A7I2V416;A0A7I2V451;A0A7I2V486;A0A7I2YQJ3;A0A7P0TAS3;A0A7P0TBP2;A0A7P0Z4I1;J3QS22;A0A7I2V562;A0A7P0T9K0;A0A7P0TB87
CSTGSPSKDVTK	C(UniMod:4)STGS(UniMod:21)PSKDVTK3	Q5SW79;H0Y2V6
CSVCPDYDLCSVCEGK	C(UniMod:4)SVC(UniMod:4)PDYDLC(UniMod:4)S(UniMod:21)VC(UniMod:4)EGK3	Q13501;C9JRJ8;E3W990;E7EMC7;E9PFW8
CSVSLSNVEAR	C(UniMod:4)SVS(UniMod:21)LSNVEAR2	P47712
CSVSLSNVEAR	C(UniMod:4)SVS(UniMod:21)LSNVEAR3	P47712
CTSPRSSDTEENVK	C(UniMod:4)T(UniMod:21)SPRSS(UniMod:21)DTEENVK2	P01106;A0A494C1T8
CTDRQNSPVTSPGSSPLAQR	C(UniMod:4)TDRQNS(UniMod:21)PVTS(UniMod:21)PGSS(UniMod:21)PLAQR3	Q13191;A0A2R8Y5E1;A0A2R8Y8D8;A0A2R8YFD4
CTELNQAWSSLGK	C(UniMod:4)TELNQAWSS(UniMod:21)LGK2	Q13813;A0A0D9SF54;A0A0D9SFF6;A0A0D9SGF6;A0A994J498;A0A994J4G5;A0A994J6W3
CTELNQAWSSLGK	C(UniMod:4)TELNQAWSS(UniMod:21)LGK3	Q13813;A0A0D9SF54;A0A0D9SFF6;A0A0D9SGF6;A0A994J498;A0A994J4G5;A0A994J6W3
CTGDFSPSPEK	C(UniMod:4)TGDFSPS(UniMod:21)PEK2	Q5VWN6;A0A2R8YH03;A0A8Q3SI68;A0A8Q3SI84;A0A8V8TMM4;A0A8V8TMN1
CTSPRSSDTEENVK	C(UniMod:4)TS(UniMod:21)PRSS(UniMod:21)DTEENVK3	P01106;A0A494C1T8
CVLPEEDSGELAKPK	C(UniMod:4)VLPEEDS(UniMod:21)GELAKPK3	Q9Y3F4
CVSAPDLTIEK	C(UniMod:4)VS(UniMod:21)APDLTIEK2	Q8NCN4
CVSAPDLTIEK	C(UniMod:4)VS(UniMod:21)APDLTIEK3	Q8NCN4
CVSMPGDISGLQGGPR	C(UniMod:4)VS(UniMod:21)MPGDISGLQGGPR3	Q8IY17;A0A384DVU0
CVSPIPVSPTSR	C(UniMod:4)VS(UniMod:21)PIPVS(UniMod:21)PTSR2	Q86TC9;A0A087WX60;A0A8J9ASZ5;A0A8I5KWT3
CVSVQTDPTDEIPTK	C(UniMod:4)VS(UniMod:21)VQTDPTDEIPTK2	P18583
CVSVQTDPTDEIPTK	C(UniMod:4)VS(UniMod:21)VQTDPTDEIPTK3	P18583
CVSVQTDPTDEIPTKK	C(UniMod:4)VS(UniMod:21)VQTDPTDEIPTKK3	P18583
CVSPIPVSPTSR	C(UniMod:4)VSPIPVS(UniMod:21)PTSR2	Q86TC9;A0A087WX60;A0A8J9ASZ5;A0A8I5KWT3
DADSQNPDAPEGK	DADS(UniMod:21)QNPDAPEGK2	P53621;A0A3B3IS84;A0A3B3ISC6;A0A3B3ISK1;A0A3B3IT15;A0A3B3ITV3;A0A3B3IU89
DADSQNPDAPEGK	DADS(UniMod:21)QNPDAPEGK3	P53621;A0A3B3IS84;A0A3B3ISC6;A0A3B3ISK1;A0A3B3IT15;A0A3B3ITV3;A0A3B3IU89
DADSQNPDAPEGKR	DADS(UniMod:21)QNPDAPEGKR3	P53621;A0A3B3IS84;A0A3B3ISC6;A0A3B3ISK1;A0A3B3IT15;A0A3B3ITV3;A0A3B3IU89
DAEPPSPTPAGPPR	DAEPPS(UniMod:21)PTPAGPPR2	O43306
DAEPPSPTPAGPPR	DAEPPSPT(UniMod:21)PAGPPR3	O43306
DAEYIYPSLESDDDDPALK	DAEYIYPS(UniMod:21)LESDDDDPALK3	Q9UPP1;A0A8J8YW94;H0Y3N9;H0Y589
DAEYIYPSLESDDDDPALK	DAEYIYPSLES(UniMod:21)DDDDPALK3	Q9UPP1;A0A8J8YW94;H0Y3N9;H0Y589
DAGDPSPPNK	DAGDPS(UniMod:21)PPNK2	Q9BTA9;A0A0A0MRT2;A0A0A0MSR1;A0A0D9SFY7;A0A494C0B7;A0A494C0C1;A0A494C0S5;A0A7P0TBE3;A0A7P0Z479;A0A8V8TQV5;C9JMU2;C9JVK6;E9PMZ7;J3QTA0
DAGGGSVLKSPSQTPK	DAGGGSVLKS(UniMod:21)PSQTPK2	P35367
DAGGGSVLKSPSQTPK	DAGGGSVLKS(UniMod:21)PSQTPK3	P35367
DAGGPRPESPVPAGR	DAGGPRPES(UniMod:21)PVPAGR2	Q9BVG9;E9PLE4;E9PS47
DAGGPRPESPVPAGR	DAGGPRPES(UniMod:21)PVPAGR3	Q9BVG9;E9PLE4;E9PS47
DAHDVSPTSTDTEAQLTVER	DAHDVS(UniMod:21)PTSTDTEAQLTVER3	Q8IVF2
DALGDSLQVPVSPSSTTSSR	DALGDSLQVPVS(UniMod:21)PSSTTSSR3	Q9Y2D5;C9JVY5
DAMNLSGR	DAMNLS(UniMod:21)GR2	Q9H4A3;F5GWT4;A0A6Q8PFM0
DANSSFFDNSSSPHLLDQLK	DANSSFFDNSS(UniMod:21)SPHLLDQLK3	P49454;A0A9L9PXU7
DANSSFFDNSSSPHLLDQLK	DANSSFFDNSSS(UniMod:21)PHLLDQLK3	P49454;A0A9L9PXU7
DAPSLEEVEGHVADGSATEMGTTK	DAPSLEEVEGHVADGS(UniMod:21)ATEMGTTK3	Q15003;C9J470;E9PHA2
DAPSLRSSPGPAPR	DAPSLRSS(UniMod:21)PGPAPR3	Q9H330;H7C0G1
DAPTSPASVASSSSTPSSK	DAPT(UniMod:21)SPASVASSSSTPSSK3	Q04726;H0YKH0;H0YKN8;H0YKT5;H0YL70;H0YLI3;H0YLW9;H0YNT2
DAPTSPASVASSSSTPSSK	DAPTS(UniMod:21)PASVASSSSTPSSK3	Q04726;H0YKH0;H0YKN8;H0YKT5;H0YL70;H0YLI3;H0YLW9;H0YNT2
DAPVHGSPTGPGAWTASK	DAPVHGS(UniMod:21)PTGPGAWTASK3	Q9BRP1
DAQRLSPIPEEVPK	DAQRLS(UniMod:21)PIPEEVPK3	Q96T23;H0YCN2;H0YER1
DASDGEDEKPPLPPR	DAS(UniMod:21)DGEDEKPPLPPR3	O15357
DASEETSTSVMQK	DAS(UniMod:21)EETSTSVMQK2	Q9H0W8;M0QX70;M0QYR7;M0QZC7;M0QZH1;M0R2N0
DASEETSTSVMQK	DAS(UniMod:21)EETSTSVMQK3	Q9H0W8;M0QX70;M0QYR7;M0QZC7;M0QZH1;M0R2N0
DASISKGDFQNPGDQEWLK	DAS(UniMod:21)ISKGDFQNPGDQEWLK3	Q1RLN5
DASPINRWSPTR	DAS(UniMod:21)PINRWS(UniMod:21)PTR3	Q13523;H0YDJ3
DASAQQDSYEFVSPSPPADVSER	DASAQQDSYEFVSPS(UniMod:21)PPADVSER3	Q99728;A0A087X2H0;A0A494C142
DASLHGLSQYNSL	DASLHGLSQYNS(UniMod:21)L2	A0A8Q3WKN6;A0A8Q3SIW6
DASSQDCYDIPR	DASS(UniMod:21)QDC(UniMod:4)YDIPR2	Q13480;B7Z3B9;D6RIS0
DATPPVSPINMEDQER	DAT(UniMod:21)PPVS(UniMod:21)PINMEDQER3	P17275
DATPPVSPINMEDQER	DAT(UniMod:21)PPVSPINMEDQER3	P17275
DCDPGSPR	DC(UniMod:4)DPGS(UniMod:21)PR2	Q00341;A0A024R4E5;H0Y394
DCGSTGAGTDNDPNIYFLIQK	DC(UniMod:4)GS(UniMod:21)TGAGTDNDPNIYFLIQK3	Q5T5X7
DCLIEDSDDEAGQS	DC(UniMod:4)LIEDS(UniMod:21)DDEAGQS2	Q2VPK5;H3BSW6;H3BPG4
DCLIEDSDDEAGQS	DC(UniMod:4)LIEDS(UniMod:21)DDEAGQS3	Q2VPK5;H3BSW6;H3BPG4
DCLNVLNKSNEGK	DC(UniMod:4)LNVLNKS(UniMod:21)NEGK3	Q99471
DCNDTLEEENTNLETPTKR	DC(UniMod:4)NDTLEEENTNLET(UniMod:21)PTKR3	Q9BZE2;A0A087WY59
DCRSPGLLDTTPIR	DC(UniMod:4)RS(UniMod:21)PGLLDTTPIR3	Q8IY92
DCRTPLGASLDEQSSSTLK	DC(UniMod:4)RT(UniMod:21)PLGAS(UniMod:21)LDEQSSSTLK3	P28290;E9PHV5
DCSPSSPLK	DC(UniMod:4)SPSS(UniMod:21)PLK2	Q9Y485;F5H269
DCSPSSPLKLDAR	DC(UniMod:4)SPSS(UniMod:21)PLKLDAR3	Q9Y485;F5H269
DCSYGAVTSPTSTLESR	DC(UniMod:4)SYGAVTS(UniMod:21)PTSTLESR3	Q9HCD6;A0A8I5KXR5;J3KRP9
DDATPVRDEPMDAESITFK	DDAT(UniMod:21)PVRDEPMDAESITFK3	Q7Z6E9;A0A2R8Y880;H3BSK8
DDDDIDLFGSDDEEESEEAKR	DDDDIDLFGS(UniMod:21)DDEEESEEAKR3	P24534;C9JZW3
DDGSSMSFYVRPSPAK	DDGSSMSFY(UniMod:21)VRPSPAK3	Q9NYB0;A0A590UJT3
DDGSSMSFYVRPSPAK	DDGSSMSFYVRPS(UniMod:21)PAK3	Q9NYB0;A0A590UJT3
DDGVFVQEVTQNSPAAR	DDGVFVQEVTQNS(UniMod:21)PAAR3	Q09666;E9PJC6;E9PJZ0;E9PKR9;E9PLK4;E9PQE3
DDGYSTKDSYSSR	DDGYSTKDS(UniMod:21)YSSR3	P38159;Q96E39;H0Y6E7;H3BT71;H3BUY5
DDHSASRQPEYR	DDHS(UniMod:21)ASRQPEYR3	Q8NEY8;B7Z8L1;F8VPY7;F8VWU8;F8W0Q9;F8WF16;F8VP48
DDKHGSYEDAVHSGALND	DDKHGS(UniMod:21)YEDAVHSGALND3	P17987;E7EQR6;F5H282
DDSFDSLDSFGSR	DDS(UniMod:21)FDSLDSFGSR2	Q9UPQ0;D6RD46;D6R8Y0;D6RJ93;E7EPK0;E9PDJ9;G5EA03;H0Y8P3;Q6NVB9
DDSLDLSPQGR	DDSLDLS(UniMod:21)PQGR2	Q14669;A0A6Q8PGG9;A0A6Q8PHK0;A0A994J4J0;A0A994J4J6;A0A994J569;A0A994J755;C9JLD7;H7C1L9
DDSLDLSPQGRLSDVLK	DDSLDLSPQGRLS(UniMod:21)DVLK3	Q14669;A0A6Q8PGG9;A0A6Q8PHK0;A0A994J4J0;A0A994J4J6;A0A994J569;A0A994J755;C9JLD7;H7C1L9
DEASSVTR	DEASS(UniMod:21)VTR2	Q86VM9;E7ERS3
DEDMLYSPELAQR	DEDMLYS(UniMod:21)PELAQR2	Q9Y2W2
DEDMLYSPELAQR	DEDMLYS(UniMod:21)PELAQR3	Q9Y2W2
DEEQSEADAGSGPPTPGPTTLGPK	DEEQS(UniMod:21)EADAGS(UniMod:21)GPPTPGPTTLGPK3	Q6ZRS2;A0A0C4DFX4;A0A087X0E3
DEEQSEADAGSGPPTPGPTTLGPK	DEEQSEADAGS(UniMod:21)GPPT(UniMod:21)PGPTTLGPK3	Q6ZRS2;A0A0C4DFX4;A0A087X0E3
DEILPTTPISEQK	DEILPTT(UniMod:21)PISEQK2	P23396;E9PL09;E9PPU1;E9PSF4;H0YEU2
DEILPTTPISEQK	DEILPTT(UniMod:21)PISEQK3	P23396;E9PL09;E9PPU1;E9PSF4;H0YEU2
DELAELSEAESEGDEKPK	DELAELS(UniMod:21)EAES(UniMod:21)EGDEKPK3	Q3L8U1;H3BTW3
DELHIVEAEAMNYEGSPIK	DELHIVEAEAMNYEGS(UniMod:21)PIK3	P06748;A0A7I2V2X9;A0A7I2V3U2;A0A7I2V433;A0A7I2V4G8;A0A7I2V5S2;A0A7I2YQC0;A0A7I2V3G5;A0A7I2V579
DELTESPKYIQK	DELTES(UniMod:21)PKYIQK3	Q8NC51
DENPFASLTATSQPIAAAARSPDR	DENPFASLTATSQPIAAAARS(UniMod:21)PDR3	O95155
DEPPPASQSTSQDCSQALKQSP	DEPPPASQSTSQDC(UniMod:4)SQALKQS(UniMod:21)P3	Q5JRA6
DEQLSPEEEEK	DEQLS(UniMod:21)PEEEEK2	P15408;C9JCN8
DETFGEYSDNEEK	DETFGEYS(UniMod:21)DNEEK2	H3BLW5
DFATPSLHTSDQSPGK	DFATPSLHTSDQS(UniMod:21)PGK3	Q63HN8;A0A0A0MTC1;A0A0A0MTR7
DFDIAEQNESSDEESLRK	DFDIAEQNES(UniMod:21)S(UniMod:21)DEESLRK3	Q96KC8
DFDIAEQNESSDEESLRK	DFDIAEQNES(UniMod:21)SDEESLRK3	Q96KC8
DFDSSEDEKHSK	DFDS(UniMod:21)S(UniMod:21)EDEKHSK2	P46100;A0A096LNL9;A0A096LNW1
DFDSSEDEKHSK	DFDS(UniMod:21)S(UniMod:21)EDEKHSK3	P46100;A0A096LNL9;A0A096LNW1
DFIATLEAEAFDDVVGETVGK	DFIAT(UniMod:21)LEAEAFDDVVGETVGK3	P27816;A0A804HKE7;E7EVA0;H7C456;A0A0J9YVV8;A0A0J9YW37
DFQDYMEPEEGCQGSPQR	DFQDYMEPEEGC(UniMod:4)QGS(UniMod:21)PQR3	O43237;B4E2E0;H3BUM4
DFQDYMEPEEGCQGSPQRR	DFQDYMEPEEGC(UniMod:4)QGS(UniMod:21)PQRR3	O43237;B4E2E0;H3BUM4
DFQEYVEPGEDFPASPQR	DFQEYVEPGEDFPAS(UniMod:21)PQR3	Q9Y6G9;C9JGM7;E9PHI6
DFQEYVEPGEDFPASPQRR	DFQEYVEPGEDFPAS(UniMod:21)PQRR3	Q9Y6G9;C9JGM7;E9PHI6
DFSIQLER	DFS(UniMod:21)IQLER2
DFSPEALKK	DFS(UniMod:21)PEALKK2	O15372;B3KS98;E5RGU4;E5RJT0
DFSASYFSGEQEVTPSR	DFSASYFSGEQEVT(UniMod:21)PSR3	P49454;A0A9L9PXU7
DFTPVCTTELGR	DFT(UniMod:21)PVC(UniMod:4)TTELGR2	P30041
DFTPVCTTELGR	DFT(UniMod:21)PVC(UniMod:4)TTELGR3	P30041
DGAVNGPSVVGDQTPIEPQTSIER	DGAVNGPSVVGDQT(UniMod:21)PIEPQTSIER3	P49321
DGDGVPGGGPLSPAR	DGDGVPGGGPLS(UniMod:21)PAR2	Q92888;A0A8V8TMH9;A0A9L9PYI1;M0QZR4
DGDKSPMSSLQISNEK	DGDKS(UniMod:21)PMSSLQISNEK3	Q9UER7;B4E1C1
DGDMHSSSLTVECSK	DGDMHSSS(UniMod:21)LTVEC(UniMod:4)SK3	Q12888;A6NNK5;C9JXV0
DGEQSPNVSLMQR	DGEQS(UniMod:21)PNVSLMQR2	Q58WW2;F2Z305
DGEQSPNVSLMQR	DGEQS(UniMod:21)PNVSLMQR3	Q58WW2;F2Z305
DGGAASPATEGR	DGGAAS(UniMod:21)PATEGR2	Q7Z460;F8WA11;A0A8V8TLP7;A0A8V8TQK9;A0A8V8TRF6;H0Y5T1
DGGGLAPPPGSCSPSLSPSSNR	DGGGLAPPPGSC(UniMod:4)SPS(UniMod:21)LSPSSNR3	P10276;A8MUP8
DGGRSSPGGQDEGGFMAQGK	DGGRSS(UniMod:21)PGGQDEGGFMAQGK3	P49023;A0A1B0GTU4;F5GZ78;A0A1B0GV30
DGGSGNSTIIVSR	DGGS(UniMod:21)GNS(UniMod:21)TIIVSR2	Q7Z6Z7;A0A994J483
DGGSGNSTIIVSR	DGGS(UniMod:21)GNSTIIVSR2	Q7Z6Z7;A0A994J483
DGGSGNSTIIVSR	DGGS(UniMod:21)GNSTIIVSR3	Q7Z6Z7;A0A994J483
DGHATDEEKLASTSCGQK	DGHAT(UniMod:21)DEEKLASTSC(UniMod:4)GQK3	O75410;E5RFM9;E7ET87;E7EVI4;H0YAY0;H0YBT8;A0A0C4DGD3;A0A0C4DGD5;R4GMT7
DGKSPTVPCLQEEAGEPLGGK	DGKS(UniMod:21)PTVPC(UniMod:4)LQEEAGEPLGGK3	A1L390;A0A0U1RR71;A0A8C8NWT4;G3V311
DGLAPEKTSPDR	DGLAPEKTS(UniMod:21)PDR3	Q7L4I2;E9PI52
DGLHFLPHASSSAQSPCGSPGMK	DGLHFLPHASSSAQS(UniMod:21)PC(UniMod:4)GS(UniMod:21)PGMK3	Q3V6T2;A0A2R8Y4W8;A0A2R8Y4X4;A0A2R8Y6B2;A0A2R8Y846;A0A2R8YD81;A0A2R8YG52;A0A2R8YG73;A0A2R8YGU1;A0A2U3TZV9
DGLNDDDFEPYLSPQAR	DGLNDDDFEPYLS(UniMod:21)PQAR3	Q9Y5A9;S4R3J8
DGLNQTTIPVSPPSTTKPSR	DGLNQTTIPVS(UniMod:21)PPSTTKPSR3	Q71RC2;X6RLN4
DGLRNPETASEPLSEPESQR	DGLRNPETAS(UniMod:21)EPLS(UniMod:21)EPESQR3	Q7L4E1
DGLRNPETASEPLSEPESQR	DGLRNPETASEPLS(UniMod:21)EPESQR3	Q7L4E1
DGLSPQAR	DGLS(UniMod:21)PQAR2	B7U540;Q14500
DGMDNQGGYGSVGR	DGMDNQGGYGS(UniMod:21)VGR2	P31942
DGPEPPSPAK	DGPEPPS(UniMod:21)PAK2	Q9H4Z2
DGPGLERSPGEPGGAAPER	DGPGLERS(UniMod:21)PGEPGGAAPER3	Q96EB6
DGPQTSNSSMK	DGPQTSNSS(UniMod:21)MK2	A0A7P0MRI8;A0A8I5KW09;A0A8I5KXW3
DGPQTSNSSMKLQNAN	DGPQTSNSS(UniMod:21)MKLQNAN2	A0A7P0MRI8;A0A8I5KW09;A0A8I5KXW3
DGPSSAPATPTKAPYSPTTSK	DGPSS(UniMod:21)APAT(UniMod:21)PTKAPYSPTTSK3	Q96JH7
DGPSSAPATPTK	DGPSS(UniMod:21)APATPTK2	Q96JH7
DGQDAIAQSPEK	DGQDAIAQS(UniMod:21)PEK2	Q9NWH9;H0YL55;H7BXE3
DGQDAIAQSPEK	DGQDAIAQS(UniMod:21)PEK3	Q9NWH9;H0YL55;H7BXE3
DGQDAIAQSPEKESK	DGQDAIAQS(UniMod:21)PEKESK2	Q9NWH9;H0YL55;H7BXE3
DGQDAIAQSPEKESK	DGQDAIAQS(UniMod:21)PEKESK3	Q9NWH9;H0YL55;H7BXE3
DGQSSPQPSPR	DGQSS(UniMod:21)PQPSPR2	Q5VZK9;A0A0U1RQQ1;A0A8V8TRE2
DGQSSPQPSPR	DGQSS(UniMod:21)PQPSPR3	Q5VZK9;A0A0U1RQQ1;A0A8V8TRE2
DGQVINETSQHHDDLE	DGQVINETS(UniMod:21)QHHDDLE3	P08670
DGSFGEGLTMK	DGS(UniMod:21)FGEGLTMK2	Q9ULT0;G5E9G4
DGSIDLVINLPNNNTK	DGS(UniMod:21)IDLVINLPNNNTK3	P31327
DGSLNQSSGYR	DGS(UniMod:21)LNQSS(UniMod:21)GYR2	P06241;E5RFM0;E5RFM4;E5RFM6;E5RFS5;E5RGM6;E5RGT0;E5RH71;E5RHF7;E5RHX7;E5RI25;E5RIX5;E5RJX7;E5RK23
DGSLNQSSGYR	DGS(UniMod:21)LNQSSGYR2	P06241;E5RFM0;E5RFM4;E5RFM6;E5RFS5;E5RGM6;E5RGT0;E5RH71;E5RHF7;E5RHX7;E5RI25;E5RIX5;E5RJX7;E5RK23
DGSPEAPASPEREEVALSEYK	DGS(UniMod:21)PEAPAS(UniMod:21)PEREEVALSEYK3	P11137;A0A024R3Z1;A0A669KB77
DGSGGASGTLQPSSGGGSSNSRER	DGSGGASGTLQPSSGGGSSNS(UniMod:21)RER3	Q9NYV4;H0YLT2;J3QSD7
DGSGTPSRHSLSGSSPGMK	DGSGT(UniMod:21)PSRHS(UniMod:21)LSGSS(UniMod:21)PGMK3	Q9UQ35;I3L3Q8
DGSISPVSSECSVVER	DGSIS(UniMod:21)PVSSEC(UniMod:4)SVVER2	Q8NCP5;H0YCZ0;H0YEM9;H7BY22
DGSISPVSSECSVVER	DGSIS(UniMod:21)PVSSEC(UniMod:4)SVVER3	Q8NCP5;H0YCZ0;H0YEM9;H7BY22
DGSLASNPYSGDLTK	DGSLASNPYS(UniMod:21)GDLTK2	Q14157;A0AA34QVE6;F8W726;H0Y5H6;H7C2T8;Q5VU79
DGSLASNPYSGDLTK	DGSLASNPYSGDLT(UniMod:21)K3	Q14157;A0AA34QVE6;F8W726;H0Y5H6;H7C2T8;Q5VU79
DGSLNQSSGYR	DGSLNQSS(UniMod:21)GYR3	P06241;E5RFM0;E5RFM4;E5RFM6;E5RFS5;E5RGM6;E5RGT0;E5RH71;E5RHF7;E5RHX7;E5RI25;E5RIX5;E5RJX7;E5RK23
DGSSPPLLEK	DGSS(UniMod:21)PPLLEK2	Q6W2J9;H7BZ37;H7C231;H7C2V9;H7BYY2
DGTISEDTIR	DGT(UniMod:21)ISEDTIR2	Q99816;F5H442
DGTSPEEEIEIER	DGTS(UniMod:21)PEEEIEIER2	Q9H501
DGTSPEEEIEIER	DGTS(UniMod:21)PEEEIEIER3	Q9H501
DGWSLDR	DGWS(UniMod:21)LDR2	Q96T37;A0A087WWP4;A0A494C001;A0A499FJY3
DGWSLDRDR	DGWS(UniMod:21)LDRDR2	Q96T37;A0A087WWP4;A0A494C001;A0A499FJY3
DGWSLDRDR	DGWS(UniMod:21)LDRDR3	Q96T37;A0A087WWP4;A0A494C001;A0A499FJY3
DGYGGSRDSYSSSR	DGYGGSRDS(UniMod:21)YSSSR2	P38159;Q96E39;H3BUY5
DGYGGSRDSYSSSR	DGYGGSRDS(UniMod:21)YSSSR3	P38159;Q96E39;H3BUY5
DGYSYGSR	DGYS(UniMod:21)YGSR2	Q13247;A0A590UK80;A0A590UJK4;A0A590UJP7;A0A590UK01
DHANYEEDENGDITPIK	DHANYEEDENGDIT(UniMod:21)PIK3	Q99547;H3BSB3;H3BNT4
DHAPSIPTSPFGDSLESSTELRR	DHAPS(UniMod:21)IPTS(UniMod:21)PFGDSLESSTELRR3	Q9Y4B5;A0A8Q3WKN6;A0A8Q3SIW6;J3QL92
DHASQLSPVLSR	DHASQLS(UniMod:21)PVLSR3	Q8IXZ2;A0A0J9YYE2
DHFGLEGDEESTMLEDSVSPK	DHFGLEGDEESTMLEDSVS(UniMod:21)PK3	Q9Y490
DHGSWSLSPPPER	DHGS(UniMod:21)WSLSPPPER3	Q8N1F8
DHMNASAQGHSPEEPPPPSSA	DHMNASAQGHS(UniMod:21)PEEPPPPSSA3	Q96FH0;K7ENY0
DHSDSDDQMLVAK	DHS(UniMod:21)DS(UniMod:21)DDQMLVAK3	Q9NW75
DHSNNDREVPPDLTK	DHS(UniMod:21)NNDREVPPDLTK3	Q8NI27;A0A0C4DG98;B7ZBA0;H0Y594;H0Y7U4
DHSPPSQGSPGNSAAR	DHS(UniMod:21)PPSQGSPGNSAAR2	Q18PE1;A0A1W2PRA3;A0A2R8Y701
DHSPPSQGSPGNSAAR	DHS(UniMod:21)PPSQGSPGNSAAR3	Q18PE1;A0A1W2PRA3;A0A2R8Y701
DHSPTPSVFNSDEER	DHS(UniMod:21)PTPS(UniMod:21)VFNSDEER3	Q6UN15;A0A994J3I9;A0A994J3J1;A0A994J3K5;A0A994J3L5;A0A994J3M0;A0A994J3P6;A0A994J3R0;A0A994J3R5;A0A994J3S0;A0A994J3S6;A0A994J3T5;A0A994J438;A0A994J442;A0A994J458;A0A994J464;A0A994J474;A0A994J6B4;A0A994J6B8;A0A994J6C9;A0A994J6E0;A0A994J6E2;A0A994J6N5;A0A994J6P0;A0A994J6Q2;A0A994J6R0
DHSPTPSVFNR	DHS(UniMod:21)PTPSVFNR2	A0A994J3K1;A0A994J453;A0A994J469;A0A994J6C6;A0A994J6P8;H0Y8P7
DHSPTPSVFNR	DHS(UniMod:21)PTPSVFNR3	A0A994J3K1;A0A994J453;A0A994J469;A0A994J6C6;A0A994J6P8;H0Y8P7
DHSPTPSVFNSDEER	DHS(UniMod:21)PTPSVFNS(UniMod:21)DEER3	Q6UN15;A0A994J3I9;A0A994J3J1;A0A994J3K5;A0A994J3L5;A0A994J3M0;A0A994J3P6;A0A994J3R0;A0A994J3R5;A0A994J3S0;A0A994J3S6;A0A994J3T5;A0A994J438;A0A994J442;A0A994J458;A0A994J464;A0A994J474;A0A994J6B4;A0A994J6B8;A0A994J6C9;A0A994J6E0;A0A994J6E2;A0A994J6N5;A0A994J6P0;A0A994J6Q2;A0A994J6R0
DHSPTPSVFNSDEERYR	DHS(UniMod:21)PTPSVFNS(UniMod:21)DEERYR3	Q6UN15;A0A994J3I9;A0A994J3J1;A0A994J3K5;A0A994J3L5;A0A994J3M0;A0A994J3P6;A0A994J3R0;A0A994J3R5;A0A994J3S0;A0A994J3S6;A0A994J3T5;A0A994J438;A0A994J442;A0A994J458;A0A994J464;A0A994J474;A0A994J6B4;A0A994J6B8;A0A994J6C9;A0A994J6E0;A0A994J6E2;A0A994J6N5;A0A994J6P0;A0A994J6Q2;A0A994J6R0
DHSPTPSVFNSDEER	DHS(UniMod:21)PTPSVFNSDEER2	Q6UN15;A0A994J3I9;A0A994J3J1;A0A994J3K5;A0A994J3L5;A0A994J3M0;A0A994J3P6;A0A994J3R0;A0A994J3R5;A0A994J3S0;A0A994J3S6;A0A994J3T5;A0A994J438;A0A994J442;A0A994J458;A0A994J464;A0A994J474;A0A994J6B4;A0A994J6B8;A0A994J6C9;A0A994J6E0;A0A994J6E2;A0A994J6N5;A0A994J6P0;A0A994J6Q2;A0A994J6R0
DHSPTPSVFNSDEERYR	DHS(UniMod:21)PTPSVFNSDEERYR3	Q6UN15;A0A994J3I9;A0A994J3J1;A0A994J3K5;A0A994J3L5;A0A994J3M0;A0A994J3P6;A0A994J3R0;A0A994J3R5;A0A994J3S0;A0A994J3S6;A0A994J3T5;A0A994J438;A0A994J442;A0A994J458;A0A994J464;A0A994J474;A0A994J6B4;A0A994J6B8;A0A994J6C9;A0A994J6E0;A0A994J6E2;A0A994J6N5;A0A994J6P0;A0A994J6Q2;A0A994J6R0
DHSDSDDQMLVAK	DHSDS(UniMod:21)DDQMLVAK3	Q9NW75
DHSPTPSVFNSDEER	DHSPT(UniMod:21)PSVFNSDEER3	Q6UN15;A0A994J3I9;A0A994J3J1;A0A994J3K5;A0A994J3L5;A0A994J3M0;A0A994J3P6;A0A994J3R0;A0A994J3R5;A0A994J3S0;A0A994J3S6;A0A994J3T5;A0A994J438;A0A994J442;A0A994J458;A0A994J464;A0A994J474;A0A994J6B4;A0A994J6B8;A0A994J6C9;A0A994J6E0;A0A994J6E2;A0A994J6N5;A0A994J6P0;A0A994J6Q2;A0A994J6R0
DHTPSQELALTQSVGGDSSADR	DHTPS(UniMod:21)QELALTQSVGGDSSADR3	Q86U44;H0YFV6
DHTTPSENGDVPSPK	DHTTPSENGDVPS(UniMod:21)PK3	Q9HCM3
DHTVSGDEDYCPR	DHTVS(UniMod:21)GDEDYC(UniMod:4)PR2	Q9UIG0
DHTVSGDEDYCPR	DHTVS(UniMod:21)GDEDYC(UniMod:4)PR3	Q9UIG0
DHYQDPVPGITPSSSSR	DHYQDPVPGIT(UniMod:21)PSSSS(UniMod:21)R3	Q7KZ85
DHYQDPVPGITPSSSSR	DHYQDPVPGIT(UniMod:21)PSSSSR3	Q7KZ85
DIDISSPEFK	DIDISS(UniMod:21)PEFK2	Q09666
DIDISSPEFK	DIDISS(UniMod:21)PEFK3	Q09666
DIDNNLITSTPR	DIDNNLITS(UniMod:21)TPR2	Q05D32;H0YMH7;H0YNU2;H0YNW9
DIDNNLITSTPR	DIDNNLITST(UniMod:21)PR2	Q05D32;H0YMH7;H0YNU2;H0YNW9
DIEISTEEEKDTGDLK	DIEIS(UniMod:21)T(UniMod:21)EEEKDTGDLK3	Q4G0J3;A0A8I5KSZ3;A0A8I5KYN2;A0A8Q3SHF1;A0A8Q3SHH4;A0A8I5KUI4
DIEVLSEDTDYEEDEVTKK	DIEVLS(UniMod:21)EDT(UniMod:21)DYEEDEVTKK3	Q4LE39;H0Y7Y8;H7C5R6
DIGMLNTSVPNDMDEQQNAR	DIGMLNTS(UniMod:21)VPNDMDEQQNAR3	Q8TB52
DIIRQPSEEEIIK	DIIRQPS(UniMod:21)EEEIIK2	Q15121;B1AKZ5
DIIRQPSEEEIIK	DIIRQPS(UniMod:21)EEEIIK3	Q15121;B1AKZ5
DIKEESDEEEEDDEESGR	DIKEES(UniMod:21)DEEEEDDEESGR3	Q96EV2;A8MTF7;H7BXM6;H7C0H2
DIKFDDSDTEQIAEEGDDNLAK	DIKFDDSDT(UniMod:21)EQIAEEGDDNLAK3	E9PDH4
DISLDSELHDLR	DIS(UniMod:21)LDSELHDLR3	Q15643;H0YJ97
DISGPSPSK	DISGPS(UniMod:21)PSK2	Q96GX9;S4R3D6
DISGPSPSKK	DISGPS(UniMod:21)PSKK2	Q96GX9;S4R3D6
DISGPSPSKK	DISGPSPS(UniMod:21)KK2	Q96GX9;S4R3D6
DISMEIDSPENMMR	DISMEIDS(UniMod:21)PENMMR2	Q16204
DISMEIDSPENMMR	DISMEIDS(UniMod:21)PENMMR3	Q16204
DISSSLNSLADSNAR	DISSS(UniMod:21)LNSLADSNAR3	O94776
DITDPLSLNTCTDEGHVVLASPLK	DITDPLSLNTC(UniMod:4)TDEGHVVLAS(UniMod:21)PLK3	Q7L2J0
DITSDTSGDFR	DITSDTS(UniMod:21)GDFR2	P04083;Q5T3N1
DIYLSPDR	DIYLS(UniMod:21)PDR2	Q15696;A0A8I5KRH1;A0A8I5KSD0
DIYLSPDRTGSSFGK	DIYLS(UniMod:21)PDRTGSSFGK3	Q15696;A0A8I5KRH1;A0A8I5KSD0
DKDAYSSFGSR	DKDAYSSFGS(UniMod:21)R3	O00571;O15523;A0A0D9SF53;A0A0D9SFB3;A0A2R8Y4A4;A0A2R8Y645;A0A2R8YCW1;A0A2R8YF78;A0A2R8YFR4;A0A2R8YFS5;A0A2U3TZJ9;F6S8Q4;A0A0D9SG12;A0A2R8Y5G6;A0A2R8YDH3;C9J081;C9J8G5;A0A087WX09;A0A2R8Y650;A0A2R8YCU0;A0A2R8YF89
DKDVTLSPVK	DKDVTLS(UniMod:21)PVK2	Q8NFC6;H0Y9Y2
DKEAIQAYSESLMTSAPK	DKEAIQAYSES(UniMod:21)LMTSAPK3	B7ZKQ9
DKENGNNSPLPK	DKENGNNS(UniMod:21)PLPK2	Q6P1L5
DKEPFTFSSPASGR	DKEPFTFSS(UniMod:21)PASGR3	Q6P1X5;A0A8I5KSY6;A0A8I5KV60;A0A8I5QJR0;H0YC37
DKEVSDDEAEEK	DKEVS(UniMod:21)DDEAEEK2	P07900;G3V2J8
DKEVSDDEAEEK	DKEVS(UniMod:21)DDEAEEK3	P07900;G3V2J8
DKMEGSDFESSGGR	DKMEGS(UniMod:21)DFESSGGR3	Q8WYH8;A0A1B0GW41;E9PEN0
DKMSSPPSSPQK	DKMSS(UniMod:21)PPSSPQK3	Q9Y2H6;A0A087X1M6;G5E9X3
DKPASSMSDDEMPVLVR	DKPAS(UniMod:21)SMSDDEMPVLVR3	Q05GC8
DKPASSMSDDEMPVLEIPR	DKPASSMS(UniMod:21)DDEMPVLEIPR3	Q96PN7;A0A8Q3SI57
DKPASSMSDDEMPVLVR	DKPASSMS(UniMod:21)DDEMPVLVR3	Q05GC8
DKPTYDEIFYTLSPVNGK	DKPTYDEIFYTLS(UniMod:21)PVNGK3	Q9H4M9;A0A024R571
DKPVYDELFYTLSPINGK	DKPVYDELFYT(UniMod:21)LSPINGK3	Q9H223
DKPVYDELFYTLSPINGK	DKPVYDELFYTLS(UniMod:21)PINGK3	Q9H223
DKSCEYCFDEPLLK	DKS(UniMod:21)C(UniMod:4)EYC(UniMod:4)FDEPLLK3	O96017;A0A3B3ITA7;A0A7P0MUT5;A0AA34QVK6;B7ZBF7;B7ZBF8;C9JFD7;F8WCV2
DKSPSSLLEDAK	DKS(UniMod:21)PSSLLEDAK2	P42684
DKSPSSLLEDAK	DKS(UniMod:21)PSSLLEDAK3	P42684
DKSDSDTEGLLFSR	DKSDS(UniMod:21)DTEGLLFSR3	Q9H4G0;A0A0C4DH22;A0A1B0GTW6
DKSDSPAIQLR	DKSDS(UniMod:21)PAIQLR2	Q96ST3;A0A994J7C5;A0A994J7C7
DKSDSPAIQLR	DKSDS(UniMod:21)PAIQLR3	Q96ST3;A0A994J7C5;A0A994J7C7
DKSDSDTEGLLFSR	DKSDSDT(UniMod:21)EGLLFSR3	Q9H4G0;A0A0C4DH22;A0A1B0GTW6
DLAGSIIGK	DLAGS(UniMod:21)IIGK2	P61978;A0A994J4E9;A0A994J4S7;A0A994J4U9;A0A994J6U9;A0A994J782;B4DUQ1;S4R359
DLASPLIGRS	DLASPLIGRS(UniMod:21)2	O95067;H0YMP3
DLAVPAALTPR	DLAVPAALT(UniMod:21)PR2	Q8TEM1
DLDESSGVR	DLDES(UniMod:21)SGVR2	Q9P0J7;C9J3I2
DLDITSPELR	DLDITS(UniMod:21)PELR2	P19474
DLDLLASVPSPSSSGSR	DLDLLASVPS(UniMod:21)PSSSGSR2	Q8WU79;A0A087WV97
DLDLLASVPSPSSSGSR	DLDLLASVPS(UniMod:21)PSSSGSR3	Q8WU79;A0A087WV97
DLDRPESQSPK	DLDRPES(UniMod:21)QSPK3	Q8WUA4
DLDRPESQSPK	DLDRPESQS(UniMod:21)PK3	Q8WUA4
DLEDESTPIVK	DLEDES(UniMod:21)TPIVK2	Q9HD20
DLEGSDIDTR	DLEGS(UniMod:21)DIDTR2	P55060
DLELALSPIHNSSALPTTGR	DLELALS(UniMod:21)PIHNSSALPTTGR3	Q96GX5;A0A087WUU7
DLELPLSPSLLGGPGPER	DLELPLSPS(UniMod:21)LLGGPGPER3	P19419
DLELPSQEAPSFQGTESPKPCK	DLELPSQEAPSFQGT(UniMod:21)ESPKPC(UniMod:4)K3	Q6PJF5;K7EPV3
DLEPGEVPSDSDEDGEHKSHSPR	DLEPGEVPS(UniMod:21)DS(UniMod:21)DEDGEHKSHSPR3	Q96T58
DLEPGEVPSDSDEDGEHKSHSPR	DLEPGEVPS(UniMod:21)DSDEDGEHKSHS(UniMod:21)PR3	Q96T58
DLESCSDDDNQGSK	DLES(UniMod:21)C(UniMod:4)S(UniMod:21)DDDNQGSK2	Q5T3I0;A0A0A0MRK1;E9PAV9;F8W895;A0AA34QVU8;A0AAG2UW91
DLESAQSLNR	DLESAQS(UniMod:21)LNR2	P78504
DLESCSDDDNQGSK	DLESC(UniMod:4)S(UniMod:21)DDDNQGSK2	Q5T3I0;A0A0A0MRK1;E9PAV9;F8W895;A0AA34QVU8;A0AAG2UW91
DLESCSDDDNQGSK	DLESC(UniMod:4)S(UniMod:21)DDDNQGSK3	Q5T3I0;A0A0A0MRK1;E9PAV9;F8W895;A0AA34QVU8;A0AAG2UW91
DLESCSDDDNQGSKSPK	DLESC(UniMod:4)S(UniMod:21)DDDNQGSKS(UniMod:21)PK3	Q5T3I0;A0A0A0MRK1;E9PAV9;F8W895;A0AA34QVU8;A0AAG2UW91
DLESCSDDDNQGSKSPK	DLESC(UniMod:4)SDDDNQGSKS(UniMod:21)PK3	Q5T3I0;A0A0A0MRK1;E9PAV9;F8W895;A0AA34QVU8;A0AAG2UW91
DLEVTCDPDSGGSQGLR	DLEVTC(UniMod:4)DPDS(UniMod:21)GGSQGLR3	Q9C0C2
DLFAFQESPPR	DLFAFQES(UniMod:21)PPR2	P51957;E7EX48
DLFDLNSSEEDDTEGFSER	DLFDLNS(UniMod:21)SEEDDTEGFSER3	Q9Y3T9
DLFDYSPPLHK	DLFDYS(UniMod:21)PPLHK2	Q9NYF8;A0A1W2PQ43;E9PK09;E9PK91;E9PKI6;E9PQN2
DLFDYSPPLHK	DLFDYS(UniMod:21)PPLHK3	Q9NYF8;A0A1W2PQ43;E9PK09;E9PK91;E9PKI6;E9PQN2
DLFNGLDSEEEKDGEEK	DLFNGLDS(UniMod:21)EEEKDGEEK3	Q96S90
DLFSLDSEDPSPASPPLR	DLFSLDSEDPSPAS(UniMod:21)PPLR3	Q9BTK6;H3BTX0
DLGGACPPQDHDMQGLAERISVL	DLGGAC(UniMod:4)PPQDHDMQGLAERIS(UniMod:21)VL3	Q9BZL6
DLGQSNSDLDMPFAK	DLGQS(UniMod:21)NSDLDMPFAK3	Q86W92;F5GZP6
DLGRESVDAEEVVR	DLGRES(UniMod:21)VDAEEVVR3	O14917;A0A087WXV2
DLGSTEDGDGTDDFLTDKEDEK	DLGSTEDGDGT(UniMod:21)DDFLTDKEDEK3	Q15527
DLGTQNHTSELILSSPPGQK	DLGTQNHTSELILS(UniMod:21)SPPGQK3	Q9ULD2;H0YC63
DLHQGIEAASDEEDLR	DLHQGIEAAS(UniMod:21)DEEDLR3	Q9UKS6;A0A0C4DGG1;E9PIY1
DLHQPSLSPASPHSQGFER	DLHQPS(UniMod:21)LSPAS(UniMod:21)PHSQGFER3	Q9BZF1;F8VQX7;F8VVD3;F8VVE7;F8VZ43
DLHQPSLSPASPHSQGFER	DLHQPSLS(UniMod:21)PASPHSQGFER3	Q9BZF1;F8VQX7;F8VVD3;F8VVE7;F8VZ43
DLIDNSFNR	DLIDNS(UniMod:21)FNR2	Q8IY81
DLISNSPR	DLIS(UniMod:21)NSPR2	P19387
DLISLDSSPAK	DLISLDSS(UniMod:21)PAK2	Q9UN79
DLISLDSSPAKER	DLISLDSS(UniMod:21)PAKER3	Q9UN79
DLKSLEDPPTR	DLKS(UniMod:21)LEDPPTR2	Q86V48
DLKSLEDPPTR	DLKS(UniMod:21)LEDPPTR3	Q86V48
DLLNCSFK	DLLNC(UniMod:4)S(UniMod:21)FK2	P43490;A0A7P0T895;A0A7P0T8L3;A0A7P0T9I9;A0A7P0T862;A0A7P0T931;A0A7P0TAS5;A0A7P0Z437
DLLSDLQDISDSER	DLLSDLQDIS(UniMod:21)DSER2	P21127;Q9UQ88;A0A0D9SEI3;A0A0D9SEN2;A0A0D9SER5;E7ESP2;J3KS35;Q5QPR3;Q5QPR4
DLLSDLQDISDSER	DLLSDLQDIS(UniMod:21)DSER3	P21127;Q9UQ88;A0A0D9SEI3;A0A0D9SEN2;A0A0D9SER5;E7ESP2;J3KS35;Q5QPR3;Q5QPR4
DLLVSSGSNNSLPCGSPK	DLLVSSGSNNSLPC(UniMod:4)GS(UniMod:21)PK3	Q5THK1
DLNESPVK	DLNES(UniMod:21)PVK2	Q96RL1
DLNYCFSGMSDHR	DLNYC(UniMod:4)FSGMS(UniMod:21)DHR3	P31943;P55795;E9PCY7;G8JLB6;A0AAG2UWX3;A0AAG2UY50;H0YBD7
DLPSPDSR	DLPS(UniMod:21)PDSR2	Q9UGU0
DLPSPLPTK	DLPS(UniMod:21)PLPTK2	Q9Y534;H7C4E7
DLPSPLPTKR	DLPS(UniMod:21)PLPTKR2	Q9Y534;H7C4E7
DLPSPLPTKR	DLPS(UniMod:21)PLPTKR3	Q9Y534;H7C4E7
DLQEQDADAGSER	DLQEQDADAGS(UniMod:21)ER2	Q6P158;A0A087WW12;A0A087WZ11
DLQEQDADAGSER	DLQEQDADAGS(UniMod:21)ER3	Q6P158;A0A087WW12;A0A087WZ11
DLQSPDFTTGFHSDK	DLQS(UniMod:21)PDFTTGFHSDK3	Q9P2D0;E7EPI0;E9PDR5
DLQSPDFTTGFHSDKIEAK	DLQS(UniMod:21)PDFTTGFHSDKIEAK3	Q9P2D0;E7EPI0;E9PDR5
DLQSSPPSLPLGFLGEGDAVTK	DLQSSPPS(UniMod:21)LPLGFLGEGDAVTK3	Q9UN79
DLSGGLGGQEEEEEQR	DLS(UniMod:21)GGLGGQEEEEEQR3	Q9C086;B8ZZ93;B8ZZH7;F8WCL7;J3KQ70
DLSLEEIQK	DLS(UniMod:21)LEEIQK2	P16949;Q93045;A2A2D0;E5RGX5
DLSLEVDR	DLS(UniMod:21)LEVDR2	O95071;E7EMW7;E5RFK7
DLSLEVDRDR	DLS(UniMod:21)LEVDRDR3	O95071;E7EMW7;E5RFK7
DLSMSEEDQMMR	DLS(UniMod:21)MSEEDQMMR2	Q7Z6Z7;A0A994J483
DLSMSEEDQMMR	DLS(UniMod:21)MSEEDQMMR3	Q7Z6Z7;A0A994J483
DLSPEPAPDEGPRR	DLS(UniMod:21)PEPAPDEGPRR3	Q8TBE0
DLSPPRYDSLVQSQAR	DLS(UniMod:21)PPRYDSLVQSQAR3	Q96SN8;A0A8I5QKL1;A0A0A0MRG9;A0A8I5KRU7;A0A8I5KTP5;A0A8I5KXB5;A0A8I5KXG0;A0A8I5KYJ8;B1AMJ5;Q5JTU8
DLSPQHMVVR	DLS(UniMod:21)PQHMVVR2	P49590;A0A2R8Y3N3;A0A2R8Y5P7;D6RB22;A0A2R8Y5E8
DLSPQHMVVR	DLS(UniMod:21)PQHMVVR3	P49590;A0A2R8Y3N3;A0A2R8Y5P7;D6RB22;A0A2R8Y5E8
DLSPTLIDNSAAK	DLS(UniMod:21)PTLIDNSAAK2	Q9P2B4
DLSPTLIDNSAAK	DLS(UniMod:21)PTLIDNSAAK3	Q9P2B4
DLSTPGLEK	DLS(UniMod:21)TPGLEK2	P46821
DLSMSTR	DLSMS(UniMod:21)TR2	Q9Y3S2
DLSQESSSTAPGSEVTIKQEPVSPK	DLSQESSSTAPGSEVTIKQEPVS(UniMod:21)PK3	Q15596;E7EWM1
DLSSSPPGPYGQEMYAFR	DLSSS(UniMod:21)PPGPYGQEMYAFR3	O43741
DLSTSPKPSPIPSPVLGR	DLST(UniMod:21)SPKPSPIPS(UniMod:21)PVLGR3	Q8NDI1
DLTHSDSESSLHMSDR	DLT(UniMod:21)HSDSESS(UniMod:21)LHMSDR3	Q13586;A0A8V8TMG1;A0A8V8TMG5;A0A8V8TNW5;A0A8V8TP73;E9PNJ4;H0YDB2
DLTHSDSESSLHMSDR	DLTHS(UniMod:21)DSESSLHMSDR3	Q13586;A0A8V8TMG1;A0A8V8TMG5;A0A8V8TNW5;A0A8V8TP73;E9PNJ4;H0YDB2
DLTHSDSESSLHMSDR	DLTHSDSESS(UniMod:21)LHMSDR3	Q13586;A0A8V8TMG1;A0A8V8TMG5;A0A8V8TNW5;A0A8V8TP73;E9PNJ4;H0YDB2
DLTSLETTSEMEAGSPENKK	DLTSLETTSEMEAGS(UniMod:21)PENKK3	Q5VYS8
DLVLPTQALPASPALK	DLVLPTQALPAS(UniMod:21)PALK2	Q15554;H3BR06;J3KSZ6;U3KQ35
DLVLPTQALPASPALK	DLVLPTQALPAS(UniMod:21)PALK3	Q15554;H3BR06;J3KSZ6;U3KQ35
DLVMGSSPQLK	DLVMGSS(UniMod:21)PQLK2	Q53LP3
DLVMGSSPQLK	DLVMGSS(UniMod:21)PQLK3	Q53LP3
DLVMGSSPQLKR	DLVMGSS(UniMod:21)PQLKR2	Q53LP3
DLVMGSSPQLKR	DLVMGSS(UniMod:21)PQLKR3	Q53LP3
DLVQPDKPASPK	DLVQPDKPAS(UniMod:21)PK2	Q6PJT7;H0YJA2;G3V411;G3V4R5
DLVQPDKPASPK	DLVQPDKPAS(UniMod:21)PK3	Q6PJT7;H0YJA2;G3V411;G3V4R5
DLVVPGSKPSGNDSCELR	DLVVPGSKPSGNDS(UniMod:21)C(UniMod:4)ELR3	P33981
DLYRSGYGFNEPEQSR	DLY(UniMod:21)RSGYGFNEPEQSR3	Q5BKZ1
DLYANTVLSGGSTMYPGIADR	DLYANTVLS(UniMod:21)GGSTMYPGIADR3	Q562R1
DLYSNKSV	DLYSNKS(UniMod:21)V2	P18846
DMAECSTPLPEDCSPTHSPR	DMAEC(UniMod:4)STPLPEDC(UniMod:4)S(UniMod:21)PTHS(UniMod:21)PR3	Q12802;A0A087WTD7;A8MYJ1
DMAECSTPLPEDCSPTHSPR	DMAEC(UniMod:4)STPLPEDC(UniMod:4)S(UniMod:21)PTHSPR3	Q12802;A0A087WTD7;A8MYJ1
DMDEPSPVPNVEEVTLPK	DMDEPS(UniMod:21)PVPNVEEVTLPK3	Q8TAQ2;F8VXC8
DMESPTK	DMES(UniMod:21)PTK2	P27816;A0A804HKE7;E7EVA0;H7C456
DMESPTKLDVTLAK	DMES(UniMod:21)PTKLDVTLAK2	P27816;A0A804HKE7;E7EVA0;H7C456
DMESPTKLDVTLAK	DMES(UniMod:21)PTKLDVTLAK3	P27816;A0A804HKE7;E7EVA0;H7C456
DMPAAGSLGSSSR	DMPAAGS(UniMod:21)LGSSSR2	Q14517;H0Y9C8;H0Y9H4
DMPAAGSLGSSSR	DMPAAGSLGS(UniMod:21)SSR2	Q14517;H0Y9C8;H0Y9H4
DMPGGFLFEGLSDDEDDFHPNTR	DMPGGFLFEGLS(UniMod:21)DDEDDFHPNTR3	Q96S82;H3BUV9
DMQGLSLDAASQPSK	DMQGLS(UniMod:21)LDAASQPSK2	Q96EY5;E9PLZ8;M0QZK6;E9PLL0;E9PQA6
DMQGLSLDAASQPSK	DMQGLS(UniMod:21)LDAASQPSK3	Q96EY5;E9PLZ8;M0QZK6;E9PLL0;E9PQA6
DMQGLSLDAASQPSKGGLLER	DMQGLS(UniMod:21)LDAASQPSKGGLLER3	Q96EY5;E9PLZ8;M0QZK6;E9PLL0;E9PQA6
DMSPLSETEMALGK	DMS(UniMod:21)PLSETEMALGK2	P27816;A0A804HKE7;E7EVA0
DMSPLSETEMALGK	DMS(UniMod:21)PLSETEMALGK3	P27816;A0A804HKE7;E7EVA0
DNEESEQPPVPGTPTLR	DNEESEQPPVPGT(UniMod:21)PTLR3	O15439;A0A2R8Y6V8;A0A2R8YDC1
DNLAQQSFNMEQANYTIQSLK	DNLAQQS(UniMod:21)FNMEQANYTIQSLK3	Q9NZZ3
DNLLDTYSADQGDSSEGGTLAR	DNLLDTYSADQGDS(UniMod:21)SEGGTLAR3	Q6ZRP7
DNLLDTYSADQGDSSEGGTLAR	DNLLDTYSADQGDSS(UniMod:21)EGGTLAR3	Q6ZRP7
DNLTLWTSDSAGEECDAAEGAEN	DNLTLWT(UniMod:21)SDSAGEEC(UniMod:4)DAAEGAEN3	P27348
DNLVSSIHTDDSLEVER	DNLVSSIHT(UniMod:21)DDS(UniMod:21)LEVER3	Q5VZL5;A0A0A0MSN3
DNLVSSIHTDDSLEVER	DNLVSSIHTDDS(UniMod:21)LEVER3	Q5VZL5;A0A0A0MSN3
DNPAQDFSTLYGSSPLER	DNPAQDFSTLYGSS(UniMod:21)PLER3	Q15648
DNPFSLGESFGSR	DNPFSLGES(UniMod:21)FGSR2	Q8N6H7;E9PN48;A0A0D9SF70;E9PMU9;E9PQP3;G5E9L0;H0YDN9
DNQESSDAELSSSEYIK	DNQESS(UniMod:21)DAELSS(UniMod:21)SEYIK3	Q96JM3
DNQESSDAELSSSEYIK	DNQESS(UniMod:21)DAELSSSEYIK3	Q96JM3
DNSILEIR	DNS(UniMod:21)ILEIR2	Q9NZU0;Q9NZU1
DNSPDSTPNHPSQTTPAQK	DNS(UniMod:21)PDSTPNHPSQTTPAQK3	Q6UB98
DNSPEPNDPEEPQEVSSTPSDK	DNS(UniMod:21)PEPNDPEEPQEVSSTPSDK3	Q9HB58;A0A8V8TLE9;A0A8V8TLH4;A0A8V8TMX7;A0A8V8TN67;G5E9C0
DNSPEPNDPEEPQEVSSTPSDKK	DNS(UniMod:21)PEPNDPEEPQEVSSTPSDKK3	Q9HB58;A0A8V8TLE9;A0A8V8TLH4;A0A8V8TMX7;A0A8V8TN67;G5E9C0
DNSPPPAFKPEPPK	DNS(UniMod:21)PPPAFKPEPPK2	Q9UDY2;A0A2R8YDH4;A0A1B0GTW1;A0A3B3IRI3;A0A3B3ITE1
DNSPPPAFKPEPPK	DNS(UniMod:21)PPPAFKPEPPK3	Q9UDY2;A0A2R8YDH4;A0A1B0GTW1;A0A3B3IRI3;A0A3B3ITE1
DNSPSLKEIR	DNS(UniMod:21)PSLKEIR2	Q8IY22;A0A087WU05
DNSPSLKEIR	DNS(UniMod:21)PSLKEIR3	Q8IY22;A0A087WU05
DNSTMGYMMAK	DNS(UniMod:21)TMGYMMAK2	P08238;Q58FF7
DNSSFDKDDNQMR	DNSS(UniMod:21)FDKDDNQMR3	Q15032;A0A804HIA8;H7C2F9
DNTFFRESPVGR	DNTFFRES(UniMod:21)PVGR2	Q8NEY8;B7Z8L1;F8VPY7;F8VWU8;F8W0Q9;F8W6A0;F8WF16
DNTFFRESPVGR	DNTFFRES(UniMod:21)PVGR3	Q8NEY8;B7Z8L1;F8VPY7;F8VWU8;F8W0Q9;F8W6A0;F8WF16
DNTRPGANSPEMWSEAIK	DNTRPGANS(UniMod:21)PEMWSEAIK3	Q92499;A0A087WZ71;A0A087X2G1;A0A7I2V430;A0A7I2V4F0;A0A7I2YQ77
DNYSPGWK	DNYS(UniMod:21)PGWK2	P07814
DPAQPMSPGEATQSGAR	DPAQPMS(UniMod:21)PGEATQSGAR2	Q9BQG0
DPAQPMSPGEATQSGAR	DPAQPMS(UniMod:21)PGEATQSGAR3	Q9BQG0
DPAQPMSPGEATQSGARPADR	DPAQPMS(UniMod:21)PGEATQSGARPADR3	Q9BQG0
DPEVVNDESSLVR	DPEVVNDESS(UniMod:21)LVR2	Q9Y5Z0
DPFRDSPLSSR	DPFRDS(UniMod:21)PLSSR3	Q9UJY1;A0A6Q8PGM6
DPGGITAGSTDEPPMLTK	DPGGITAGS(UniMod:21)TDEPPMLTK3	Q8WUZ0;I3L1Q2
DPGLEPGPDSPGGSSPPR	DPGLEPGPDS(UniMod:21)PGGS(UniMod:21)SPPR3	Q92508
DPGLEPGPDSPGGSSPPRR	DPGLEPGPDS(UniMod:21)PGGSS(UniMod:21)PPRR3	Q92508
DPGLEPGPDSPGGSSPPR	DPGLEPGPDS(UniMod:21)PGGSSPPR2	Q92508
DPGLEPGPDSPGGSSPPRR	DPGLEPGPDSPGGS(UniMod:21)SPPRR3	Q92508
DPGPPRPPAGATQDEELQGSPLSR	DPGPPRPPAGATQDEELQGS(UniMod:21)PLSR3	Q58EX7;H3BME5;H3BPQ5;H3BQE6;H3BQP9
DPLNNSGGFESAR	DPLNNSGGFES(UniMod:21)AR2	P58004
DPLQNSPGSEGK	DPLQNS(UniMod:21)PGSEGK2	Q6IE81
DPPSLSSASPPGSR	DPPSLSSAS(UniMod:21)PPGSR2	A0A1B0GTL5
DPSASPGDAGEQAIR	DPSAS(UniMod:21)PGDAGEQAIR3	P18206
DPSSSSSMSSR	DPSSSSS(UniMod:21)MSSR2	Q9Y6N7;A0A087WZ85;A0A0A0MSX4
DPYGSLDR	DPYGS(UniMod:21)LDR2	Q8N4S9;A0A0G2JN23;A1BQX2;D6RA09;A0A0G2JQ38
DQAQPSPVTQPGASA	DQAQPS(UniMod:21)PVTQPGASA2	Q8TCT7
DQDMDSDRAYQYQEFTK	DQDMDS(UniMod:21)DRAYQYQEFTK3	Q9NW75
DQDMSSPTTMK	DQDMSS(UniMod:21)PTTMK2	O00712;A0A0A0MRX8;A0A1B0GU97;A0A1B0GW37;A0A1B0GWI9;A0A1B0GWJ4;A0A2R8Y7V8;Q5VW26;Q5VW27;Q5VW30;U3KQE8;A0A1B0GVN4;A0A1B0GWB8;Q5VW31
DQHHLGSPSR	DQHHLGS(UniMod:21)PSR2	Q9H8M2
DQHHLGSPSR	DQHHLGS(UniMod:21)PSR3	Q9H8M2
DQLIYNLLKEEQTPQNK	DQLIY(UniMod:21)NLLKEEQTPQNK3	P00338;A0AAG2TW63;F5GWW2;F5GXC7;F5GXH2;F5GXU1;F5GXY2;F5GYU2;F5GZQ4;F5H5J4;F5H6W8;F5H8H6
DQLIYNLLKEEQTPQNK	DQLIYNLLKEEQT(UniMod:21)PQNK3	P00338;A0AAG2TW63;F5GWW2;F5GXC7;F5GXH2;F5GXU1;F5GXY2;F5GYU2;F5GZQ4;F5H5J4;F5H6W8;F5H8H6
DQMEGSPNSSESFEHIAR	DQMEGS(UniMod:21)PNSSESFEHIAR3	Q9Y520;E7EPN9
DQQNLPYGVTPASPSGHSQGR	DQQNLPYGVTPAS(UniMod:21)PSGHSQGR3	E7ETY4;E9PC69;Q7KZI7;A0A0A0MRU9;A0A7I2YQR3;A0AA34QVG3;A0A7I2YQF3
DQQNLPYGVTPASPSGHSQGR	DQQNLPYGVTPASPS(UniMod:21)GHSQGR3	E7ETY4;E9PC69;Q7KZI7;A0A0A0MRU9;A0A7I2YQR3;A0AA34QVG3;A0A7I2YQF3
DQQPSGSEGEDDDAEAALKK	DQQPS(UniMod:21)GS(UniMod:21)EGEDDDAEAALKK3	Q9NXG2;H3BNW0
DQRPSSPIR	DQRPSS(UniMod:21)PIR2	Q5T200;A0A7I2V4I5
DQSGEVDFK	DQS(UniMod:21)GEVDFK2	P46020;A6NIT2;A6NMN0
DQSPFSK	DQS(UniMod:21)PFSK2	Q13427;A0A7I2V4F2;A0A7I2V5Q5;A0A7I2V629;E9PG73
DQSPPPSPPPSYHPPPPPTK	DQS(UniMod:21)PPPS(UniMod:21)PPPSYHPPPPPTK3	Q9P206
DQSPSRAPGLR	DQS(UniMod:21)PSRAPGLR2	P09601;A0A7I2V277;A0A7I2V3M0
DQSPSRAPGLR	DQS(UniMod:21)PSRAPGLR3	P09601;A0A7I2V277;A0A7I2V3M0
DQSLALSPK	DQSLALS(UniMod:21)PK2	P51957;E7EX48;H7C5M0
DQSTPIIEVEGPLLSDTHVTFK	DQST(UniMod:21)PIIEVEGPLLSDTHVTFK3	P49116
DQTPDENDQVVVK	DQT(UniMod:21)PDENDQVVVK2	O00425
DQTPDENDQVVVK	DQT(UniMod:21)PDENDQVVVK3	O00425
DQTASAPATPLVNK	DQTAS(UniMod:21)APAT(UniMod:21)PLVNK2	Q53SF7;A0A0B4J1Z0;A0A0D9SG04;A0A0X1KG75
DQTASAPATPLVNK	DQTAS(UniMod:21)APATPLVNK2	Q53SF7;A0A0B4J1Z0;A0A0D9SG04;A0A0X1KG75
DQTASAPATPLVNK	DQTAS(UniMod:21)APATPLVNK3	Q53SF7;A0A0B4J1Z0;A0A0D9SG04;A0A0X1KG75
DQVNLSPK	DQVNLS(UniMod:21)PK2	Q5FBB7
DRASPAAAEEVVPEWASCLK	DRAS(UniMod:21)PAAAEEVVPEWASC(UniMod:4)LK3	Q8N3V7
DRDYSDHPSGGSYR	DRDYSDHPS(UniMod:21)GGSYR3	P38159;Q96E39;H0Y6E7;H3BT71;H3BUY5
DRLGSYSGPTSVSR	DRLGS(UniMod:21)YSGPTSVSR3	Q9BZ23;A0A2R8YFI4;V9GYZ0
DRLGSYSGPTSVSR	DRLGSY(UniMod:21)SGPTSVSR3	Q9BZ23;A0A2R8YFI4;V9GYZ0
DRPGSPESPLLDAPFSR	DRPGS(UniMod:21)PESPLLDAPFSR3	Q8TF72;A0A2R8Y5P9
DRPVSQPSLVGSK	DRPVS(UniMod:21)QPSLVGSK3	Q9H4A3;F5GWT4;F6UYG0
DRSFSEHDLAQLR	DRS(UniMod:21)FSEHDLAQLR3	Q8WWL2
DRSPAAETPPLQR	DRS(UniMod:21)PAAETPPLQR3	Q8TE68;B4DKV7;K7EKX9;K7EN83
DRSPAPSPVLPSSSLR	DRS(UniMod:21)PAPSPVLPSSSLR3	Q8IWT3;E9PEZ1
DRSSPPPGYIPDELHQVAR	DRS(UniMod:21)SPPPGYIPDELHQVAR3	Q9Y2U5
DRSVSVDSGEQR	DRS(UniMod:21)VSVDSGEQR3	Q86UU0;A0A087WZX0
DRSSPPPGYIPDELHQVAR	DRSSPPPGY(UniMod:21)IPDELHQVAR3	Q9Y2U5
DRTPPLLYR	DRT(UniMod:21)PPLLYR2	Q96T37;A0A087WWP4;A0A494C001;A0A499FJY3
DRTPPLLYR	DRT(UniMod:21)PPLLYR3	Q96T37;A0A087WWP4;A0A494C001;A0A499FJY3
DRTFLEGDWTSPSK	DRTFLEGDWTS(UniMod:21)PSK3	Q8NDT2
DSASPSTSSFCLGVSVAASSHVPIQK	DS(UniMod:21)ASPSTSSFC(UniMod:4)LGVSVAASSHVPIQK3	Q13620;A0A669KAX4;A0A7P0T954;A0A7P0TAQ3;A0A804CL36;K4DI93;A0A669KAU9;A0A7P0T8W4;A0A7P0T9R8
DSDGVDGFEAEGK	DS(UniMod:21)DGVDGFEAEGK2	Q96KR1
DSELGPGVK	DS(UniMod:21)ELGPGVK2	O95466;K7EK60
DSELSDTDSGCCLGQSESDK	DS(UniMod:21)ELSDTDSGC(UniMod:4)C(UniMod:4)LGQSESDK3	Q96T88;A0A087WTW0;A0A087WVR3
DSFDDRGPSLNPVLDYDHGSR	DS(UniMod:21)FDDRGPSLNPVLDYDHGSR3	P43243;A0A0R4J2E8;A8MXP9;D6R991;D6REM6
DSFDNCSLGESSK	DS(UniMod:21)FDNC(UniMod:4)SLGESSK2	Q5UIP0
DSFIGTPYWMAPEVVMCETSK	DS(UniMod:21)FIGTPYWMAPEVVMC(UniMod:4)ETSK3	Q9H2G2
DSHSPDLQLPTPEVIPSSGSK	DS(UniMod:21)HSPDLQLPTPEVIPSSGSK3	H0Y4F5;H0Y6T5;H3BPE1;H3BQK9
DSLGAYASQDANEQGQDLGKR	DS(UniMod:21)LGAYASQDANEQGQDLGKR3	Q9C0C2;A0A2R8Y5C4
DSLGTYSSR	DS(UniMod:21)LGTYSSR2	Q9C0C2;A0A2R8Y5C4
DSPTLSNSGIR	DS(UniMod:21)PTLSNSGIR2	Q9HD20
DSQDGSSYR	DS(UniMod:21)QDGSSYR2	Q14847;C9J9W2;J3KSN1
DSYGGPPR	DS(UniMod:21)YGGPPR2	P38159;Q96E39;H0Y6E7;H3BT71;H3BUY5
DSAIPVESDTDDEGAPR	DSAIPVES(UniMod:21)DTDDEGAPR3	Q96D46;C9JA08
DSAIPVESDTDDEGAPR	DSAIPVESDT(UniMod:21)DDEGAPR3	Q96D46;C9JA08
DSALAEAPEGLSPAPPAR	DSALAEAPEGLS(UniMod:21)PAPPAR3	Q9H9J4;C9JPC9
DSASFNPELLTHILDGSPEK	DSASFNPELLTHILDGS(UniMod:21)PEK3	Q15067;I3L0T4;I3L2U4;K7ELT1
DSAVAISGADSR	DSAVAIS(UniMod:21)GADSR2	Q7Z6Z7;A0A994J483
DSAYFSDNDSEPEKR	DSAYFS(UniMod:21)DNDSEPEKR3	Q8IWU2
DSAYFSDNDSEPEKR	DSAYFSDNDS(UniMod:21)EPEKR3	Q8IWU2
DSAYISSSPLGSHQVFDFR	DSAYISSS(UniMod:21)PLGSHQVFDFR3	Q9HCD6;A0A8I5KXR5
DSAYQSITHYRPVSASR	DSAYQSITHYRPVS(UniMod:21)ASR3	P50402;Q5HY57;A0A804HIV7
DSCISPSEPETK	DSC(UniMod:4)IS(UniMod:21)PSEPETK2	Q8TDB6
DSDAGSSTPTTSTR	DSDAGS(UniMod:21)STPTTSTR2	P51532;A0A2R8Y4P4;A0A2R8Y7S2;Q9HBD4;A0A2R8Y440;A0A2R8Y4C5;A0A2R8Y523;A0A2R8Y526;A0A2R8Y5K3;A0A2R8Y6N0;A0A2R8Y6V2;A0A2R8Y7F3;A0A2R8Y7Y7;A0A2R8YDA1;A0A2R8YF58;A0A2R8YF80;A0A2R8YFK5;A0A2R8YG32;A0A2R8YGG3;A0A994J6Y9;K7EP28;K7EQF0
DSDAGSSTPTTSTR	DSDAGSS(UniMod:21)TPTTSTR3	P51532;A0A2R8Y4P4;A0A2R8Y7S2;Q9HBD4;A0A2R8Y440;A0A2R8Y4C5;A0A2R8Y523;A0A2R8Y526;A0A2R8Y5K3;A0A2R8Y6N0;A0A2R8Y6V2;A0A2R8Y7F3;A0A2R8Y7Y7;A0A2R8YDA1;A0A2R8YF58;A0A2R8YF80;A0A2R8YFK5;A0A2R8YG32;A0A2R8YGG3;A0A994J6Y9;K7EP28;K7EQF0
DSDAGSSTPTTSTR	DSDAGSST(UniMod:21)PTTSTR2	P51532;A0A2R8Y4P4;A0A2R8Y7S2;Q9HBD4;A0A2R8Y440;A0A2R8Y4C5;A0A2R8Y523;A0A2R8Y526;A0A2R8Y5K3;A0A2R8Y6N0;A0A2R8Y6V2;A0A2R8Y7F3;A0A2R8Y7Y7;A0A2R8YDA1;A0A2R8YF58;A0A2R8YF80;A0A2R8YFK5;A0A2R8YG32;A0A2R8YGG3;A0A994J6Y9;K7EP28;K7EQF0
DSDYVYPSLESDEDNPIFK	DSDYVYPSLES(UniMod:21)DEDNPIFK3	O75151;A0A087WW48
DSEATGSASSAPDSMSESGAASPGAR	DSEATGSASSAPDSMSESGAAS(UniMod:21)PGAR3	Q9ULI4;A0A8V8TM02;C9JFF0
DSECQTEDILIAAPSR	DSEC(UniMod:4)QTEDILIAAPS(UniMod:21)R3	Q6T4R5;A0A087WU78
DSEEEFGSERDEYR	DSEEEFGS(UniMod:21)ERDEYR3	Q12873;A0A5F9ZHX5;A0A8V8TR54
DSENLASPSEYPENGER	DSENLAS(UniMod:21)PSEYPENGER3	P52948;A0A3B3ITD8;A0A8V8TPX4;A0A8V8TQF7;A0A8V8TQG5;A0A8V8TR21;A0A8V8TR23;A0A8V8TRC7;A0A8V8TRD0;H0YCR0;H0YDA1;H0YEN4
DSFDDRGPSLNPVLDYDHGSR	DSFDDRGPS(UniMod:21)LNPVLDYDHGSR3	P43243;A0A0R4J2E8;A8MXP9;D6R991;D6REM6
DSFFLDLSCEK	DSFFLDLS(UniMod:21)C(UniMod:4)EK2	O15381;C9J6P7;C9JP83;E9PH71
DSFSHSPGAVSSLK	DSFSHS(UniMod:21)PGAVSSLK3	Q9H6R7
DSGNWDTSGSELSEGELEKR	DSGNWDTS(UniMod:21)GSELS(UniMod:21)EGELEKR3	O75400;F5H578;A0A7N4I394;A0A8Q3SIG7;A0A8V8TM61;A0A8V8TM87
DSGNWDTSGSELSEGELEKR	DSGNWDTSGS(UniMod:21)ELS(UniMod:21)EGELEKR3	O75400;F5H578;A0A7N4I394;A0A8Q3SIG7;A0A8V8TM61;A0A8V8TM87
DSGNWDTSGSELSEGELEK	DSGNWDTSGSELS(UniMod:21)EGELEK3	O75400;F5H578;A0A7N4I394;A0A8Q3SIG7;A0A8V8TM61;A0A8V8TM87
DSGNWDTSGSELSEGELEKR	DSGNWDTSGSELS(UniMod:21)EGELEKR3	O75400;F5H578;A0A7N4I394;A0A8Q3SIG7;A0A8V8TM61;A0A8V8TM87
DSGREDEPGSPR	DSGREDEPGS(UniMod:21)PR3	Q2TAM9
DSGRGDSVSDSGSDALR	DSGRGDS(UniMod:21)VSDSGSDALR2	Q53EL6;Q5VZS7
DSGRGDSVSDSGSDALR	DSGRGDS(UniMod:21)VSDSGSDALR3	Q53EL6;Q5VZS7
DSGRLSPDLSVCGQPR	DSGRLS(UniMod:21)PDLSVC(UniMod:4)GQPR3	Q8TF76
DSGSISLQETR	DSGS(UniMod:21)ISLQETR2	Q9H2G2
DSGSQEVLSELR	DSGS(UniMod:21)QEVLSELR2	Q9BVJ6;X6RJY0
DSGSQEVLSELR	DSGS(UniMod:21)QEVLSELR3	Q9BVJ6;X6RJY0
DSGSDEDFLMEDDDDSDYGSSK	DSGSDEDFLMEDDDDS(UniMod:21)DYGSSK3	Q9H1E3
DSGSSSPLPK	DSGSSS(UniMod:21)PLPK2	Q86VQ1;H7C0B2
DSGVGSGLEAQESWERLSDGGK	DSGVGSGLEAQESWERLS(UniMod:21)DGGK3	Q12770
DSGYIDCWDSERSDSLSPPR	DSGYIDC(UniMod:4)WDS(UniMod:21)ERSDS(UniMod:21)LSPPR3	Q9UPQ0;D6RD46;D6R8Y0;D6RJ93;E7EPK0;E9PDJ9;G5EA03;H0Y8P3;Q6NVB9
DSGYIDCWDSERSDSLSPPR	DSGYIDC(UniMod:4)WDS(UniMod:21)ERSDSLSPPR3	Q9UPQ0;D6RD46;D6R8Y0;D6RJ93;E7EPK0;E9PDJ9;G5EA03;H0Y8P3;Q6NVB9
DSGYIDCWDSERSDSLSPPR	DSGYIDC(UniMod:4)WDSERSDSLS(UniMod:21)PPR3	Q9UPQ0;D6RD46;D6R8Y0;D6RJ93;E7EPK0;E9PDJ9;G5EA03;H0Y8P3;Q6NVB9
DSHSPDLQLPTPEVIPSSGSK	DSHS(UniMod:21)PDLQLPTPEVIPSSGSK3	H0Y4F5;H0Y6T5;H3BPE1;H3BQK9
DSHSSEEDEASSQTDLSQTISK	DSHS(UniMod:21)S(UniMod:21)EEDEASSQTDLSQTISK3	Q5JTV8;J3KN66;H0YDU3
DSHSSEEDEASSQTDLSQTISKK	DSHS(UniMod:21)S(UniMod:21)EEDEASSQTDLSQTISKK3	Q5JTV8;J3KN66;H0YDU3
DSHSSEEDEASSQTDLSQTISK	DSHSS(UniMod:21)EEDEASSQTDLSQTISK3	Q5JTV8;J3KN66;H0YDU3
DSISSDSETSEPLSCR	DSISS(UniMod:21)DSETSEPLSC(UniMod:4)R3	O75164
DSITPDIATKPGQPLFLDSISPK	DSITPDIATKPGQPLFLDS(UniMod:21)ISPK3	Q2TB10
DSITPDIATKPGQPLFLDSISPK	DSITPDIATKPGQPLFLDSIS(UniMod:21)PK3	Q2TB10
DSLITPHVSR	DSLIT(UniMod:21)PHVS(UniMod:21)R3	P49792;Q99666;A6NKT7;O14715;P0DJD0;P0DJD1;Q7Z3J3;A0A286YES2;A0A8Q3SII4;A0A8Q3SII5;A0A8Q3SIN4;A0A8V8TLN4;A0A8V8TMN6;F8VYC4;H7BZ48;J3KNE0;J3KQ37
DSLITPHVSR	DSLITPHVS(UniMod:21)R2	P49792;Q99666;A6NKT7;O14715;P0DJD0;P0DJD1;Q7Z3J3;A0A286YES2;A0A8Q3SII4;A0A8Q3SII5;A0A8Q3SIN4;A0A8V8TLN4;A0A8V8TMN6;F8VYC4;H7BZ48;J3KNE0;J3KQ37
DSLITPHVSR	DSLITPHVS(UniMod:21)R3	P49792;Q99666;A6NKT7;O14715;P0DJD0;P0DJD1;Q7Z3J3;A0A286YES2;A0A8Q3SII4;A0A8Q3SII5;A0A8Q3SIN4;A0A8V8TLN4;A0A8V8TMN6;F8VYC4;H7BZ48;J3KNE0;J3KQ37
DSLSDDGVDLK	DSLS(UniMod:21)DDGVDLK2	P07948;E5RJ37
DSLSPVLHPSDLILTR	DSLS(UniMod:21)PVLHPSDLILTR3	Q9HCN4
DSLSSPGNFVLTCQWK	DSLS(UniMod:21)SPGNFVLTC(UniMod:4)QWK3	O75815
DSNAPKSPLTGYVR	DSNAPKS(UniMod:21)PLTGYVR2	Q9NP66;H0YKM5;H0YNS8
DSNAPKSPLTGYVR	DSNAPKS(UniMod:21)PLTGYVR3	Q9NP66;H0YKM5;H0YNS8
DSNELSDSAGEEDSADLKR	DSNELS(UniMod:21)DS(UniMod:21)AGEEDSADLKR3	Q9Y6X9
DSPAFPDSPWR	DSPAFPDS(UniMod:21)PWR2	Q9NQS7
DSPAFPDSPWRER	DSPAFPDS(UniMod:21)PWRER3	Q9NQS7
DSPPTPTMYK	DSPPT(UniMod:21)PTMYK2	Q9C0B5;H0YEF4
DSPSKSSAEAQTPEDTPNK	DSPS(UniMod:21)KSSAEAQTPEDTPNK3	O43493;A0A5F9UY30;A0AAG2UW97;A0AAG2UWH0;A0AAG2UWR8;A0AAG2UY03
DSPSKSSAEAQTPEDTPNK	DSPSKSS(UniMod:21)AEAQTPEDTPNK3	O43493;A0A5F9UY30;A0AAG2UW97;A0AAG2UWH0;A0AAG2UWR8;A0AAG2UY03
DSQSPDSAWR	DSQS(UniMod:21)PDSAWR2	A0A8Q3SHW0;A0A8Q3WKK4;A0A8V8TMC7;C9IZT7;C9J372;C9J4Z9;C9J620;C9JBB0;C9JC90;C9JDX2;C9JFS9;C9JI79;C9JM25;C9JN77;C9JWC3;C9JZ60
DSQSPDSAWR	DSQS(UniMod:21)PDSAWR3	A0A8Q3SHW0;A0A8Q3WKK4;A0A8V8TMC7;C9IZT7;C9J372;C9J4Z9;C9J620;C9JBB0;C9JC90;C9JDX2;C9JFS9;C9JI79;C9JM25;C9JN77;C9JWC3;C9JZ60
DSSPASGTDRDSPEPLLK	DSS(UniMod:21)PASGTDRDS(UniMod:21)PEPLLK3	A6NHT5
DSSPTLASK	DSS(UniMod:21)PTLASK2	O43166;F5GYF8
DSSQEYTDSTGIDLHEFLVNTLK	DSS(UniMod:21)QEYTDSTGIDLHEFLVNTLK3	Q9Y2K5;Q15032;A0A0U1RRA6;A0A804HIA8;B5MCG9;B5MCU0;H0YIX9;H7C2F9
DSSDSADGRATPSENLVPSSAR	DSSDSADGRAT(UniMod:21)PSENLVPSSAR3	Q8N684;F5H047;F5H669;F5H6M0
DSSFTEVPRSPK	DSSFTEVPRS(UniMod:21)PK2	O95425;A0A6I8PIX7
DSSFTEVPRSPK	DSSFTEVPRS(UniMod:21)PK3	O95425;A0A6I8PIX7
DSSIIDPGTEQDLPSPENSSVK	DSSIIDPGTEQDLPS(UniMod:21)PENSSVK3	Q70CQ2;H7C183;H7C150
DSSKDLPSPDSR	DSSKDLPS(UniMod:21)PDSR3	Q9UGU0
DSSPASGTDRDSPEPLLK	DSSPASGTDRDS(UniMod:21)PEPLLK3	A6NHT5
DSSQPSCVEQSTSSDENEMSDK	DSSQPSC(UniMod:4)VEQSTSS(UniMod:21)DENEMSDK3	Q12923
DSSSSLTDPQVSYVKSPAAER	DSSSSLTDPQVSYVKS(UniMod:21)PAAER3	O94887;H7C3M7
DSSSTDSANEKPALIPR	DSSSTDS(UniMod:21)ANEKPALIPR3	Q9NUQ6;B8ZZZ7;C9JGM8;C9JKE4;C9JW67;F2Z2S1;F8VT91;F8VZ02;F8W6C2
DSSTSPGDYVLSVSENSR	DSSTS(UniMod:21)PGDYVLSVSENSR3	P46108;I3L297
DSVWGSGGGQQSVNHLVK	DSVWGS(UniMod:21)GGGQQSVNHLVK3	Q53EL6
DSYESYGNSR	DSYESYGNS(UniMod:21)R2	P38159;Q96E39;H3BUY5
DSYSSSRSDLYSSGR	DSYS(UniMod:21)SS(UniMod:21)RSDLYSSGR3	P38159;H3BUY5
DSYSSSRSDLYSSGR	DSYS(UniMod:21)SSRSDLYSSGR3	P38159;H3BUY5
DSYSSRDYPSSR	DSYSS(UniMod:21)RDYPSSR3	P38159;Q96E39;H0Y6E7;H3BT71;H3BUY5
DSYSSSRSDLYSSGR	DSYSSS(UniMod:21)RSDLYSSGR3	P38159;H3BUY5
DSYVGDEAQSKR	DSYVGDEAQS(UniMod:21)KR3	P60709;P62736;P63261;P63267;P68032;P68133;A0A2R8Y793;A0A2R8YGF8;A0A6Q8PFE4;A0A6Q8PH58;A0A804HKV3;A0AAQ5BGG2;A0AAQ5BGG5;A0AAQ5BGH2;A0AAQ5BGI5;A0AAQ5BGI6;A0AAQ5BGK4;A0AAQ5BGK5;A6NL76;B8ZZJ2;C9JFL5;C9JTX5;C9JUM1;C9JZR7;E7EVS6;F6QUT6;F6UVQ4;F8WB63;G5E9R0;I3L1U9;I3L3I0;I3L3R2;I3L4N8;J3KT65;K7EM38
DTGSPPASEGPTDGSR	DT(UniMod:21)GSPPASEGPTDGSR3	Q969R8
DTQSPSTCSEGLLGWSQK	DT(UniMod:21)QSPSTC(UniMod:4)SEGLLGWSQK3	Q9C0C2
DTAAVVSR	DTAAVVS(UniMod:21)R2	Q6WKZ4;E7EX40
DTASLSTTPSESPR	DTASLSTTPS(UniMod:21)ESPR2	Q9NQX3;F5H039;G3V582;H0YJ30
DTCIQSPSKECQK	DTC(UniMod:4)IQS(UniMod:21)PSKEC(UniMod:4)QK3	Q03188
DTCYSPKPSVYLSTPSSASK	DTC(UniMod:4)Y(UniMod:21)SPKPSVYLSTPSSASK3	Q9Y5K6
DTCYSPKPSVYLSTPSSASK	DTC(UniMod:4)YS(UniMod:21)PKPSVYLSTPSS(UniMod:21)ASK3	Q9Y5K6
DTCYSPKPSVYLSTPSSASK	DTC(UniMod:4)YS(UniMod:21)PKPSVYLSTPSSASK3	Q9Y5K6
DTEEPLPVKESDQTLAALLSPK	DTEEPLPVKESDQTLAALLS(UniMod:21)PK3	P18583;H7C1M2
DTGSPPASEGPTDGSR	DTGS(UniMod:21)PPASEGPTDGSR2	Q969R8
DTIIDVVGAPLTPNSR	DTIIDVVGAPLT(UniMod:21)PNSR2	Q9NPF5
DTIIDVVGAPLTPNSR	DTIIDVVGAPLT(UniMod:21)PNSR3	Q9NPF5
DTLKECLSLDPEER	DTLKEC(UniMod:4)LS(UniMod:21)LDPEER3	Q8NI08
DTPTSAGPNSFNK	DTPTSAGPNS(UniMod:21)FNK2	Q8WW12
DTPTSAGPNSFNK	DTPTSAGPNS(UniMod:21)FNK3	Q8WW12
DTPTSAGPNSFNKGK	DTPTSAGPNS(UniMod:21)FNKGK3	Q8WW12
DTQSPSTCSEGLLGWSQK	DTQS(UniMod:21)PSTC(UniMod:4)SEGLLGWSQK3	Q9C0C2
DTSLSGFK	DTS(UniMod:21)LSGFK2	Q9Y666;A0A0G2JNW7;A0A0U1RR18
DTSPSSGSAVSSSK	DTS(UniMod:21)PSSGSAVSSSK2	Q8NEY8;B7Z8L1;F8W0Q9;F8W6A0;F8WF16
DTSPSSGSAVSSSK	DTS(UniMod:21)PSSGSAVSSSK3	Q8NEY8;B7Z8L1;F8W0Q9;F8W6A0;F8WF16
DTSATSQSVNGSPQAEQPSLESTSK	DTSATSQS(UniMod:21)VNGS(UniMod:21)PQAEQPSLESTSK3	Q86WB0;A0AAQ5BHD0;A0AAQ5BHE3;A0AAQ5BHH3;A0AAQ5BHH8;A0AAQ5BHI5;A0AAQ5BHJ1;A0AAQ5BHJ6;C9J0I9;F8WAU5
DTSATSQSVNGSPQAEQPSLESTSK	DTSATSQSVNGS(UniMod:21)PQAEQPSLESTSK3	Q86WB0;A0AAQ5BHD0;A0AAQ5BHE3;A0AAQ5BHH3;A0AAQ5BHH8;A0AAQ5BHI5;A0AAQ5BHJ1;A0AAQ5BHJ6;C9J0I9;F8WAU5
DTSPDKGELVSDEEEDT	DTSPDKGELVS(UniMod:21)DEEEDT3	Q9UPU7
DTSSITSCGDGNVVKQEQLSPK	DTSSITSC(UniMod:4)GDGNVVKQEQLS(UniMod:21)PK3	Q9Y6Q9
DTSSSPTTGSTVQSVDLIFTR	DTSSSPTTGS(UniMod:21)TVQSVDLIFTR3	P57060
DTTIINHSR	DTTIINHS(UniMod:21)R2	Q8IY63
DTTKLEPASPPEDTSAEVSR	DTTKLEPAS(UniMod:21)PPEDTSAEVSR3	Q9UHL9;E9PFE2
DTYSDRSGSSSPDSEITELK	DTYSDRS(UniMod:21)GSSS(UniMod:21)PDSEITELK3	P17812;B4E1E0
DVATSPISPTENNTTPPDALTR	DVATSPISPTENNTT(UniMod:21)PPDALTR3	Q13153;B3KNX7;E9PM17;H0YCM0
DVDASPSPLSVQDLK	DVDASPS(UniMod:21)PLSVQDLK2	Q8IWZ8
DVDDGSGSPHSPHQLSSK	DVDDGS(UniMod:21)GS(UniMod:21)PHS(UniMod:21)PHQLSSK3	Q9H4A3;F5GWT4;A0A6Q8PFM0
DVDDGSGSPHSPHQLSSK	DVDDGSGS(UniMod:21)PHS(UniMod:21)PHQLSSK3	Q9H4A3;F5GWT4;A0A6Q8PFM0
DVDDGSGSPHSPHQLSSK	DVDDGSGS(UniMod:21)PHSPHQLSSK3	Q9H4A3;F5GWT4;A0A6Q8PFM0
DVDDGSGSPHSPHQLSSK	DVDDGSGSPHS(UniMod:21)PHQLSSK3	Q9H4A3;F5GWT4;A0A6Q8PFM0
DVDELPSLQPSVGSPSRPSSSR	DVDELPSLQPS(UniMod:21)VGSPSRPSSSR3	O43815
DVDELPSLQPSVGSPSRPSSSR	DVDELPSLQPSVGSPSRPSS(UniMod:21)SR3	O43815
DVDETGITVASLER	DVDETGITVAS(UniMod:21)LER2	Q8WU90;H7C466
DVDVSEDSPPPLPER	DVDVSEDS(UniMod:21)PPPLPER2	Q05209
DVDVSEDSPPPLPER	DVDVSEDS(UniMod:21)PPPLPER3	Q05209
DVEDMELSDVEDDGSK	DVEDMELS(UniMod:21)DVEDDGSK3	Q5VT52
DVEMGNSVIEENEMK	DVEMGNS(UniMod:21)VIEENEMK2	P43003;A0A087WT87;A0A087X0U3;A0A7P0TAG7;A0A7P0Z4R4
DVEMGNSVIEENEMK	DVEMGNS(UniMod:21)VIEENEMK3	P43003;A0A087WT87;A0A087X0U3;A0A7P0TAG7;A0A7P0Z4R4
DVESPSWR	DVES(UniMod:21)PSWR2	O00159;F5H6E2
DVETTSSVSVKR	DVETTSS(UniMod:21)VSVKR3	Q96RL1;D6RC40;D6RCQ3;D6RDZ5
DVETTSSVSVK	DVETTSSVS(UniMod:21)VK2	Q96RL1;D6RC40;D6RCQ3;D6R9M3;D6RDZ5
DVGRPNFEEGGPTSVGR	DVGRPNFEEGGPTS(UniMod:21)VGR3	Q6Y7W6;E7ESB6
DVLDIEQFSTVK	DVLDIEQFS(UniMod:21)TVK2	P34947;P43250;F8W9W2
DVLDIEQFSTVK	DVLDIEQFST(UniMod:21)VK2	P34947;P43250;F8W9W2
DVLLSSSSR	DVLLS(UniMod:21)SSSR2	Q9Y2X9
DVNAAIATIK	DVNAAIAT(UniMod:21)IK2	P0DPH7;P0DPH8;P68363;Q6PEY2;Q71U36;Q9BQE3;F5H5D3;A0AAG2UW83
DVNSSSPVMLAFK	DVNSSS(UniMod:21)PVMLAFK2	Q99598;C4P0D6;C4P0D8;Q5VVQ1;C4P0D4;Q9NRI2
DVPPDILLDSPER	DVPPDILLDS(UniMod:21)PER2	Q6KC79;A0A590UJS4
DVPPDILLDSPERK	DVPPDILLDS(UniMod:21)PERK3	Q6KC79;A0A590UJS4
DVSGLRDVK	DVS(UniMod:21)GLRDVK2	Q9BZE4
DVSGSWER	DVS(UniMod:21)GSWER2	Q86VR2;K7EJ34;K7ENF4;K7ELM8;K7EMF4;K7ENZ6
DVTPPPETEVVLIK	DVT(UniMod:21)PPPETEVVLIK2	P27816;A0A804HKE7;E7EVA0
DVTPPPETEVVLIK	DVT(UniMod:21)PPPETEVVLIK3	P27816;A0A804HKE7;E7EVA0
DVTLSPVK	DVTLS(UniMod:21)PVK2	Q8NFC6;H0Y9Y2
DVTNFTVGGFAPMSPR	DVTNFTVGGFAPMS(UniMod:21)PR2	O00267
DVTNFTVGGFAPMSPR	DVTNFTVGGFAPMS(UniMod:21)PR3	O00267
DVTSPINER	DVTS(UniMod:21)PINER2	Q6ZW76;D3DUE4;F6WF08;K7EJY2;K7ELU8;K7ERF3
DVVLSTSPK	DVVLSTS(UniMod:21)PK2	Q9P275;A0A075B784
DVWSAPSSLR	DVWS(UniMod:21)APSSLR2	Q70EL4;V9GXZ5;V9GZ20
DVYLSPRDDGYSTK	DVYLS(UniMod:21)PRDDGYSTK2	P38159;Q96E39;H0Y6E7;H3BT71;H3BUY5
DVYLSPRDDGYSTK	DVYLS(UniMod:21)PRDDGYSTK3	P38159;Q96E39;H0Y6E7;H3BT71;H3BUY5
DWEDDSDEDMSNFDR	DWEDDS(UniMod:21)DEDMSNFDR3	Q15185;A0A087WYT3;B4DDC6
DWRQSPGEVGDR	DWRQS(UniMod:21)PGEVGDR3	Q6NYC8;A0A0G2JHC2
DYGHSSSRDDYPSR	DY(UniMod:21)GHSSSRDDYPSR2	P38159;Q96E39;H0Y6E7;H3BT71;H3BUY5
DYLLSESEDEGDNDGER	DY(UniMod:21)LLSES(UniMod:21)EDEGDNDGER3	Q9BVJ6
DYASHLSPGSIIQPQR	DYASHLSPGS(UniMod:21)IIQPQR3	Q9Y618;C9J0Q5;C9J330;C9JE98;C9JQE8
DYDDMSPR	DYDDMS(UniMod:21)PR2	P61978;A0A994J4E9;A0A994J4S7;A0A994J4U9;A0A994J6T5;A0A994J6U9;A0A994J782;B4DUQ1;Q5T6W2
DYDEEEQGYDSEK	DYDEEEQGYDS(UniMod:21)EK2	Q05519;Q5T757;Q5T760
DYDSPERER	DYDS(UniMod:21)PERER2	P52756;C9J9P7;C9JFQ5;C9JR02;F8W910
DYDSPERER	DYDS(UniMod:21)PERER3	P52756;C9J9P7;C9JFQ5;C9JR02;F8W910
DYDTLSKCSPK	DYDTLSKC(UniMod:4)S(UniMod:21)PK2	Q9UHR4
DYDTLSKCSPK	DYDTLSKC(UniMod:4)S(UniMod:21)PK3	Q9UHR4
DYEEVGADSADGEDEGEEY	DYEEVGADS(UniMod:21)ADGEDEGEEY3	Q9BQE3;F5H5D3
DYEIESQNPLASPTNTLLGSAK	DYEIESQNPLAS(UniMod:21)PTNTLLGSAK3	Q7Z417
DYGHSSSRDDYPSR	DYGHS(UniMod:21)SSRDDYPSR2	P38159;Q96E39;H0Y6E7;H3BT71;H3BUY5
DYGHSSSRDDYPSR	DYGHS(UniMod:21)SSRDDYPSR3	P38159;Q96E39;H0Y6E7;H3BT71;H3BUY5
DYLAHSSMDF	DYLAHSS(UniMod:21)MDF2	Q9UJV9
DYLLSESEDEGDNDGERK	DYLLS(UniMod:21)ES(UniMod:21)EDEGDNDGERK3	Q9BVJ6
DYLLSESEDEGDNDGERK	DYLLSES(UniMod:21)EDEGDNDGERK3	Q9BVJ6
DYLQAQHPPSPIK	DYLQAQHPPS(UniMod:21)PIK3	Q9P219
DYSPSRNPPEVEAR	DYS(UniMod:21)PSRNPPEVEAR3	Q9HCM7;A0A3B3IRR3;A0A7P0Z485
DYSEADGLSER	DYSEADGLS(UniMod:21)ER2	Q9H4G0;A0A0C4DH22;A0A1B0GTW6;Q4VXN0;Q4VXN1;Q4VXN2;Q4VXN5;Q4VXN6;Q4VXN7
DYSEADGLSERTTPSK	DYSEADGLSERT(UniMod:21)T(UniMod:21)PSK3	Q9H4G0;A0A0C4DH22;A0A1B0GTW6;Q4VXN0;Q4VXN1;Q4VXN2;Q4VXN5;Q4VXN6;Q4VXN7
DYTGCSTSESLSPVK	DYTGC(UniMod:4)S(UniMod:21)TSESLSPVK2	O95297
DYTGCSTSESLSPVK	DYTGC(UniMod:4)ST(UniMod:21)SESLSPVK2	O95297
DYTGCSTSESLSPVKQAPR	DYTGC(UniMod:4)STSES(UniMod:21)LS(UniMod:21)PVKQAPR3	O95297
DYTGCSTSESLSPVK	DYTGC(UniMod:4)STSES(UniMod:21)LSPVK2	O95297
DYTGCSTSESLSPVK	DYTGC(UniMod:4)STSES(UniMod:21)LSPVK3	O95297
DYTGCSTSESLSPVK	DYTGC(UniMod:4)STSESLS(UniMod:21)PVK2	O95297
DYTGCSTSESLSPVK	DYTGC(UniMod:4)STSESLS(UniMod:21)PVK3	O95297
DYTGCSTSESLSPVKQAPR	DYTGC(UniMod:4)STSESLS(UniMod:21)PVKQAPR3	O95297
EAAFSPGQQDWSR	EAAFS(UniMod:21)PGQQDWSR2	Q9C0C2
EAAGGNDSSGATSPINPAVALE	EAAGGNDSS(UniMod:21)GATSPINPAVALE3	P32004;H3BLW5
EAALILGVSPTANK	EAALILGVS(UniMod:21)PTANK2	Q96DA6;A0A8I5KQT8
EAALILGVSPTANK	EAALILGVSPT(UniMod:21)ANK2	Q96DA6;A0A8I5KQT8
EAALPPVSPLK	EAALPPVS(UniMod:21)PLK2	Q04637;A0A7I2Y1C3;E7EUU4;E7EX73;E9PGM1
EAANEAGDSSQDEAEDDVK	EAANEAGDS(UniMod:21)S(UniMod:21)QDEAEDDVK3	Q9NVU0;A0A0C4DH01
EAANEAGDSSQDEAEDDVK	EAANEAGDS(UniMod:21)SQDEAEDDVK3	Q9NVU0;A0A0C4DH01
EAAPGKSELCSSPLGK	EAAPGKSELC(UniMod:4)SS(UniMod:21)PLGK3	Q9Y2F5
EAASSPAGEPLR	EAASS(UniMod:21)PAGEPLR2	Q96EB6
EAASSSSGTQPAPPAPASPWDSK	EAASSSSGTQPAPPAPAS(UniMod:21)PWDSK3	Q9H7N4
EAASSSSGTQPAPPAPASPWDSKK	EAASSSSGTQPAPPAPAS(UniMod:21)PWDSKK3	Q9H7N4
EAASSSSGTQPAPPAPASPWDSKK	EAASSSSGTQPAPPAPASPWDS(UniMod:21)KK3	Q9H7N4
EAAVSASDILQESAIHSPGTVEK	EAAVSASDILQESAIHS(UniMod:21)PGTVEK3	Q96C57;E7ENF1;F5H3K2;F5H7W8;F5H8B7;G5EA44
EADDDEEVDDNIPEMPSPK	EADDDEEVDDNIPEMPS(UniMod:21)PK3	P26358;A0A7I2V311;A0A7I2V490;A0A7I2V5D0;A0A7I2V5F1;A0A7I2YQA8;A0A7I2YQQ0;A0A7I2V5F6
EADDDEEVDDNIPEMPSPKK	EADDDEEVDDNIPEMPS(UniMod:21)PKK3	P26358;A0A7I2V311;A0A7I2V490;A0A7I2V5D0;A0A7I2V5F1;A0A7I2YQA8;A0A7I2YQQ0;A0A7I2V5F6
EAEDSDSDDNIKR	EAEDS(UniMod:21)DS(UniMod:21)DDNIKR2	Q96ST2;A0A1B0GW95
EAEDSDSDDNIKR	EAEDS(UniMod:21)DS(UniMod:21)DDNIKR3	Q96ST2;A0A1B0GW95
EAEEESDHN	EAEEES(UniMod:21)DHN2	Q04637;A0A7I2Y1C3;E7EUU4;E7EX73;E9PGM1
EAEEGEDDRDSANGEDDS	EAEEGEDDRDS(UniMod:21)ANGEDDS3	P07910;G3V2Q1;G3V4C1;G3V2D6
EAEEGPTGASESQDSPR	EAEEGPTGASESQDS(UniMod:21)PR3	Q5TCZ1
EAEFSDPENTR	EAEFS(UniMod:21)DPENTR2	Q5T481
EAEHLSSPWGESSPEELR	EAEHLSSPWGES(UniMod:21)SPEELR3	Q6PJI9;H3BNY4
EAEHLSSPWGESSPEELR	EAEHLSSPWGESS(UniMod:21)PEELR3	Q6PJI9;H3BNY4
EAELLTSAEKR	EAELLTS(UniMod:21)AEKR3	O60566
EAENQGLDISSPGMSGHR	EAENQGLDISS(UniMod:21)PGMSGHR3	Q15545
EAFEQPQTSSTPPRDLDSK	EAFEQPQTSS(UniMod:21)TPPRDLDSK3	P52564;K7EIW3;A0A0A0MRF7
EAGENAPVLSDDELVSMSVR	EAGENAPVLS(UniMod:21)DDELVSMSVR3	O60675
EAGLSQSHDDLSNATATPSVR	EAGLSQS(UniMod:21)HDDLSNATATPSVR3	O14523
EAGNSFVR	EAGNS(UniMod:21)FVR2	Q8N3E9
EAGSPAQEFK	EAGS(UniMod:21)PAQEFK2	Q5JSZ5;A0A804HIM8
EALAEAALESPRPALVR	EALAEAALES(UniMod:21)PRPALVR3	O14745;J3QRP6
EALHTAGYEMSLNGSPR	EALHTAGYEMSLNGS(UniMod:21)PR3	O94929;A0A0C4DGA7
EALLQASR	EALLQAS(UniMod:21)R2	P26038;A0A8V8TKR9
EALSPCPSTVSTK	EALS(UniMod:21)PC(UniMod:4)PSTVSTK2	Q08AD1
EALSGAGSSK	EALSGAGSS(UniMod:21)K2	O14646;A0A087WVF4
EANANGSSPEPVK	EANANGSS(UniMod:21)PEPVK2	Q3KQU3;D3DPS3
EANANGSSPEPVKAVEAR	EANANGSS(UniMod:21)PEPVKAVEAR3	Q3KQU3;D3DPS3
EANNGSSPAGSLADAMSQK	EANNGSS(UniMod:21)PAGSLADAMSQK3	P51692;A0A8V8TM84;A0A8V8TMP4;A0A8V8TMR0;A0A8V8TP00;A0A8V8TP16;A0A8V8TP21;A0A8V8TM91;C9J4I3
EAPGSPPLSPR	EAPGS(UniMod:21)PPLS(UniMod:21)PR2	Q86UU0
EAPGSPPLSPR	EAPGS(UniMod:21)PPLSPR2	Q86UU0
EAPSPTCPDLGAK	EAPS(UniMod:21)PTC(UniMod:4)PDLGAK2	O00257
EAQSFISAAIEPESGKSNER	EAQSFISAAIEPES(UniMod:21)GKSNER3	Q8WXA9
EAQSFISAAIEPESGKSNER	EAQSFISAAIEPESGKS(UniMod:21)NER3	Q8WXA9
EAQTLDSQIQETSI	EAQTLDSQIQETS(UniMod:21)I2	P27816;E7EVA0
EAQTLDSQIQETSI	EAQTLDSQIQETS(UniMod:21)I3	P27816;E7EVA0
EARGSPNTASAEATLPR	EARGS(UniMod:21)PNTASAEATLPR3	Q6PJG6
EASAESDVGK	EAS(UniMod:21)AESDVGK2	P28290;E7EUL7;E9PHV5
EASPAPLAQGEPGREDLPTR	EAS(UniMod:21)PAPLAQGEPGREDLPTR3	Q9P1Y6;A0A0J9YWD5;A0A0J9YX88;A0A0J9YYB5;B7ZM65;E9PJ24;F8WEF5
EASPSTLNDK	EAS(UniMod:21)PSTLNDK2	P54253
EASASPPRSEAQR	EASAS(UniMod:21)PPRSEAQR3	Q6ZVH7
EASRPPEEPSAPSPTLPAQFK	EASRPPEEPSAPS(UniMod:21)PTLPAQFK3	Q9H3P2;A0A0C4DFX9;H0Y3X6
EATGLSPQAAQEK	EATGLS(UniMod:21)PQAAQEK2	P17029;C9JRM9
EATGLSPQAAQEKDGIVIVK	EATGLS(UniMod:21)PQAAQEKDGIVIVK3	P17029;C9JRM9
EATNTTSEPSAPSQDLLDLSPSPR	EATNTTSEPSAPSQDLLDLSPS(UniMod:21)PR3	O75674;I3L4I4;I3NI44;J3KQU4
EATPDGGEDSDS	EATPDGGEDS(UniMod:21)DS2	Q96EV8;A0A087WYP9;A6NFV8;D6RJC6
EAVREGSPANWK	EAVREGS(UniMod:21)PANWK2	O96019
EAVREGSPANWK	EAVREGS(UniMod:21)PANWK3	O96019
EAVVDLHADDSRISEDETER	EAVVDLHADDSRIS(UniMod:21)EDETER3	G3V3T3
EAYSGCSGPVDSECPPPPSSPVHK	EAYSGC(UniMod:4)SGPVDSEC(UniMod:4)PPPPSS(UniMod:21)PVHK3	Q8N556
ECDSDDNMGAK	EC(UniMod:4)DS(UniMod:21)DDNMGAK2	Q9Y4E5
ECELSPGVNR	EC(UniMod:4)ELS(UniMod:21)PGVNR2	Q9BXP5;H7C3A1
ECINAAPDSPSK	EC(UniMod:4)INAAPDS(UniMod:21)PSK2	Q7Z569;J3KNN7
ECINAAPDSPSK	EC(UniMod:4)INAAPDS(UniMod:21)PSK3	Q7Z569;J3KNN7
ECLSLDPEER	EC(UniMod:4)LS(UniMod:21)LDPEER2	Q8NI08
ECSPSSPLPPLPEDEEGSEVTNSK	EC(UniMod:4)S(UniMod:21)PSSPLPPLPEDEEGSEVTNSK3	Q96GY3
ECSPTSSLER	EC(UniMod:4)S(UniMod:21)PTSSLER2	Q9P1Y6;A0A0J9YWD5;A0A0J9YX88;A0A0J9YYB5;B7ZM65;E9PJ24;F8WEF5
ECSVEKGTGDSLR	EC(UniMod:4)S(UniMod:21)VEKGTGDSLR3	Q05519;Q5T757;Q5T760
ECSEAMEVETSVISIDSPQK	EC(UniMod:4)SEAMEVETSVISIDS(UniMod:21)PQK3	Q12888;A6NNK5;C9JXV0
EDALDDSVSSSSVHASPLASSPVRK	EDALDDSVSSSSVHAS(UniMod:21)PLAS(UniMod:21)SPVRK3	P49792;Q99666;A6NKT7;O14715;Q7Z3J3;A0A8Q3SII4;A0A8Q3SII5;A0A8Q3SIN4;A0A8V8TLN4;A0A8V8TMN6;J3KNE0;J3KQ37
EDALDDSVSSSSVHASPLASSPVRK	EDALDDSVSSSSVHASPLASS(UniMod:21)PVRK3	P49792;Q99666;A6NKT7;O14715;Q7Z3J3;A0A8Q3SII4;A0A8Q3SII5;A0A8Q3SIN4;A0A8V8TLN4;A0A8V8TMN6;J3KNE0;J3KQ37
EDEISPPPPNPVVK	EDEIS(UniMod:21)PPPPNPVVK2	P10644;K7EJ40;K7EK41;K7EM13;K7EPB2;K7EIE5;K7EMU2;K7EMZ6
EDEISPPPPNPVVK	EDEIS(UniMod:21)PPPPNPVVK3	P10644;K7EJ40;K7EK41;K7EM13;K7EPB2;K7EIE5;K7EMU2;K7EMZ6
EDGGTVGVFSPK	EDGGTVGVFS(UniMod:21)PK2	O43896
EDILENEDEQNSPPKK	EDILENEDEQNS(UniMod:21)PPKK3	Q9NTI5;A9IYQ1
EDLESSGLQR	EDLESS(UniMod:21)GLQR2	Q9UK76;J3KSH8;J3KT51
EDLSKSPK	EDLSKS(UniMod:21)PK2	Q14155;A0A2R8YG42;B1ALK7;E9PDQ5;A0A8V8TQ72
EDLSPAFDHSPNK	EDLSPAFDHS(UniMod:21)PNK2	P17706;K7EQG9;D3DUJ3;K7EIE9;K7EIY0;K7ENP9
EDLSPAFDHSPNK	EDLSPAFDHS(UniMod:21)PNK3	P17706;K7EQG9;D3DUJ3;K7EIE9;K7EIY0;K7ENP9
EDLVGPEVGASPQSGR	EDLVGPEVGAS(UniMod:21)PQSGR2	Q86X27;H7C2H2
EDLVGPEVGASPQSGR	EDLVGPEVGAS(UniMod:21)PQSGR3	Q86X27;H7C2H2
EDLVGPEVGASPQSGRK	EDLVGPEVGAS(UniMod:21)PQSGRK3	Q86X27;H7C2H2
EDSFESLDSLGSR	EDS(UniMod:21)FESLDSLGSR2	Q8WWI1;E9PMS6;F8WD26;A0AAQ5BIH2;E9PMP7;H0YE95;J3KP06
EDSGTFSLGK	EDS(UniMod:21)GTFSLGK2	O75569;G5E9Q4;A0A7I2V332;A0A7I2V3L6;A0A7I2V5C2;A0A7I2V5H3;A0A7I2YQ87
EDSQRPGAHLTVK	EDS(UniMod:21)QRPGAHLTVK3	P09651;Q32P51;A0A7I2V2L6;A0A7I2V3R8;A0A7I2V3W0;A0A7I2YQX9;F8VZ49;F8W646;F8W6I7
EDSGLFSPIR	EDSGLFS(UniMod:21)PIR2	Q9UKA4
EDVEVAESPLR	EDVEVAES(UniMod:21)PLR2	Q99567;A0A8V8TPS0;A0A8V8TPT0;A0A8V8TQA5;A0A8V8TQB1;A0A8V8TQC2;A0A8V8TQZ0;J3KMX1;A0A8V8TQC3
EDVEVVGGSDGEGAIGLSSDPK	EDVEVVGGS(UniMod:21)DGEGAIGLSSDPK3	Q8NHZ8
EEAPASPLRPLYPQISPLK	EEAPAS(UniMod:21)PLRPLYPQIS(UniMod:21)PLK3	P85037;U3KQ26
EEAPASPLRPLYPQISPLK	EEAPAS(UniMod:21)PLRPLYPQISPLK3	P85037;U3KQ26
EEASDDDMEGDEAVVR	EEAS(UniMod:21)DDDMEGDEAVVR3	O75643;A0A494C1A5
EEDEEPESPPEK	EEDEEPES(UniMod:21)PPEK2	Q9H1E3
EEDEEPESPPEKK	EEDEEPES(UniMod:21)PPEKK2	Q9H1E3
EEDEEPESPPEKK	EEDEEPES(UniMod:21)PPEKK3	Q9H1E3
EEDEPEERSGDETPGSEVPGDK	EEDEPEERS(UniMod:21)GDET(UniMod:21)PGSEVPGDK3	Q1KMD3;H3BQZ7
EEDEPEERSGDETPGSEVPGDK	EEDEPEERS(UniMod:21)GDETPGSEVPGDK3	Q1KMD3;H3BQZ7
EEDGADASEEDLTR	EEDGADAS(UniMod:21)EEDLTR2	Q86X53;E5RHA3
EEEEGISQESSEEEQ	EEEEGISQES(UniMod:21)S(UniMod:21)EEEQ3	P17096;A0A994J434;A0A994J705
EEETKTSNGDLSDSTVSADPVVK	EEET(UniMod:21)KTSNGDLSDSTVSADPVVK3	Q2M389;A0A087X256
EEETSIDVAGKPNEVTK	EEETS(UniMod:21)IDVAGKPNEVTK3	P53985
EEGPPPPSPDGASSDAEPEPPSGR	EEGPPPPSPDGASS(UniMod:21)DAEPEPPSGR3	Q9NTJ3;E9PD53;C9IYK2;C9JJ64;C9JR83;C9JWF0;F8WCB7
EEGSDIEDEDMEELLNDTR	EEGS(UniMod:21)DIEDEDMEELLNDTR3	Q8NHQ9;F5H5U2
EEHGGLIRSPR	EEHGGLIRS(UniMod:21)PR2	P26368;K7ELP8
EEHGGLIRSPR	EEHGGLIRS(UniMod:21)PR3	P26368;K7ELP8
EELGGDVKVESTSPK	EELGGDVKVESTS(UniMod:21)PK3	P41229;A0A8I5KTT1;A0A8I5KXH7;A0A8I5KYW1;A0A8I5KPH7;A0A8I5KQR8;A0A8I5QL21
EELMSSDLEETAGSTSIPK	EELMSS(UniMod:21)DLEETAGSTSIPK3	O00567
EELMSSDLEETAGSTSIPKR	EELMSS(UniMod:21)DLEETAGSTSIPKR3	O00567
EELSHSPEPCTK	EELSHS(UniMod:21)PEPC(UniMod:4)TK3	P41229;A0A8I5KTT1;A0A8I5KXH7;A0A8I5KYW1;A0A8I5KPH7;A0A8I5KQR8;A0A8I5QL21
EENISAPLISSSPVK	EENISAPLISSS(UniMod:21)PVK2	A2A2Y4
EENISAPLISSSPVK	EENISAPLISSS(UniMod:21)PVK3	A2A2Y4
EENPESDGEPVVEDGTSVK	EENPES(UniMod:21)DGEPVVEDGTSVK3	Q13439;A0A8V8TPI8;A0A8V8TQI6;A0A9L9PX25;C9J0Y3;E7EVX2;H0Y6I0
EEPGSPLSPAPR	EEPGS(UniMod:21)PLSPAPR2	B2RBV5
EEPLSEEEPCTSTAIASPEK	EEPLS(UniMod:21)EEEPC(UniMod:4)TSTAIAS(UniMod:21)PEK3	Q9Y2X3
EEPLSEEEPCTSTAIASPEKK	EEPLS(UniMod:21)EEEPC(UniMod:4)TSTAIAS(UniMod:21)PEKK3	Q9Y2X3
EEPLSEEEPCTSTAIASPEK	EEPLS(UniMod:21)EEEPC(UniMod:4)TSTAIASPEK3	Q9Y2X3
EEPSQNDISPK	EEPSQNDIS(UniMod:21)PK2	Q9NR30;A0A8I5KND9;A0A8I5KNN2;A0A8I5KNP3;A0A8I5KYZ4
EEPSQNDISPK	EEPSQNDIS(UniMod:21)PK3	Q9NR30;A0A8I5KND9;A0A8I5KNN2;A0A8I5KNP3;A0A8I5KYZ4
EEQSQITSQVTGQIGWR	EEQSQITSQVT(UniMod:21)GQIGWR3	Q96CW1;A0A087WY71;C9JGT8;C9JPV8;C9JTK4;E9PFW3;H7C4C3
EEQTDTSDGESVTHHIR	EEQT(UniMod:21)DTS(UniMod:21)DGESVTHHIR3	P36915;A2AB27
EEQTDTSDGESVTHHIR	EEQTDTS(UniMod:21)DGESVTHHIR3	P36915;A2AB27
EERSPQTLAPVGEDAMK	EERS(UniMod:21)PQTLAPVGEDAMK3	Q92797
EERSPQTLAPVGEDAMK	EERSPQT(UniMod:21)LAPVGEDAMK3	Q92797
EESDGEYDEFGR	EES(UniMod:21)DGEYDEFGR2	O95218
EESDGEYDEFGR	EES(UniMod:21)DGEYDEFGR3	O95218
EESDGEYDEFGRK	EES(UniMod:21)DGEYDEFGRK3	O95218
EESEESEAEPVQR	EES(UniMod:21)EES(UniMod:21)EAEPVQR2	Q9BW71
EESEESEAEPVQR	EES(UniMod:21)EES(UniMod:21)EAEPVQR3	Q9BW71
EESEESEAEPVQR	EES(UniMod:21)EESEAEPVQR2	Q9BW71
EESEESEAEPVQR	EES(UniMod:21)EESEAEPVQR3	Q9BW71
EESSEDENEVSNILR	EES(UniMod:21)SEDENEVSNILR3	Q01804
EESWESGR	EES(UniMod:21)WESGR2	Q9NQ29;B8ZZ08
EESETRSESSDFEVVPK	EESET(UniMod:21)RSESS(UniMod:21)DFEVVPK3	Q9Y520;E7EPN9
EESETRSESSDFEVVPK	EESETRSES(UniMod:21)S(UniMod:21)DFEVVPK3	Q9Y520;E7EPN9
EESSEDENEVSNILR	EESS(UniMod:21)EDENEVSNILR3	Q01804
EESYSPSKDR	EESYS(UniMod:21)PSKDR2	Q96T23;H0YCN2;H0YER1
EESYSPSKDR	EESYS(UniMod:21)PSKDR3	Q96T23;H0YCN2;H0YER1
EETDSVVLIENLKK	EETDS(UniMod:21)VVLIENLKK3	P78552;A0A494C1C4
EEVVGGDDSDGLR	EEVVGGDDS(UniMod:21)DGLR2	P25490
EFAPSDEELDSYR	EFAPS(UniMod:21)DEELDSYR2	O75391;I3L0X5;I3L4C3
EFDELNPSAQR	EFDELNPS(UniMod:21)AQR2	P16615;H7C5W9
EFDELNPSAQR	EFDELNPS(UniMod:21)AQR3	P16615;H7C5W9
EFGYDSPHDLDSD	EFGYDSPHDLDS(UniMod:21)D2	Q96CW6
EFHLNESGDPSSK	EFHLNES(UniMod:21)GDPSSK3	P0DME0;Q01105;A0A8I5KS71;A0A0C4DFV9;A0A8J8YYJ1
EFITGDVEPTDAESEWHSENE	EFITGDVEPTDAESEWHS(UniMod:21)ENE3	E9PJJ2
EFSGGSYSAK	EFS(UniMod:21)GGS(UniMod:21)YSAK2	A0A0A0MRJ0;A0A0A0MRJ1;Q5VT25;H0Y5V1;H0Y7V8
EFSGGSYSAK	EFS(UniMod:21)GGSYSAK2	A0A0A0MRJ0;A0A0A0MRJ1;Q5VT25;H0Y5V1;H0Y7V8
EFSVTVSR	EFS(UniMod:21)VTVSR2	Q5M775;A0A7I2V416;A0A7I2V451;A0A7I2V486;A0A7I2YQJ3;A0A7P0TAS3;A0A7P0TBP2;A0A7P0Z4I1;J3QS22;A0A7I2V562;A0A7P0T9K0;A0A7P0TB87
EFSGGSYSAK	EFSGGS(UniMod:21)YSAK2	A0A0A0MRJ0;A0A0A0MRJ1;Q5VT25;H0Y5V1;H0Y7V8
EFSGPSTPTGTLEFEGGEVSLEGGK	EFSGPS(UniMod:21)TPTGTLEFEGGEVSLEGGK3	Q09666
EFTGSPPSSATK	EFTGS(UniMod:21)PPSSATK2	Q92609;C9J3F6
EFTGSPPSSATKK	EFTGS(UniMod:21)PPSSATKK3	Q92609;C9J3F6
EFVSSDESSSGENK	EFVS(UniMod:21)SDESSSGENK2	Q08945
EGAASPAPETPQPTSPETSPK	EGAASPAPETPQPT(UniMod:21)SPETSPK3	Q9Y3X0;A0A2R8Y4Z8
EGAASPAPETPQPTSPETSPK	EGAASPAPETPQPTS(UniMod:21)PET(UniMod:21)SPK3	Q9Y3X0;A0A2R8Y4Z8
EGAASPAPETPQPTSPETSPK	EGAASPAPETPQPTS(UniMod:21)PETSPK3	Q9Y3X0;A0A2R8Y4Z8
EGAKDIDISSPEFK	EGAKDIDISS(UniMod:21)PEFK2	Q09666
EGAKDIDISSPEFK	EGAKDIDISS(UniMod:21)PEFK3	Q09666
EGALSRVSDESLSK	EGALSRVS(UniMod:21)DES(UniMod:21)LSK2	Q08357
EGALSRVSDESLSK	EGALSRVS(UniMod:21)DES(UniMod:21)LSK3	Q08357
EGALSRVSDESLSK	EGALSRVSDES(UniMod:21)LSK3	Q08357
EGASPVTEVR	EGASPVT(UniMod:21)EVR2	Q9ULJ3
EGDIIPPLTGATPPLIGHLK	EGDIIPPLTGAT(UniMod:21)PPLIGHLK3	Q12888;A6NNK5;H7C3N7
EGDPVSLSTPLETEFGSPSELSPR	EGDPVSLSTPLETEFGS(UniMod:21)PSELSPR3	Q9BUR4;E9PMG4;A0A8V8TM44;A0A8V8TNY4;A0A8V8TM74;A0A8V8TMM9;A0A8V8TNM2;E9PMR3
EGDPVSLSTPLETEFGSPSELSPR	EGDPVSLSTPLETEFGSPSELS(UniMod:21)PR3	Q9BUR4;E9PMG4;A0A8V8TM44;A0A8V8TNY4;A0A8V8TM74;A0A8V8TMM9;A0A8V8TNM2;E9PMR3
EGDRESWSSGED	EGDRESWS(UniMod:21)S(UniMod:21)GED2	P48681
EGDRESWSSGED	EGDRESWS(UniMod:21)SGED2	P48681
EGEEPTVYSDEEEPKDESAR	EGEEPTVYS(UniMod:21)DEEEPKDESAR3	O00264
EGEGGQESFPELPSEE	EGEGGQESFPELPS(UniMod:21)EE2	Q9BZQ8
EGFGEGGKSPELPGVQEDEAAS	EGFGEGGKS(UniMod:21)PELPGVQEDEAAS3	Q8N5S9;J3KPJ3
EGFRQSPDCSQPQGAPAVEK	EGFRQSPDC(UniMod:4)S(UniMod:21)QPQGAPAVEK3	P59923
EGGSKSDSEDITR	EGGS(UniMod:21)KSDSEDITR3	O00470;F5GYS8;H0YNY8;U3KPR8;E9PDC4
EGGSKSDSEDITR	EGGSKS(UniMod:21)DSEDITR2	O00470;F5GYS8;H0YNY8;U3KPR8;E9PDC4
EGHETPMDIDSDDSK	EGHETPMDIDS(UniMod:21)DDSK3	Q8TDB6
EGHGSSSFDRELER	EGHGS(UniMod:21)SSFDRELER3	Q5VTL8;A0A0A0MRN0
EGHGSSSFDRELER	EGHGSSS(UniMod:21)FDRELER3	Q5VTL8;A0A0A0MRN0
EGIVKQDSLVINLNR	EGIVKQDS(UniMod:21)LVINLNR3	Q9Y5B9
EGKDVNSSSPVMLAFK	EGKDVNSSS(UniMod:21)PVMLAFK3	Q99598;C4P0D6;C4P0D8;Q5VVQ1;C4P0D4;Q9NRI2
EGNTTEDDFPSSPGNGNK	EGNTTEDDFPSS(UniMod:21)PGNGNK3	Q15007
EGPDLDRPGSDR	EGPDLDRPGS(UniMod:21)DR3	Q7Z4V5;A0A087WZ99
EGPEPPEEVPPPTTPPVPK	EGPEPPEEVPPPT(UniMod:21)TPPVPK3	P48634
EGPGSEPDSQVDGGLSGASLGEK	EGPGS(UniMod:21)EPDSQVDGGLSGASLGEK3	Q5JSZ5;A0A804HJR4;A0A804HKC3
EGPLGWSSDGSLGSVLLDSPSSPR	EGPLGWSSDGSLGSVLLDSPS(UniMod:21)SPR3	Q9UGP4;C9JRJ5
EGPPAPPPVKPPPSPVNIR	EGPPAPPPVKPPPS(UniMod:21)PVNIR3	Q8TF74
EGPSCPSPGPFCR	EGPSC(UniMod:4)PS(UniMod:21)PGPFC(UniMod:4)R2	Q4AC94;A0A7P0T883;A0A7P0T8V8;A0A7P0Z475;A0A7P0Z4H1
EGPVASPPFMDLEQAVLPAVIPK	EGPVAS(UniMod:21)PPFMDLEQAVLPAVIPK3	Q9H4A3;F5GWT4;A0A6Q8PFM0
EGPVLATSSGAGVFK	EGPVLAT(UniMod:21)SSGAGVFK2	Q9H4A3;F5GWT4;A0A6Q8PFM0
[truncated: 10,252 more rows]

## Sheet: CIP
Stripped.Sequence	Precursor.Id	Protein.Ids
AAASPPTPIR	AAASPPT(UniMod:21)PIR2	Q5T2Z1
AALAPAKESPRK	AALAPAKES(UniMod:21)PRK3	Q13428;A0A3B3IS06;A0A6I8PRA0;E7ETY2;H0Y8Y7;H0YAB7
AASPYSQRPASPTAIR	AASPYSQRPAS(UniMod:21)PTAIR3	Q99569
AEDGATPSPSNETPKKK	AEDGATPSPS(UniMod:21)NETPKKK3	P29966
AEDGATPSPSNETPKKK	AEDGATPSPSNET(UniMod:21)PKKK3	P29966
AESPESSAIESTQSTPQKGR	AESPESSAIESTQST(UniMod:21)PQKGR3	Q9NTI5
AGGPTTPLSPTR	AGGPTT(UniMod:21)PLSPTR2	P20700;A0A0D9SFE5;A0A0D9SFY5;E9PBF6
AGLGSPERPPKTSPGSPR	AGLGSPERPPKT(UniMod:21)SPGSPR3	Q9H6F5;H0YG79
AGMSSNQSISSPVLDAVPRTPSR	AGMSSNQSISSPVLDAVPRT(UniMod:21)PSR3	Q9UQ35
AHTPTPGIYMGR	AHT(UniMod:21)PTPGIYMGR3	Q13595
AITPPQQPYK	AIT(UniMod:21)PPQQPYK2	Q9NYV4;H0YLT2;J3QSD7
AKNSPPQAPSTR	AKNS(UniMod:21)PPQAPSTR2	Q8N1F8
AKNSPPQAPSTR	AKNS(UniMod:21)PPQAPSTR3	Q8N1F8
AKSPTPSPSPPR	AKSPT(UniMod:21)PSPSPPR2	Q8IYB3;A0A0S2Z4Z6;A0A994J4Y3;A0A994J7H1;A0A994J7V4;A9Z1X7
AKSPTPSPSPPR	AKSPT(UniMod:21)PSPSPPR3	Q8IYB3;A0A0S2Z4Z6;A0A994J4Y3;A0A994J7H1;A0A994J7V4;A9Z1X7
AKSPTPSPSPPRNSDQEGGGK	AKSPT(UniMod:21)PSPSPPRNSDQEGGGK3	Q8IYB3;A0A0S2Z4Z6;A0A994J4Y3;A0A994J7H1;A0A994J7V4;A9Z1X7
AKTPVTLK	AKT(UniMod:21)PVTLK2	P42167;G5E972;H0YJH7
AKTDHGAEIVYKSPVVSGDTSPR	AKTDHGAEIVYKS(UniMod:21)PVVSGDTSPR3	P10636;A0A0G2JMX7;A0A0G2JPD5;A0A0G2JQJ7;A0A0G2JS76;A0A7I2PJZ2;A0A7I2PLE3;A0A7P0T936;I3L170
AKTQTPPVSPAPQPTEER	AKTQT(UniMod:21)PPVSPAPQPTEER3	Q14247;A0AAG2TUK3;A0AAG2TVH7;H0YCD9;H0YEV2
ALHSFITPPTTPQLR	ALHSFIT(UniMod:21)PPTTPQLR3	Q8IVT5;A0A2R8Y5H9;A0A2R8Y4X0;J3QR75
ALPQTPRPR	ALPQT(UniMod:21)PRPR2	Q9UQ35;I3L3Q8
ALSGRASPVPAPSSGLHAAVR	ALSGRAS(UniMod:21)PVPAPSSGLHAAVR3	Q9P206
AMVDSQQKSPVKR	AMVDSQQKS(UniMod:21)PVKR3	Q03001;A0A7P0T890;F8W9J4;A0A494C1D7;E7ETB9;E9PHM6;F6QMI7;Q5T0V7;H0YAT7;Q6P0N6
ANVTPQSSSELRPTTTAALASGVEAK	ANVT(UniMod:21)PQSSSELRPTTTAALASGVEAK3	Q15147;A0A7P0MRI8;A0A8I5KPD4;A0A8I5KPQ9;A0A8I5KQ87;A0A8I5KQI1;A0A8I5KQZ0;A0A8I5KR92;A0A8I5KRA0;A0A8I5KRK2;A0A8I5KRP3;A0A8I5KS50;A0A8I5KW09;A0A8I5KX58;A0A8I5KX82;A0A8I5KXD7;A0A8I5KXW3;A0A8I5KYY7;A0A8I5QJE7;A0A8I5QL35;A0A8J8Z831
AQGGQTQSPTKSHTPSPTSPK	AQGGQTQS(UniMod:21)PTKSHTPSPTSPK3	P40123;B7Z385;E9PDI2
AQTPPGPSLSGSKSPCPQEK	AQT(UniMod:21)PPGPSLSGSKSPC(UniMod:4)PQEK3	Q9UQ35
ARSRTPPSAPSQSR	ARSRT(UniMod:21)PPSAPSQSR3	Q9UQ35;I3L3Q8
ARSTPSPVLQPR	ARST(UniMod:21)PSPVLQPR3	Q8TEK3;A0A8I5QL06
ARSVSPPPK	ARSVS(UniMod:21)PPPK2	Q13247
ARSVSPPPKR	ARSVS(UniMod:21)PPPKR2	Q13247
ASAPERTPSPAPK	ASAPERT(UniMod:21)PSPAPK2	Q63ZY6
ASAPERTPSPAPKR	ASAPERT(UniMod:21)PSPAPKR3	Q63ZY6
ASLVALPEQTASEEETPPPLLTK	ASLVALPEQTASEEET(UniMod:21)PPPLLTK3	Q9UKV3;E7EQT4;S4R3H4
ASPSPQPSSQPLQIHRQTPESK	ASPSPQPSSQPLQIHRQT(UniMod:21)PESK3	Q9HC35;B5MBZ0
ASVLDTSMSAGSGSPSKTVTPK	ASVLDTSMSAGSGSPSKTVT(UniMod:21)PK3	Q9UPQ0;D6RD46;E7EPK0;E9PDJ9;G5EA03;H0Y8P3
ATTPPNQGRPDSPVYANLQELK	ATT(UniMod:21)PPNQGRPDSPVYANLQELK3	Q8IWW6;Q1RLN5
ATVTPSPVK	ATVT(UniMod:21)PSPVK2	Q9H1E3
ATVTPSPVKGK	ATVT(UniMod:21)PSPVKGK2	Q9H1E3
ATVTPSPVKGK	ATVTPS(UniMod:21)PVKGK2	Q9H1E3
AVSPPPSPRASPVAALK	AVSPPPS(UniMod:21)PRASPVAALK3	O15417;H9KVB4
AVVSPPKFVFGSESVK	AVVS(UniMod:21)PPKFVFGSESVK3	P49792;A6NKT7;P0DJD0;P0DJD1;Q7Z3J3;A0A286YES2;A0A8V8TLN4;A0A8V8TMN6;A0A8V8TMX6;F8VYC4;J3KNE0
CLTPQRERSGSESSVDQK	C(UniMod:4)LT(UniMod:21)PQRERSGSESSVDQK3	Q9UQ35;I3L3Q8
DCRTPLGASLDEQSSSTLK	DC(UniMod:4)RT(UniMod:21)PLGASLDEQSSSTLK3	P28290;E9PHV5
DGPSSAPATPTKAPYSPTTSK	DGPSSAPAT(UniMod:21)PTKAPYSPTTSK3	Q96JH7
DHYQDPVPGITPSSSSR	DHYQDPVPGIT(UniMod:21)PSSSSR3	Q7KZ85
DKPRSTSPAGQHHSPISSR	DKPRS(UniMod:21)TSPAGQHHSPISSR3	Q5T200;A0A7I2V4I5
DLSTSPKPSPIPSPVLGR	DLSTSPKPS(UniMod:21)PIPSPVLGR3	Q8NDI1
DLSTSPKPSPIPSPVLGR	DLSTSPKPSPIPS(UniMod:21)PVLGR3	Q8NDI1
DRTPPLLYR	DRT(UniMod:21)PPLLYR3	Q96T37;A0A087WWP4;A0A494C001;A0A499FJY3
DSLITPHVSR	DSLIT(UniMod:21)PHVSR3	P49792;Q99666;A6NKT7;O14715;P0DJD0;P0DJD1;Q7Z3J3;A0A286YES2;A0A8Q3SII4;A0A8Q3SII5;A0A8Q3SIN4;A0A8V8TLN4;A0A8V8TMN6;F8VYC4;H7BZ48;J3KNE0;J3KQ37
DSLITPHVSRSSTPRESPCGK	DSLITPHVSRSST(UniMod:21)PRESPC(UniMod:4)GK3	P49792;Q99666;A6NKT7;O14715;P0DJD0;P0DJD1;Q7Z3J3;A0A286YES2;A0A8Q3SII4;A0A8Q3SII5;A0A8Q3SIN4;A0A8V8TLN4;A0A8V8TMN6;F8VYC4;H7BZ48;J3KNE0;J3KQ37
DTIIDVVGAPLTPNSR	DTIIDVVGAPLT(UniMod:21)PNSR3	Q9NPF5
DTLSNPQSPQPSPYNSPKPQHK	DTLSNPQSPQPSPYNS(UniMod:21)PKPQHK3	Q96PU5;A0A1B0GVY1;A0A6Q8PFI7;A0A6Q8PGP5;A0A6Q8PHJ5;A0A7P0Z498
EALGLGPPAAQLTPPPAPVGLR	EALGLGPPAAQLT(UniMod:21)PPPAPVGLR3	Q8IY67;A0A087WZ13
EEAPASPLRPLYPQISPLK	EEAPASPLRPLYPQIS(UniMod:21)PLK3	P85037;U3KQ26
EEVGAGYNSEDEYEAAAAR	EEVGAGYNS(UniMod:21)EDEYEAAAAR3	Q96G74;H7BZQ3
EILTTPNRYTTPSK	EILTT(UniMod:21)PNRYTTPSK3	Q14680
ELEKPIQSKPQSPVIQAAAVSPK	ELEKPIQSKPQS(UniMod:21)PVIQAAAVSPK3	Q9Y6D5;A0A7P0T7Z2;A0A7P0T9L9;A0A7P0TA34;A0A7P0T9L6;A0A7P0Z446
ELVGPPLAETVFTPKTSPENVQDR	ELVGPPLAETVFT(UniMod:21)PKTSPENVQDR3	P49792
EQDLPLAEAVRPKTPPVVIK	EQDLPLAEAVRPKT(UniMod:21)PPVVIK3	Q96A49
EQGTESRSSTPLPTISSSAENTR	EQGTESRSST(UniMod:21)PLPTISSSAENTR3	P42166;P42167;G5E972;H0YJH7
EQMMNSSISSGSGSLRTSQKR	EQMMNSSISSGSGSLRTS(UniMod:21)QKR3	Q12959;A0A0C4DFT3;A0A590UJ08;A0A590UJ18;A0A590UJ64;A0A590UJ68;A0A590UJ81;A0A590UJC5;A0A590UJD9;A0A590UJR4;A0A590UJR5;A0A590UJS9;A0A590UJX2;A0A590UK48;A0A590UK81;A0A590UKA8;E7EQD7;A0A590UJ25;A0A590UJ29;A0A590UJL2;A0A590UK02;A0A590UK70;C9JUA9
EQSTPPKSPQ	EQST(UniMod:21)PPKSPQ2	Q92615;A0A8I5KVU2;A0A8I5KWN8;H0Y4V9
ERSPALKSPLQSVVVR	ERSPALKS(UniMod:21)PLQSVVVR3	Q9Y2W1;A0A3B3ITZ9
ERSPSPLRGNVVPSPLPTR	ERSPSPLRGNVVPS(UniMod:21)PLPTR3	Q9Y2V2;H3BNU9;H3BPY5;H3BSW7;H3BTK3;H3BUY4;I3L3X8
ETESAPGSPRAVTPVPTK	ETESAPGSPRAVT(UniMod:21)PVPTK3	Q6PKG0;A0A0B4J210;A0A8I5KSP1;A0A8I5KWU3;E5RH50;H0YBW1
EVQDKDYPLTPPPSPTVDEPK	EVQDKDYPLT(UniMod:21)PPPSPTVDEPK3	Q5THJ4;H3BLS7
EYGSPLKAYTPVVVTLWYR	EYGSPLKAYT(UniMod:21)PVVVTLWYR3	P21127;A0A0D9SEI3;A0A0D9SEN2;A0A0D9SER5
EYGSPLKAYTPVVVTQWYR	EYGSPLKAYT(UniMod:21)PVVVTQWYR3	Q9UQ88;Q5QPR3;Q5QPR4
EYPSPPPSPLRR	EYPSPPPS(UniMod:21)PLRR3	Q9HCD6;A0A8I5KXR5
FELLPTPPLSPSR	FELLPT(UniMod:21)PPLSPSR2	P01106;P04198;A0A0B4J1R1;H0YBG3
FELLPTPPLSPSRR	FELLPT(UniMod:21)PPLSPSRR3	P01106;A0A0B4J1R1;H0YBG3
FFTTPSKSVR	FFTT(UniMod:21)PSKSVR3	O76021
FFTTPSKSVRK	FFTT(UniMod:21)PSKSVRK3	O76021
FGSTGSTPPVSPTPSER	FGST(UniMod:21)GSTPPVSPTPSER3	Q969V6;A0A087WU73;A0A087X287;A0A494BZX7;A0A499FIJ6;B0QY83;W0Z7M9
FMEQSRSPSVSPSKQPVSTSSK	FMEQSRSPSVS(UniMod:21)PSKQPVSTSSK3	Q96JG6;H0Y7Q2
FRRSETPPHWR	FRRSET(UniMod:21)PPHWR3	Q13427;A0A7I2V4F2;A0A7I2V5Q5;A0A7I2V629;C9JM79;E9PG73
GADNDGSGSESGYTTPKKR	GADNDGSGSESGYT(UniMod:21)TPKKR3	Q7Z417
GADNDGSGSESGYTTPKK	GADNDGSGSESGYTT(UniMod:21)PKK3	Q7Z417
GADNDGSGSESGYTTPKKR	GADNDGSGSESGYTT(UniMod:21)PKKR3	Q7Z417
GATPGKALVATPGKK	GATPGKALVAT(UniMod:21)PGKK3	P19338;A0A7I2V3F3;A0A7I2V428;C9JLB1;H7BY16;A0A7I2V5M5;A0A7I2V699;A0A7I2V2S8;A0A7I2V2U7;A0A7I2V349;A0A7I2V506
GHSRSRSPQWR	GHSRSRS(UniMod:21)PQWR3	Q9UQ35;I3L182;I3L4D8
GIGTPPNTTPIKNGSPEIK	GIGTPPNT(UniMod:21)TPIKNGSPEIK3	O96028;A0A7I2YQS5;A0A7P0P278;D6R9V2;D6RIS1
GIVRSPCGSPTGSPK	GIVRS(UniMod:21)PC(UniMod:4)GSPTGSPK3	Q13191;A0A2R8Y5E1;A0A2R8Y8D8;A0A2R8YFD4
GKRPPTPCSDPER	GKRPPT(UniMod:21)PC(UniMod:4)SDPER3	Q9BW71
GLPSTSSKEDVTPPLSPDDLK	GLPSTSSKEDVT(UniMod:21)PPLSPDDLK3	Q9Y4B5;A0A8Q3WKN6;A0A8Q3SIW6
GLSGQRTPSPPR	GLSGQRT(UniMod:21)PSPPR3	Q5TZA2;A0A087WW81;B1AKD8;A0A087WU09
GMSSNQSISSPVLDAVPRTPSR	GMS(UniMod:21)SNQSISSPVLDAVPRTPSR3	I3L3Q8
GMYDGPVFDLTTTPKGGTPAGSAR	GMYDGPVFDLTTT(UniMod:21)PKGGTPAGSAR3	Q14195;H0YBT4
GPGSPPRTPPAPGPPSFEEQLR	GPGSPPRT(UniMod:21)PPAPGPPSFEEQLR3	Q6ZTN6;A0A6E1YH78
GPPASSPAPAPKFSPVTPK	GPPASSPAPAPKFS(UniMod:21)PVTPK3	Q15942;H0Y2Y8;H7C3D3
GPPDFSSDEEREPTPVLGSGAAAAGR	GPPDFSSDEEREPT(UniMod:21)PVLGSGAAAAGR3	P42166;P42167;G5E972
GPPSPPAPVMHSPSR	GPPS(UniMod:21)PPAPVMHSPSR3	Q13573;G3V3A4;G3V4X8
GPPSPPAPVMHSPSRK	GPPSPPAPVMHS(UniMod:21)PSRK2	Q13573;G3V3A4;G3V4X8
GPPSPPAPVMHSPSRK	GPPSPPAPVMHS(UniMod:21)PSRK3	Q13573;G3V3A4;G3V4X8
GPRTPSPPPPIPEDIALGK	GPRT(UniMod:21)PSPPPPIPEDIALGK3	Q5T200;A0A7I2V4I5
GPRTPSPPPPIPEDIALGKK	GPRTPS(UniMod:21)PPPPIPEDIALGKK3	Q5T200;A0A7I2V4I5
GPSTPKSPGASNFSTLPK	GPST(UniMod:21)PKSPGASNFSTLPK3	Q9Y4E8
GRLSPVPVPR	GRLS(UniMod:21)PVPVPR2	Q9UKM9;Q5QPL9;Q5QPM0;Q5QPM1
GRLTPSPDIIVLSDNEASSPR	GRLT(UniMod:21)PSPDIIVLSDNEASSPR3	Q8WXI9;A0A0U1RR34;A0A0U1RRM1;A0A0U1RRK3
GSKSPSPRPNMPVR	GSKSPS(UniMod:21)PRPNMPVR3	Q9H6S0
GSLSPRSPVSSLQIR	GSLSPRS(UniMod:21)PVSSLQIR3	P55197;Q5JT35
GSSPTPPCSPVQPSK	GSSPT(UniMod:21)PPC(UniMod:4)SPVQPSK2	Q9NUL3;E7EPX0;E7EVJ4;H0YBY0
GSSPTPPCSPVQPSK	GSSPT(UniMod:21)PPC(UniMod:4)SPVQPSK3	Q9NUL3;E7EPX0;E7EVJ4;H0YBY0
GTPSQSPVVGR	GTPSQS(UniMod:21)PVVGR2	P52594;B8ZZY2;C9J2I0
GTTPPRSPEASPK	GTT(UniMod:21)PPRSPEASPK3	Q9HDC5
GVSRSPPK	GVSRS(UniMod:21)PPK2	Q8TAD8
HASSSPESPKPAPAPGSHR	HASSSPES(UniMod:21)PKPAPAPGSHR3	Q9UQ35;I3L182;I3L4D8
HRPSPPATPPPK	HRPS(UniMod:21)PPATPPPK2	Q8IYB3;A0A0S2Z4Z6;A0A994J4Y3;A0A994J7H1;A0A994J7V4;A9Z1X7;M0R088
HRPSPPATPPPK	HRPS(UniMod:21)PPATPPPK3	Q8IYB3;A0A0S2Z4Z6;A0A994J4Y3;A0A994J7H1;A0A994J7V4;A9Z1X7;M0R088
HRRSPSVSSPEPAEK	HRRS(UniMod:21)PSVSSPEPAEK3	Q9UQ35;I3L3Q8
HSCSGSSPPRVK	HSC(UniMod:4)SGSS(UniMod:21)PPRVK3	Q9UQ35;I3L182;I3L4D8
HSSISPVRLPLNSSLGAELSR	HSSIS(UniMod:21)PVRLPLNSSLGAELSR3	Q9NYV4;H0YLT2;J3QSD7
HSTPSPTKYSLSPSK	HSTPS(UniMod:21)PTKYSLSPSK3	Q99666;A6NKT7;O14715;P0DJD0;P0DJD1;Q7Z3J3;A0A286YES2;A0A8Q3SII4;A0A8Q3SII5;A0A8Q3SIN4;F8VYC4;F8W705;J3KNE0;J3KQ37
HSTPSNSSNPSGPPSPNSPHR	HSTPSNSSNPSGPPS(UniMod:21)PNSPHR3	H0YLY0;Q9Y5S2
HVSPVTPPREVPIYANR	HVSPVT(UniMod:21)PPREVPIYANR3	Q13443;A0A7I2V3W3;A0A7I2V4B3
IAISPLKSPNK	IAIS(UniMod:21)PLKSPNK3	Q6MZP7
IAQLSESPVILTPNAK	IAQLSESPVILT(UniMod:21)PNAK3	Q6P4F7;A0A8I5KS94;A0A8I5KWH8;H3BQ41;H3BR51
IATQSQITPPGTPSSALSSGEQR	IATQSQIT(UniMod:21)PPGTPSSALSSGEQR3	Q8N0Z3;H7C5N4
IEEVLSPEGSPSKSPSKK	IEEVLSPEGSPSKS(UniMod:21)PSKK3	Q9UEY8
IKLQTPNTFPK	IKLQT(UniMod:21)PNTFPK2	Q14978;A0A0A0MRM9
IKLQTPNTFPK	IKLQT(UniMod:21)PNTFPK3	Q14978;A0A0A0MRM9
ILIVTQTPHYMR	ILIVTQT(UniMod:21)PHYMR3	Q6PKG0;A0A0B4J210;A0A8I5KSP1;A0A8I5KWU3;E5RH50
ILKSPEIQR	ILKS(UniMod:21)PEIQR2	P36578;H3BM89
IPNYQLSPTKLPSINK	IPNYQLS(UniMod:21)PTKLPSINK3	O60934;A0A0C4DG07;A0A8V8TKW6;A0A8V8TKY5;A0A8V8TM80;A0A8V8TM88;A0A8V8TM94;A0A8V8TMH1;A0A8V8TMH6
IRKSNQIPTEVR	IRKS(UniMod:21)NQIPTEVR3	Q9BWH2
ISEGLPTPTKMTPR	ISEGLPTPTKMT(UniMod:21)PR3	P06400;A0A3B3IS71;A0AAQ5BH52;A0AAQ5BH01
ISLSKSPTKTDPK	ISLSKS(UniMod:21)PTKTDPK3	Q5BKZ1;A0A0A0MRN4
ISSKSPGHMVILDQTK	ISSKS(UniMod:21)PGHMVILDQTK3	Q9NWH9
ITPPAAKPGSPQAK	IT(UniMod:21)PPAAKPGSPQAK3	P35658;A0A494BZU9;A0A494C1F2;A0A8Q3SHZ4;A0A8Q3WLX1
KAASPSPQSVR	KAAS(UniMod:21)PSPQSVR2	Q8IYB3;A0A0S2Z4Z6;A0A994J4Y3;A0A994J7H1;A0A994J7V4;A9Z1X7
KAASPSPQSVR	KAAS(UniMod:21)PSPQSVR3	Q8IYB3;A0A0S2Z4Z6;A0A994J4Y3;A0A994J7H1;A0A994J7V4;A9Z1X7
KAASPSPQSVRR	KAAS(UniMod:21)PSPQSVRR3	Q8IYB3;A0A0S2Z4Z6;A0A994J4Y3;A0A994J7H1;A0A994J7V4;A9Z1X7
KEKTPELPEPSVK	KEKT(UniMod:21)PELPEPSVK3	Q8IYB3;A0A0S2Z4Z6;A0A994J4Y3;A0A994J7H1;A0A994J7V4;A9Z1X7;M0R088
KFELLPTPPLSPSR	KFELLPT(UniMod:21)PPLSPSR3	P01106;P04198;A0A0B4J1R1;H0YBG3
KFELLPTPPLSPSRR	KFELLPT(UniMod:21)PPLSPSRR3	P01106;A0A0B4J1R1;H0YBG3
KGAAPTPPGK	KGAAPT(UniMod:21)PPGK2	Q13428;A0A3B3IS06;A0A6I8PRA0;E7ETY2;H0Y8Y7;H0YAB7
KGPRTPSPPPPIPEDIALGK	KGPRT(UniMod:21)PSPPPPIPEDIALGK3	Q5T200;A0A7I2V4I5
KGPRTPSPPPPIPEDIALGK	KGPRTPS(UniMod:21)PPPPIPEDIALGK3	Q5T200;A0A7I2V4I5
KGTTPPRSPEASPK	KGTT(UniMod:21)PPRSPEASPK2	Q9HDC5
KGTTPPRSPEASPK	KGTT(UniMod:21)PPRSPEASPK3	Q9HDC5
KHSPSPPPPTPTESR	KHS(UniMod:21)PSPPPPTPTESR2	Q92922
KHSPSPPPPTPTESR	KHS(UniMod:21)PSPPPPTPTESR3	Q92922
KHSEEAEFTPPLKCSPK	KHSEEAEFT(UniMod:21)PPLKC(UniMod:4)SPK3	Q3B726
KHSPSPPPPTPTESR	KHSPS(UniMod:21)PPPPTPTESR3	Q92922
KKSPIINESR	KKS(UniMod:21)PIINESR2	Q13523
KKSPIINESR	KKS(UniMod:21)PIINESR3	Q13523
KLSGDQPAARTPR	KLSGDQPAART(UniMod:21)PR3	Q13428;A0A3B3IS06;A0A6I8PRA0;E7ETY2
KPFSVSSTPTMSR	KPFSVSST(UniMod:21)PTMSR3	P82094;A0A2R8Y7M0
KPPAPPSPVQSQSPSTNWSPAVPVK	KPPAPPS(UniMod:21)PVQSQSPSTNWSPAVPVK3	Q8IYB3;A0A0S2Z4Z6;A0A994J4Y3;A0A994J7H1;A0A994J7V4;A9Z1X7
KPSPQPSSPR	KPS(UniMod:21)PQPSSPR2	O75909;G3V5E1
KQPPVSPGTALVGSQKEPSEVPTPK	KQPPVSPGTALVGSQKEPSEVPT(UniMod:21)PK3	P17096
KRQSPEPSPVTLGR	KRQS(UniMod:21)PEPSPVTLGR3	Q9NRL2
KRSPSPSPTPEAK	KRS(UniMod:21)PSPSPTPEAK2	Q8TAQ2;F8VXC8
KRSPSPSPTPEAK	KRS(UniMod:21)PSPSPTPEAK3	Q8TAQ2;F8VXC8
KSPSGPVKSPPLSPVGTTPVK	KSPSGPVKS(UniMod:21)PPLSPVGTTPVK3	Q9BVC5;C9J4K0
KSSPSVKPAVDPAAAK	KSS(UniMod:21)PSVKPAVDPAAAK3	Q6FI81;H3BV90;H3BPG7;H3BT65
KTESPIKLSPATPSR	KTES(UniMod:21)PIKLSPATPSR3	Q9Y6X9
KVATPPNQNQK	KVAT(UniMod:21)PPNQNQK3	Q6NUQ4;H7C0H8
KVVVSPTKK	KVVVS(UniMod:21)PTKK2	P19338;A0A7I2V3F3;A0A7I2V428;C9JLB1;H7BY16;A0A7I2V5M5;A0A7I2V699;A0A7I2V2S8;A0A7I2V2U7;A0A7I2V349;A0A7I2V506
LAAAEETAVSPRKSPR	LAAAEETAVSPRKS(UniMod:21)PR3	Q9BUH6
LDIPTGTTPQRK	LDIPTGTT(UniMod:21)PQRK3	P52732;A0A7I2V3A9
LDTGPQSLSGKSTPQPPSGK	LDTGPQSLSGKST(UniMod:21)PQPPSGK3	P35269;M0QXD6
LKATVTPSPVK	LKATVT(UniMod:21)PSPVK2	Q9H1E3
LKATVTPSPVK	LKATVT(UniMod:21)PSPVK3	Q9H1E3
LKATVTPSPVKGK	LKATVT(UniMod:21)PSPVKGK2	Q9H1E3
LKATVTPSPVKGK	LKATVT(UniMod:21)PSPVKGK3	Q9H1E3
LKATVTPSPVKGK	LKATVTPS(UniMod:21)PVKGK2	Q9H1E3
LKLSPSPSSR	LKLS(UniMod:21)PSPSSR2	P20700;Q03252
LLRPLSPVTPPPPNSGSK	LLRPLSPVT(UniMod:21)PPPPNSGSK3	Q9C0A6;A0A804HKJ6;A0A804HKJ9;E7EWN3;H0Y3R4;H7C1F2
LMRSRTASGSSVTSLDGTR	LMRSRTAS(UniMod:21)GSSVTSLDGTR3	Q92597;A0A7I2ST14;E5RJY1;E7ESM1
LPKSLSSSPVKK	LPKSLS(UniMod:21)SSPVKK2	Q9H3Q1
LPKSLSSSPVKK	LPKSLSSS(UniMod:21)PVKK3	Q9H3Q1
LQADPKPISPQQK	LQADPKPIS(UniMod:21)PQQK3	O75128;H7C1N2;J3KR05
LQTPNTFPK	LQT(UniMod:21)PNTFPK2	Q14978;A0A0A0MRM9
LRLSPSPTSQR	LRLS(UniMod:21)PSPTSQR2	P02545;A0A6Q8PFJ0;A0A804HL68;H0YAB0;Q3BDU5;Q5TCI8;A0A6Q8PHQ9
LRLSPSPTSQR	LRLS(UniMod:21)PSPTSQR3	P02545;A0A6Q8PFJ0;A0A804HL68;H0YAB0;Q3BDU5;Q5TCI8;A0A6Q8PHQ9
LSLVIRSPSLLQSGAK	LSLVIRS(UniMod:21)PSLLQSGAK3	Q9BQG0;I3L1L3;I3L2H8
LSLVIRSPSLLQSGAK	LSLVIRSPS(UniMod:21)LLQSGAK3	Q9BQG0;I3L1L3;I3L2H8
LSSLRASTSKSESSQK	LSSLRAS(UniMod:21)TSKSESSQK3	P62753;A2A3R5
MDRTPPPPTLSPAAITVGR	MDRT(UniMod:21)PPPPTLSPAAITVGR3	Q8NDX5;E7EX82;H7C4H9
MISTPSPKK	MIST(UniMod:21)PSPKK2	Q53F19
MLGQKATPPPSPLLSELLK	MLGQKAT(UniMod:21)PPPSPLLSELLK3	H7C127;H7C128;H7C179
MLQAISPKQSPSSSPTR	MLQAIS(UniMod:21)PKQSPSSSPTR3	P49585;C9JEJ2
MSSPPSSPQKCPSPINEHNGLIK	MSSPPSS(UniMod:21)PQKC(UniMod:4)PSPINEHNGLIK3	Q9Y2H6;A0A087X1M6;G5E9X3
NAASFPLRSPQPVCSPAGSEGTPK	NAASFPLRS(UniMod:21)PQPVC(UniMod:4)SPAGSEGTPK3	Q6KC79;A0A590UJS4
NADSEIKHSTPSPTR	NADSEIKHST(UniMod:21)PSPTR2	P49792;A0A8V8TL79;A0A8V8TLA0
NDAPTPGTSTTPGLR	NDAPTPGTSTT(UniMod:21)PGLR2	Q04726;H0YKH0;H0YKN8;H0YKT5;H0YL70;H0YLI3;H0YLW9;H0YNT2
NDSLVTPSPQQAR	NDSLVT(UniMod:21)PSPQQAR2	A0A0A0MS29;A0A9L9PYL0;H7C433;E9PQX8
NHLSPQQGGATPQVPSPCCR	NHLS(UniMod:21)PQQGGATPQVPSPC(UniMod:4)C(UniMod:4)R3	Q9H4L4;A0A087X0R7
NHSGSRTPPVALNSSR	NHSGSRT(UniMod:21)PPVALNSSR2	Q9UQ35;I3L3Q8
NHSGSRTPPVALNSSR	NHSGSRT(UniMod:21)PPVALNSSR3	Q9UQ35;I3L3Q8
NHSPSPPVTPTGAAPSLASPK	NHSPSPPVT(UniMod:21)PTGAAPSLASPK3	Q5SYE7
NKQPTPVNIR	NKQPT(UniMod:21)PVNIR3	Q9Y3Y2;A0A087X1B7;A0AA34QVV3;X6R700
NNSRVSPVPLSGAAAGTEQK	NNSRVS(UniMod:21)PVPLSGAAAGTEQK3	Q96JM2;H0Y6H9;H3BLX4
NPEDKSPQLSLSPRPASPK	NPEDKSPQLSLS(UniMod:21)PRPASPK3	O95785;A0A2R8YFV2;A0A669KAV7;A0A669KBG4;A0A669KBH9;B9EGQ5;M0QXA7
NQIPRTPENLITEIR	NQIPRT(UniMod:21)PENLITEIR3	Q7Z4H7;Q5SYF9;Q5VY60
NQLVTPEPTSR	NQLVT(UniMod:21)PEPTSR2	Q14676
NRSSGKTPETLVPTAPK	NRSSGKT(UniMod:21)PETLVPTAPK3	Q14676
NSPQSSPTSTPK	NSPQSSPTST(UniMod:21)PK2	Q9Y6Y0
NSPTPATSTESLSPLHNVALR	NSPT(UniMod:21)PATSTESLSPLHNVALR3	Q7Z6B7;G5EA48
NSPVTKTPPR	NSPVTKT(UniMod:21)PPR2	Q13541
NSSNTSVGSPSNTIGRTPSR	NSSNTSVGSPSNTIGRT(UniMod:21)PSR3	Q7Z460;F8WA11;A0A8V8TLP7;A0A8V8TQK9;A0A8V8TRF6;H0Y5T1
NSVLSDPGLDSPRTSPVIMAR	NSVLSDPGLDSPRTS(UniMod:21)PVIMAR3	O15085;A0AAQ5BII7;A0AAQ5BIK5
NVSHNPLLLLTPQK	NVSHNPLLLLT(UniMod:21)PQK3	P47712
NYSVGSRPLKPLSPLR	NYSVGSRPLKPLS(UniMod:21)PLR3	O60825
PASPGPSLPARSPSPPR	PASPGPSLPARS(UniMod:21)PSPPR3	Q8IY33
PETPPRQSHSGSISPYPK	PET(UniMod:21)PPRQSHSGSISPYPK3	Q9UQ35;I3L4D8
PGLVTVTSSQSTPAKAPR	PGLVTVTSSQST(UniMod:21)PAKAPR3	Q9NZJ0;F5GZ90
PGPTPSGTNVGSSGRSPSK	PGPTPSGTNVGSSGRS(UniMod:21)PSK3	P60468
QASTDAGTAGALTPQHVR	QASTDAGTAGALT(UniMod:21)PQHVR3	P46937
QENCGAQQVPAGPGTSTPPSSPVR	QENC(UniMod:4)GAQQVPAGPGTST(UniMod:21)PPSSPVR3	Q96G46
QGSITSPQANEQSVTPQRR	QGSITSPQANEQSVT(UniMod:21)PQRR3	Q9UQ35;I3L182;I3L4D8
QNDTPKGPQPPTVSPIR	QNDT(UniMod:21)PKGPQPPTVSPIR3	P46087
QPASAQSTPSTTPHSSPK	QPASAQSTPSTT(UniMod:21)PHSSPK3	Q96A73;A0A087WT18
QPTPPFFGR	QPT(UniMod:21)PPFFGR2	Q96PK6
QQLPQTPPSCLK	QQLPQT(UniMod:21)PPSC(UniMod:4)LK3	Q8IY81
QRSPSPAPAPAPAAAAGPPTR	QRS(UniMod:21)PSPAPAPAPAAAAGPPTR3	Q9H7N4
QRSPSPAPAPAPAAAAGPPTR	QRSPS(UniMod:21)PAPAPAPAAAAGPPTR3	Q9H7N4
QSPGHQSPLASPK	QSPGHQS(UniMod:21)PLASPK3	Q8N1G0;F8WCX2
QSQQPMKPISPVKDPVSPASQK	QSQQPMKPIS(UniMod:21)PVKDPVSPASQK3	Q12888;A6NNK5
QSVVYGGKSTIRDR	QSVVYGGKST(UniMod:21)IRDR3	Q8WWY3;E7EVX8
QTELFAHFIQPAAQKTPTSPLK	QTELFAHFIQPAAQKT(UniMod:21)PTSPLK3	O60264
RAQTPPISSLPTSPSDEVGR	RAQT(UniMod:21)PPISSLPTSPSDEVGR3	Q15751
RASPGLSMPSSSPPIKK	RASPGLSMPSSS(UniMod:21)PPIKK3	P57682
RFTPPSTALSPGK	RFT(UniMod:21)PPSTALSPGK3	Q01196;H9KVB1;A8MZI9;C9JWM1
RGPLAGLGPGSTPR	RGPLAGLGPGST(UniMod:21)PR3	Q8WUM0
RLKSSTSFANIQENSN	RLKS(UniMod:21)STSFANIQENSN3	Q86WC4;A0A8V8TNF7;A0A8V8TPT2;A0A8V8TPT7
RLPRSPSPYSR	RLPRS(UniMod:21)PSPYSR3	Q14004;A0A2R8Y4Z0;A0A2R8YFE7
RLSSLRASTSK	RLSS(UniMod:21)LRASTSK3	P62753;A2A3R5
RMASPPAPSPAPPAISPIIK	RMAS(UniMod:21)PPAPSPAPPAISPIIK3	Q00587
RNSNSPPSPSSMNQR	RNSNS(UniMod:21)PPSPSSMNQR3	Q7Z5L9
RPGNSTVTSSPPVTPK	RPGNSTVTSSPPVT(UniMod:21)PK3	Q7Z2Z1
RPHTPTPGIYMGR	RPHTPT(UniMod:21)PGIYMGR3	P62995;H7BXF3;H7C2L4
RPPTPCSDPER	RPPT(UniMod:21)PC(UniMod:4)SDPER2	Q9BW71
RPPTPCSDPER	RPPT(UniMod:21)PC(UniMod:4)SDPER3	Q9BW71
RQSPLPPQK	RQS(UniMod:21)PLPPQK2	Q01105;A0A8I5KS71;A0A8I5KTZ2
RQSPLPPQKK	RQS(UniMod:21)PLPPQKK3	Q01105;A0A8I5KS71;A0A8I5KTZ2
RQSVSPPYKEPSAYQSSTR	RQS(UniMod:21)VSPPYKEPSAYQSSTR3	Q9NYV4;H0YLT2;J3QSD7
RQSPSPSTRPIR	RQSPS(UniMod:21)PSTRPIR2	Q8IYB3;A0A0S2Z4Z6;A0A994J4Y3;A0A994J7H1;A0A994J7V4;A9Z1X7
RRSFSISPVR	RRS(UniMod:21)FSISPVR3	P18583;H7C1M2;H7C2G8
RRSPPADAIPK	RRS(UniMod:21)PPADAIPK3	P18754;C9J3R0;C9JMJ4;C9JQZ4;C9JRH2;C9JW69;M0R1Q8
RRSPSPAPPPR	RRS(UniMod:21)PSPAPPPR2	Q8IYB3;A0A0S2Z4Z6;A0A994J4Y3;A0A994J7H1;A0A994J7V4;A9Z1X7;M0R088
RRSPSPAPPPR	RRS(UniMod:21)PSPAPPPR3	Q8IYB3;A0A0S2Z4Z6;A0A994J4Y3;A0A994J7H1;A0A994J7V4;A9Z1X7;M0R088
RRSPSPPPTR	RRS(UniMod:21)PSPPPTR3	Q8IYB3;A0A0S2Z4Z6;A0A994J4Y3;A0A994J7H1;A0A994J7V4;A9Z1X7;M0R088
RRSPSPTPTPGPSR	RRS(UniMod:21)PSPTPTPGPSR3	P49450;F8WD88
RRSPSPYYSR	RRS(UniMod:21)PSPYYSR2	P62995;Q13595;H7BXF3
RRSPSPYYSR	RRS(UniMod:21)PSPYYSR3	P62995;Q13595;H7BXF3
RRTPSPPPR	RRT(UniMod:21)PSPPPR2	Q8IYB3;A0A0S2Z4Z6;A0A994J4Y3;A0A994J7H1;A0A994J7V4;A9Z1X7;M0R088
RRTPTPPPR	RRT(UniMod:21)PT(UniMod:21)PPPR3	Q8IYB3;A0A0S2Z4Z6;A0A994J4Y3;A0A994J7H1;A0A994J7V4;A9Z1X7;M0R088
RSRLTPVSPESSSTEEK	RS(UniMod:21)RLTPVSPESSSTEEK3	Q13501;E7EMC7
RSPSPAPPPR	RSPS(UniMod:21)PAPPPR2	Q8IYB3;A0A0S2Z4Z6;A0A994J4Y3;A0A994J7H1;A0A994J7V4;A9Z1X7;M0R088
RSRLTPVSPESSSTEEK	RSRLT(UniMod:21)PVSPESSSTEEK3	Q13501;E7EMC7
RSRSVSPCSNVESR	RSRSVS(UniMod:21)PC(UniMod:4)SNVESR3	Q9UQ35;I3L182;I3L4D8
RSSQPSPTAVPASDSPPTK	RSSQPS(UniMod:21)PTAVPASDSPPTK3	Q3KQU3;C9JIR3;D3DPS3;E9PLH3
RSSQPSPTAVPASDSPPTKQEVK	RSSQPS(UniMod:21)PTAVPASDSPPTKQEVK3	Q3KQU3;C9JIR3;D3DPS3;E9PLH3
RSSQPSPTAVPASDSPPTK	RSSQPSPT(UniMod:21)AVPASDSPPTK3	Q3KQU3;C9JIR3;D3DPS3;E9PLH3
RSTSPIIGSPPVR	RSTS(UniMod:21)PIIGSPPVR3	Q86TB9
RTLTPASSPVSSPSK	RTLT(UniMod:21)PASSPVSSPSK3	Q9UM11;K7EQT1
RTSPQVLGSILK	RTS(UniMod:21)PQVLGSILK3	Q7Z417
RVSPLNLSSVTP	RVS(UniMod:21)PLNLSSVTP2	Q9UJX2
RVSSSRSVSGSPEPAAK	RVS(UniMod:21)SSRSVSGSPEPAAK3	Q8IYB3;A0A0S2Z4Z6;A0A994J4Y3;A0A994J7H1;A0A994J7V4;A9Z1X7
RYSPSPPPKR	RYSPS(UniMod:21)PPPKR3	Q8IYB3;A0A0S2Z4Z6;A0A994J4Y3;A0A994J7H1;A0A994J7V4;A9Z1X7;M0R088
SENSSEDGDITDKSLCGSGEK	S(UniMod:21)ENSSEDGDITDKSLC(UniMod:4)GSGEK3	Q5C9Z4
SGEDEQQEQTIAEDLVVTK	S(UniMod:21)GEDEQQEQTIAEDLVVTK3	Q9UQ80;F8VR77
SPQRSPLQSAESSPTAGK	S(UniMod:21)PQRSPLQSAESSPTAGK3	Q8IWB9;J3KRZ8
SRSPIIHSPK	S(UniMod:21)RSPIIHSPK3	O94913;A0A8I5KX04;E9PKN0;E9PQ01
SRSPLGFYVHLK	S(UniMod:21)RSPLGFYVHLK3	Q8IXT5;B9ZVT1
SRTASLTSAASVDGNR	S(UniMod:21)RTASLTSAASVDGNR3	Q9UN36;G3V578;H0YJT9
SSTPPRQSPSRSSSPQPK	S(UniMod:21)STPPRQS(UniMod:21)PSRSSSPQPK3	Q9UQ35;I3L182;I3L4D8
STLRSTPLASPSPSPGR	S(UniMod:21)TLRSTPLASPSPSPGR3	Q8WYP5
SATDGNTSTTPPTSAK	SATDGNTSTT(UniMod:21)PPTSAK2	Q13620;A0A669KAX4;A0A7P0T954;A0A7P0TAQ3;A0A804CL36;K4DI93;A0A669KAU9;A0A7P0T8W4;A0A7P0T9R8
SATDGNTSTTPPTSAK	SATDGNTSTT(UniMod:21)PPTSAK3	Q13620;A0A669KAX4;A0A7P0T954;A0A7P0TAQ3;A0A804CL36;K4DI93;A0A669KAU9;A0A7P0T8W4;A0A7P0T9R8
SATDGNTSTTPPTSAKK	SATDGNTSTT(UniMod:21)PPTSAKK3	Q13620;A0A669KAX4;A0A7P0T954;A0A7P0TAQ3;A0A804CL36;K4DI93;A0A669KAU9;A0A7P0T8W4;A0A7P0T9R8
SATTTPSGSPR	SATTT(UniMod:21)PSGSPR2	Q2M2I8;A0A096LP25;A0A096LNZ0;A0A096LP60
SCEGQNPELLPKTPISPLK	SC(UniMod:4)EGQNPELLPKT(UniMod:21)PISPLK3	Q9NQW6
SCFESSPDPELKSRTPSR	SC(UniMod:4)FESSPDPELKS(UniMod:21)RTPSR3	Q9UQ35;I3L182;I3L4D8
SCFESSPDPELKSRTPSR	SC(UniMod:4)FESSPDPELKSRT(UniMod:21)PSR3	Q9UQ35;I3L182;I3L4D8
SDKSPDLAPTPAPQSTPR	SDKSPDLAPTPAPQS(UniMod:21)TPR3	Q9BY44;F8WAE5
SETAPAAPAAPAPAEKTPVK	SETAPAAPAAPAPAEKT(UniMod:21)PVK3	P10412
SFELPPYTPPPILSPVR	SFELPPYT(UniMod:21)PPPILSPVR3	Q6PJG2;A0A1C7CYX1
SFEVEEVETPNSTPPRR	SFEVEEVETPNST(UniMod:21)PPRR3	Q9UHD8;K7EJV0;K7ENL0;K7EPY1
SGAQASSTPLSPTR	SGAQASS(UniMod:21)TPLSPTR3	P02545;A0A6Q8PFJ0;A0A804HL68;Q3BDU5;A0A6Q8PF59;A0A6Q8PF80;A0A6Q8PFF5;A0A6Q8PFM1;A0A6Q8PGH0;A0A6Q8PHQ9
SGAQASSTPLSPTR	SGAQASST(UniMod:21)PLSPTR2	P02545;A0A6Q8PFJ0;A0A804HL68;Q3BDU5;A0A6Q8PF59;A0A6Q8PF80;A0A6Q8PFF5;A0A6Q8PFM1;A0A6Q8PGH0;A0A6Q8PHQ9
SGGLQTPECLSR	SGGLQT(UniMod:21)PEC(UniMod:4)LSR2	P85037
SGPKPFSAPKPQTSPSPK	SGPKPFSAPKPQTSPS(UniMod:21)PK3	Q01518
SGSYSGRSPSPYGR	SGSYSGRS(UniMod:21)PSPYGR3	Q9NYV4;H0YLT2;J3QSD7
SGTPPRQGSITSPQANEQSVTPQR	SGT(UniMod:21)PPRQGSITSPQANEQSVTPQR3	Q9UQ35;I3L182;I3L4D8
SHIAQWSPHTPPR	SHIAQWSPHT(UniMod:21)PPR3	P40189;A0A0A0N0L5;A0A8V8TMJ4;A0A8V8TMJ9;A0A8V8TNI4
SIATLMTDEVFHDVAYKAKDR	SIATLMTDEVFHDVAY(UniMod:21)KAKDR3	Q6U841;C9J240;E7EW28;F8WDX9
SKLSPSPSLR	SKLS(UniMod:21)PSPSLR2	Q5T200;A0A7I2V4I5;A0A087WX14
SKLSPSPSLRK	SKLS(UniMod:21)PSPSLRK3	Q5T200;A0A7I2V4I5;A0A087WX14
SKSPSPPRLTEDR	SKS(UniMod:21)PSPPRLTEDR3	Q9UKV3;E7EQT4;S4R3H4
SKSPSPLKNK	SKSPS(UniMod:21)PLKNK2	O94913;A0A8I5KX04;E9PKN0;E9PQ01
SKSPSPPRLTEDR	SKSPS(UniMod:21)PPRLTEDR3	Q9UKV3;E7EQT4;S4R3H4
SKTPPKSYSTAR	SKT(UniMod:21)PPKSYSTAR2	Q05519;Q5T757;Q5T760
SKTPPKSYSTAR	SKT(UniMod:21)PPKSYSTAR3	Q05519;Q5T757;Q5T760
SKTPPPPPQTAQTK	SKT(UniMod:21)PPPPPQTAQTK3	P25054;A0AAQ5BGJ9;R4GMU6
SKTPSSPCPASK	SKT(UniMod:21)PSSPC(UniMod:4)PASK3	Q9NQS7
SLENPTPPFTPK	SLENPTPPFT(UniMod:21)PK2	O15085;A0AAQ5BII7;A0AAQ5BIK5
SLHPWYGITPTSSPK	SLHPWYGIT(UniMod:21)PTSSPK3	Q8N3F8;A0A7P0T8A6;A0A7P0T9P2;A0A7P0Z4L3;B0QY86;B0QY91;H0Y6J8
SLSPKPR	SLS(UniMod:21)PKPR2	Q13523
SLSLQPQLTQR	SLSLQPQLT(UniMod:21)QR2	P21731
SLSLQPQLTQR	SLSLQPQLT(UniMod:21)QR3	P21731
SLSRSPLPSR	SLSRS(UniMod:21)PLPSR2	Q9NYV4;H0YLT2
SLSRSPLPSRK	SLSRS(UniMod:21)PLPSRK2	Q9NYV4;H0YLT2
SLSRSPLPSRK	SLSRS(UniMod:21)PLPSRK3	Q9NYV4;H0YLT2
SLSRTPSPPPFR	SLSRT(UniMod:21)PSPPPFR3	Q7L4I2;E1B6W4;H0YGP9
SLSSSPVKK	SLSSS(UniMod:21)PVKK2	Q9H3Q1
SLTRSPPAIR	SLT(UniMod:21)RSPPAIR2	Q9UQ35;I3L3Q8
SNSLRRDSPPPPAR	SNSLRRDS(UniMod:21)PPPPAR3	O96013;M0R2X4
SNTPTPR	SNT(UniMod:21)PTPR2	Q04726;Q04727;A0A994J7T6;H0YKH0;H0YKN8;H0YKT5;H0YL70;H0YLI3;H0YLW9;H0YNT2;Q5JSY7;H0Y5S0;H7C4E4;H7C4P7;H7C4W5
SNVSSPATPTASSSSSTTPTRK	SNVSSPATPTASSSSSTTPT(UniMod:21)RK3	Q12888;A6NNK5;H7BZY0
SPAKSPNPSTPR	SPAKS(UniMod:21)PNPSTPR3	O76021;J3QSV6
SPALKSPLQSVVVR	SPALKS(UniMod:21)PLQSVVVR3	Q9Y2W1;A0A3B3ITZ9
SPAPGAPTRSPSTPAKSPK	SPAPGAPT(UniMod:21)RSPSTPAKSPK3	Q9BQG0;I3L1L3
SPAPGAPTRSPSTPAK	SPAPGAPTRS(UniMod:21)PSTPAK3	Q9BQG0;I3L1L3
SPAPGAPTRSPSTPAKSPK	SPAPGAPTRS(UniMod:21)PSTPAKSPK3	Q9BQG0;I3L1L3
SPGSTPTTPTSSQAPQK	SPGSTPTT(UniMod:21)PTSSQAPQK2	P35658;A0A494C1F2;A0A8Q3SHZ4;A0A8Q3WLX1
SPGSTPTTPTSSQAPQK	SPGSTPTT(UniMod:21)PTSSQAPQK3	P35658;A0A494C1F2;A0A8Q3SHZ4;A0A8Q3WLX1
SPPREGSQGELTPANSQSR	SPPREGSQGELT(UniMod:21)PANSQSR3	Q13098;A0A096LP07;A0A096LPJ3;A8K070;C9JFE4;A0A9L9PX62;A0A9L9PXT0;J3QQX0
SPQLSLSPRPASPK	SPQLSLS(UniMod:21)PRPASPK3	O95785;A0A2R8YFV2;A0A669KAV7;A0A669KBG4;A0A669KBH9;B9EGQ5;M0QXA7
SPQVLGSSLSVRSPTGSPSR	SPQVLGSSLSVRS(UniMod:21)PTGSPSR3	Q86UU0;A0A087WZX0
SPRITPPAAKPGSPQAK	SPRIT(UniMod:21)PPAAKPGSPQAK3	P35658;A0A494BZU9;A0A494C1F2;A0A8Q3SHZ4;A0A8Q3WLX1
SPSGPVKSPPLSPVGTTPVK	SPSGPVKS(UniMod:21)PPLSPVGTTPVK3	Q9BVC5;C9J4K0
SPSPLRGNVVPSPLPTR	SPSPLRGNVVPS(UniMod:21)PLPTR3	Q9Y2V2;H3BNU9;H3BPY5;H3BSW7;H3BTK3;H3BUY4;I3L3X8
SPSSLSANIISSPKGSPSSSR	SPSSLSANIIS(UniMod:21)SPKGSPSSSR3	Q8NFA0;K7EQL6
SPSVPKSPTPKSPPSR	SPSVPKS(UniMod:21)PTPKSPPSR2	Q9NVD7
SPSVPKSPTPKSPPSR	SPSVPKS(UniMod:21)PTPKSPPSR3	Q9NVD7
SPSVSPSKQPVSTSSK	SPSVSPS(UniMod:21)KQPVSTSSK3	Q96JG6;H0Y7Q2
SQCRNSPSNLSSSSDTGSVGGTYR	SQC(UniMod:4)RNSPS(UniMod:21)NLSSSSDTGSVGGTYR3	O43166;F5GYF8
SQIRSRTPSASNDDQQE	SQIRS(UniMod:21)RTPSASNDDQQE3	O43765;A0A7I2V5Z3;A0A7I2V697
SQSRSNSPLPVPPSK	SQSRSNS(UniMod:21)PLPVPPSK3	Q13247
SRGPTPPAMGPR	SRGPT(UniMod:21)PPAMGPR3	Q3KQU3;C9JIR3;D3DPS3;E9PLH3
SRGSPRYSPR	SRGS(UniMod:21)PRYSPR3	Q07955;J3KSR8;J3KTL2
SRKSPSPAGGGSSPYSR	SRKS(UniMod:21)PSPAGGGSSPYSR2	Q14004;A0A2R8Y4Z0;A0A2R8YFE7
SRKSPSPAGGGSSPYSR	SRKS(UniMod:21)PSPAGGGSSPYSR3	Q14004;A0A2R8Y4Z0;A0A2R8YFE7
SRLTPVSPESSSTEEK	SRLT(UniMod:21)PVSPESSSTEEK3	Q13501;E7EMC7
SRQTPSPDVVLR	SRQT(UniMod:21)PSPDVVLR3	Q9UPQ0;D6RD46;D6R8Y0;D6RJ93;E7EPK0;E9PDJ9;G5EA03;H0Y8P3;Q6NVB9
SRSPLAIR	SRS(UniMod:21)PLAIR2	Q9UQ35;I3L3Q8
SRSPLLNDRR	SRS(UniMod:21)PLLNDRR3	Q13523
SRSPPPVSK	SRS(UniMod:21)PPPVSK2	Q01130;J3KP15
SRSPQRPGWSR	SRS(UniMod:21)PQRPGWSR2	Q9UQ35;I3L182;I3L4D8
SRSPQRPGWSR	SRS(UniMod:21)PQRPGWSR3	Q9UQ35;I3L182;I3L4D8
SRSRTSPITR	SRS(UniMod:21)RTSPITR3	Q9UQ35;I3L3Q8
SRSPTPPSSAGLGSNSAPPIPDSR	SRSPT(UniMod:21)PPSSAGLGSNSAPPIPDSR3	Q8IWX8;J3QK89
SRSQSRSNSPLPVPPSK	SRSQS(UniMod:21)RSNSPLPVPPSK3	Q13247
SRSRSPLAIR	SRSRS(UniMod:21)PLAIR3	Q9UQ35;I3L3Q8
SRSRTPLISR	SRSRT(UniMod:21)PLISR2	Q9UQ35;I3L3Q8
SRSRTPLISR	SRSRT(UniMod:21)PLISR3	Q9UQ35;I3L3Q8
SRSRTPLLPR	SRSRT(UniMod:21)PLLPR3	Q9UQ35;I3L3Q8
SRSRTPPAIR	SRSRT(UniMod:21)PPAIR3	Q9UQ35;I3L3Q8
SRSRTSPAPWK	SRSRTS(UniMod:21)PAPWK3	Q9UQ35;I3L3Q8
SRSRTSPITR	SRSRTS(UniMod:21)PITR3	Q9UQ35;I3L3Q8
SRTASGSSVTSLDGTR	SRT(UniMod:21)ASGSSVTSLDGTR2	Q92597;A0A7I2ST14;E5RJY1;E7ESM1
SRTHSTSSSLGSGESPFSR	SRT(UniMod:21)HSTSSSLGSGESPFSR3	Q9UGV2;F8WBF9;Q5TH30
SRTPLISR	SRT(UniMod:21)PLISR2	Q9UQ35;I3L3Q8
SRTPLLPR	SRT(UniMod:21)PLLPR2	Q9UQ35;I3L3Q8
SRTPPAIR	SRT(UniMod:21)PPAIR2	Q9UQ35;I3L3Q8
SRTPPSAPSQSR	SRT(UniMod:21)PPSAPSQSR2	Q9UQ35;I3L3Q8
SRTPPSAPSQSR	SRT(UniMod:21)PPSAPSQSR3	Q9UQ35;I3L3Q8
SRTPPVTR	SRT(UniMod:21)PPVTR2	Q9UQ35;I3L3Q8
SRTASGSSVTSLDGTR	SRTAS(UniMod:21)GSSVTSLDGTR3	Q92597;A0A7I2ST14;E5RJY1;E7ESM1
SRTSPAPWK	SRTS(UniMod:21)PAPWK2	Q9UQ35;I3L3Q8
SRTSPAPWKR	SRTS(UniMod:21)PAPWKR2	Q9UQ35;I3L3Q8
SRTSPAPWKR	SRTS(UniMod:21)PAPWKR3	Q9UQ35;I3L3Q8
SSGKTPETLVPTAPK	SSGKT(UniMod:21)PETLVPTAPK3	Q14676
SSGLSTPVPPSAGHLAHVR	SSGLST(UniMod:21)PVPPSAGHLAHVR3	Q63ZY3
SSSPCRTPEPDNDAHLR	SSSPC(UniMod:4)RT(UniMod:21)PEPDNDAHLR3	Q9Y2K6
SSSPIPLTPSKEGSAVFAGFEGR	SSSPIPLT(UniMod:21)PSKEGSAVFAGFEGR3	Q8N5Y2;A0A3B3IRN2;A0A3B3IT59;A0A3B3ITF3;A0A3B3ITL5;A0A3F2YNX2
SSSPLPTVQLHPQSPTAGKK	SSSPLPTVQLHPQSPT(UniMod:21)AGKK3	O60245;A0A087X2C4;A0A8Q3SI47;A0A8Q3SI70;A0A8Q3SI92;A0A8Q3SIA5;A0A8V8TM73
SSSPVTELASRSPIRQDR	SSSPVTELASRS(UniMod:21)PIRQDR3	Q9UQ35
SSSVSPSSWKSPPASPESWK	SSSVSPSSWKS(UniMod:21)PPASPESWK3	Q96JM3
SSTPLHSPSPIR	SST(UniMod:21)PLHSPSPIR3	O95817;C9JFK9
SSTPLPTISSSAENTR	SST(UniMod:21)PLPTISSSAENTR2	P42166;P42167;G5E972;H0YJH7
SSTPPRQSPSR	SST(UniMod:21)PPRQSPSR3	Q9UQ35;I3L182;I3L4D8
SSTPPRQSPSRSSSPQPK	SSTPPRQS(UniMod:21)PSRSSSPQPK3	Q9UQ35;I3L182;I3L4D8
STLRSTPLASPSPSPGR	STLRST(UniMod:21)PLASPSPSPGR3	Q8WYP5
STLRSTPLASPSPSPGRSPQR	STLRST(UniMod:21)PLASPSPSPGRSPQR3	Q8WYP5
STPLASPSPSPGRSPQR	STPLASPSPS(UniMod:21)PGRSPQR3	Q8WYP5
STPQPPSGKTTPNSGDVQVTEDAVR	STPQPPS(UniMod:21)GKTTPNSGDVQVTEDAVR3	P35269;M0QXD6
STTPPPAEPVSLPQEPPKPR	STT(UniMod:21)PPPAEPVSLPQEPPKPR3	A0A7I2V647
STVLTPMFVETQASQGTLQTR	STVLT(UniMod:21)PMFVETQASQGTLQTR3	P78527;A0A8V8TMR1
SVLCSTPTINIPASPFMQK	SVLC(UniMod:4)S(UniMod:21)TPTINIPASPFMQK3	Q96KB5;E5RIE1
SVLCSTPTINIPASPFMQK	SVLC(UniMod:4)STPT(UniMod:21)INIPASPFMQK3	Q96KB5;E5RIE1
SVSPPPKR	SVS(UniMod:21)PPPKR2	Q13247
SVSSPTSSNTPTPTK	SVSSPTSSNTPT(UniMod:21)PTK2	Q5M775;A0A7I2V416;A0A7I2V451;A0A7I2V486;A0A7I2YQJ3;A0A7P0TAS3;A0A7P0TBP2;A0A7P0Z4I1;J3QS22;A0A7I2V562;A0A7P0T9K0;A0A7P0TB87
SWLSPRVSPPASPGP	SWLSPRVS(UniMod:21)PPASPGP2	Q9Y4U1;A0A0C4DGU2
TPKTPKGPSSVEDIK	T(UniMod:21)PKTPKGPSSVEDIK3	P06748;A0A7I2V5J8;A0A7I2V5S2;A0A7I2YQC0;E5RI98
TQTPPLGQTPQLGLK	T(UniMod:21)QTPPLGQTPQLGLK2	P78344;D3DQV9;H0Y3P2;E9PKF8
TAITTPNFK	TAITT(UniMod:21)PNFK2	Q9BXS6;H0YMD2
TAQEKDSLITPHVSR	TAQEKDSLIT(UniMod:21)PHVSR3	P49792;Q99666;A6NKT7;O14715;P0DJD0;P0DJD1;Q7Z3J3;A0A286YES2;A0A8Q3SII4;A0A8Q3SII5;A0A8Q3SIN4;A0A8V8TLN4;A0A8V8TMN6;F8VYC4;H7BZ48;J3KNE0;J3KQ37
TAQVPSPPRGK	TAQVPS(UniMod:21)PPRGK2	Q9UKV3;E7EQT4;G3V3B0;S4R3H4
TAQVPSPPRGK	TAQVPS(UniMod:21)PPRGK3	Q9UKV3;E7EQT4;G3V3B0;S4R3H4
TAVIPINGSPRTPR	TAVIPINGSPRT(UniMod:21)PR3	P06400;A0A3B3IS71;A0AAQ5BH24;A0AAQ5BH52;A0AAQ5BH01
TDHGAEIVYKSPVVSGDTSPR	TDHGAEIVYKS(UniMod:21)PVVSGDTSPR3	P10636;A0A0G2JMX7;A0A0G2JPD5;A0A0G2JQJ7;A0A0G2JS76;A0A7I2PJZ2;A0A7I2PLE3;A0A7P0T936;I3L170
TDSQSVRHSPIAPSSPSPQVLAQK	TDSQSVRHS(UniMod:21)PIAPSSPSPQVLAQK3	Q9NQS7
TEVPPDDEPAYCPRPLYQYK	TEVPPDDEPAYC(UniMod:4)PRPLY(UniMod:21)QYK3	A7KAX9;A0A804HK06
TGQAGSLSGSPKPFSPQLSAPITTK	TGQAGSLSGS(UniMod:21)PKPFSPQLSAPITTK3	Q9ULU4;A0A087WV57;A0A087WVZ6;A0A087WYS3;H7C4X9
THTTALAGRSPSPASGR	THTTALAGRS(UniMod:21)PSPASGR2	Q9UQ35;A0A087X1W1;I3L182;I3L1I8;I3L4D8
THTTALAGRSPSPASGR	THTTALAGRS(UniMod:21)PSPASGR3	Q9UQ35;A0A087X1W1;I3L182;I3L1I8;I3L4D8
THTTALAGRSPSPASGRR	THTTALAGRS(UniMod:21)PSPASGRR3	Q9UQ35;A0A087X1W1;I3L182;I3L1I8;I3L4D8
THTTALAGRSPSPASGRR	THTTALAGRSPSPAS(UniMod:21)GRR3	Q9UQ35;A0A087X1W1;I3L182;I3L1I8;I3L4D8
TKPTQAAGPSSPQKPPTPEETK	TKPTQAAGPSSPQKPPT(UniMod:21)PEETK3	P18887;F5H8D7
TLLSESSSQSSKSPSLSSK	TLLSESSSQSSKS(UniMod:21)PSLSSK3	Q9UPU5;A0A0U1RQI9
TLNAETPKSSPLPAK	TLNAET(UniMod:21)PKSSPLPAK3	Q7L2J0
TLNAETPKSSPLPAK	TLNAETPKSS(UniMod:21)PLPAK3	Q7L2J0
TNPPTQKPPSPPMSGR	TNPPTQKPPS(UniMod:21)PPMSGR3	Q8IZP0;A0A0A0MRT6;B6VEX4
TNSAEVTPPVLSVMGEATPVSIEPR	TNSAEVT(UniMod:21)PPVLSVMGEATPVSIEPR3	Q6PJG2;A0A1C7CYX1
TNTMNGSKSPVISR	TNTMNGSKS(UniMod:21)PVISR3	Q8N8S7;A0A0U1RRM6;A0A8Q3WLE0
TNTMNGSKSPVISRPK	TNTMNGSKS(UniMod:21)PVISRPK3	A0A0U1RRM6
TPRPASPGPSLPARSPSPPR	TPRPASPGPSLPARS(UniMod:21)PSPPR3	Q8IY33
TPRTPRTPQLK	TPRTPRT(UniMod:21)PQLK2	Q6PKG0;A0A0B4J210;A0A8I5KSP1;A0A8I5KWU3;E5RH50;H0YC33
TPRTPRTPQLK	TPRTPRT(UniMod:21)PQLK3	Q6PKG0;A0A0B4J210;A0A8I5KSP1;A0A8I5KWU3;E5RH50;H0YC33
TPSSSPPITPPASETK	TPSSSPPIT(UniMod:21)PPASETK2	Q9NZJ0;F5GZ90
TPSSSPPITPPASETK	TPSSSPPIT(UniMod:21)PPASETK3	Q9NZJ0;F5GZ90
TQDPSSPGTTPPQAR	TQDPSSPGTT(UniMod:21)PPQAR2	Q13112
TQDPSSPGTTPPQAR	TQDPSSPGTT(UniMod:21)PPQAR3	Q13112
TQTPPLGQTPQLGLK	TQT(UniMod:21)PPLGQTPQLGLK3	P78344;D3DQV9;H0Y3P2;E9PKF8
TQTPPVSPAPQPTEER	TQT(UniMod:21)PPVSPAPQPTEER3	Q14247;A0AAG2TUK3;A0AAG2TVH7;H0YCD9;H0YEV2
TRTPASINATPANINLADLTR	TRTPAS(UniMod:21)INATPANINLADLTR3	Q7KZ85
TSDVKSIK	TSDVKS(UniMod:21)IK2	O43572;E7EMD6;I3L177;I3L479;I3NI04;J3QR74
TSQVGAASAPAKESPRK	TSQVGAASAPAKES(UniMod:21)PRK3	Q13428;A0A3B3IS06;A0A6I8PRA0;E7ETY2;H0Y8Y7;A0A2R8Y857
TSSAFVGKTPEASPEPK	TSSAFVGKT(UniMod:21)PEASPEPK3	Q99460;A0A087WW66;A0A7I2V262;A0A7I2V2K8;A0A7I2V479;A0A7I2V4X0;A0A7I2V523;A0A7I2V5C8;A0A7I2V641;A0A7I2YQI9;A0A7I2YQY1;A0A7P0MW50;A0A7I2V491;A0A7I2V4A5
TSSSSDDSKRSPLGK	TSSSSDDSKRS(UniMod:21)PLGK3	Q9C0B5
TVEVAEGEAVRTPQSVTAK	TVEVAEGEAVRT(UniMod:21)PQSVTAK3	Q86UE4;E5RJU9;H0YB56
TVEVAEGEAVRTPQSVTAK	TVEVAEGEAVRTPQS(UniMod:21)VTAK3	Q86UE4;E5RJU9;H0YB56
TVSGPGTPEPRPATPGASSVEQLR	TVSGPGTPEPRPAT(UniMod:21)PGASSVEQLR3	Q9H3U1
TVSGPGTPEPRPATPGASSVEQLRK	TVSGPGTPEPRPAT(UniMod:21)PGASSVEQLRK3	Q9H3U1
TVTPASSAKTSPAK	TVT(UniMod:21)PASSAKTSPAK2	Q16555;A0A1C7CYX9
TVTPASSAKTSPAK	TVT(UniMod:21)PASSAKTSPAK3	Q16555;A0A1C7CYX9
VAIIRTPPKSPATPK	VAIIRT(UniMod:21)PPKSPATPK3	P11137;A0A024R3Z1;A0A669KB77
VAVATPAKK	VAVAT(UniMod:21)PAKK2	P19338;A0A7I2V3F3;A0A7I2V428;C9JLB1;H7BY16;A0A7I2V5M5;A0A7I2V699;A0A7I2V2S8;A0A7I2V2U7;A0A7I2V349;A0A7I2V506
VAVVRTPPKSPSSAK	VAVVRT(UniMod:21)PPKSPSSAK3	P10636;A0A0G2JMX7;A0A0G2JPD5;A0A0G2JQJ7;A0A0G2JS76;A0A7I2PJZ2;A0A7I2PLE3;A0A7P0T936;I3L170
VDGPRSPSYGRSR	VDGPRS(UniMod:21)PSYGRSR3	Q07955;J3KSR8;J3KTL2
VDSPLPSDKAPTPPGK	VDSPLPSDKAPT(UniMod:21)PPGK3	Q12893
VEAEAGGSGARTPPLSR	VEAEAGGSGART(UniMod:21)PPLSR3	Q9Y3Q8
VEPVPVTKQPTPPSEAAASK	VEPVPVTKQPT(UniMod:21)PPSEAAASK3	Q86UP2
VGSLTPPSSPK	VGSLT(UniMod:21)PPSSPK2	Q2M2I8;A0A096LP25;E9PG46
VGSLTPPSSPKTQR	VGSLT(UniMod:21)PPSSPKTQR2	Q2M2I8;A0A096LP25;E9PG46
VGSLTPPSSPKTQR	VGSLT(UniMod:21)PPSSPKTQR3	Q2M2I8;A0A096LP25;E9PG46
VHAYFAPVTPPPSVGGSR	VHAYFAPVT(UniMod:21)PPPSVGGSR3	Q96IG2;J3KTA1
VKAQTPPGPSLSGSK	VKAQT(UniMod:21)PPGPSLSGSK3	Q9UQ35;I3L4D8
VKAQTPPGPSLSGSKSPCPQEK	VKAQT(UniMod:21)PPGPSLSGSKSPC(UniMod:4)PQEK3	Q9UQ35
VKPETPPRQSHSGSISPYPK	VKPET(UniMod:21)PPRQSHSGSISPYPK3	Q9UQ35;I3L4D8
VKVDGPRSPSYGR	VKVDGPRS(UniMod:21)PSYGR3	Q07955;J3KSR8;J3KTL2
VQTTPPPAVQGQK	VQTT(UniMod:21)PPPAVQGQK2	Q2M2I8;A0A096LP25;E9PG46
VQTTPPPAVQGQK	VQTT(UniMod:21)PPPAVQGQK3	Q2M2I8;A0A096LP25;E9PG46
VQTTPSKPGGDR	VQTT(UniMod:21)PSKPGGDR3	Q12834
VSPSKSPSLSPSPPSPLEK	VSPSKS(UniMod:21)PSLSPSPPSPLEK3	P46821
VSSPLSPLSPGIKSPTIPR	VSSPLSPLSPGIKS(UniMod:21)PTIPR3	Q9P2B4
WNNNKKSPIK	WNNNKKS(UniMod:21)PIK2	Q5QJE6;J3KP30
YHGHSMSDPGVSYR	YHGHS(UniMod:21)MSDPGVSYR3	P08559;P29803;Q5JPU2
YRQRSPSPAPAPAPAAAAGPPTR	YRQRSPS(UniMod:21)PAPAPAPAAAAGPPTR3	Q9H7N4
YSPSQNSPIHHIPSRRSPAK	YSPSQNSPIHHIPSRRS(UniMod:21)PAK3	Q9NYF8;A0A1W2PQ43;E9PJA7;E9PK09;E9PK91;E9PKI6;E9PQN2;H0YF00
YVASYLLAALGGNSSPSAK	YVASYLLAALGGNSS(UniMod:21)PSAK3	P05387
